# Supplementary material for: 4,5-Diferrocenyl-1,2-di­thiole-3-thione
Source: IUCrdata. 2022 Oct 25;7(Pt 10):x221011. doi: 10.1107/S2414314622010112 (PMC9638058; doi:10.1107/S2414314622010112)
Supplement: Supplementary file 1 [file x-07-x221011-sup1.cif]

##############################################################################
#                                                                            #
# This CIF contains the data for a data article accepted for                 #
# publication in IUCrData. It conforms to the requirements of                #
# Notes for Authors for IUCrData, and has been                               #
# peer reviewed under the auspices of IUCrData.                              #
#                                                                            #
# Full details of the Crystallographic Information File format               #
# are given in the paper "The Crystallographic Information File (CIF):       #
# a New Standard Archive File for Crystallography" by S. R. Hall, F. H.      #
# Allen and I. D. Brown [Acta Cryst. (1991), A47, 655-685].                  #
#                                                                            #
# The current version of the core CIF dictionary is obtainable from          #
# ftp://ftp.iucr.org/pub/cif_core.dic.                                       #
#                                                                            #
# Software is freely available for graphical display of the structure(s)     #
# in this CIF. For information consult the CIF software page                 #
# http://www.iucr.org/resources/cif/software.                                #
#                                                                            #
# This file may be used for bona fide research purposes within the           #
# scientific community so long as proper attribution is given to the data    # 
# article from which it was obtained.                                        #
#                                                                            #
##############################################################################
data_global
_audit_creation_method     'WinGX routine CIF_UPDATE'
_audit_conform_dict_name     cif_core.dic
_audit_conform_dict_version     2.4.3
_journal_data_validation_number     ?
_journal_date_recd_electronic     2022-09-25
_journal_date_accepted     2022-10-18
_journal_name_full     'IUCrData'
_journal_year     2022
_journal_volume     7
_journal_issue     10
_journal_page_first     0
_journal_page_last     0
_journal_paper_category     HM
_journal_paper_doi     10.1107/S2414314622010112
_journal_coeditor_code     IM4016
_publ_contact_author_name
;
Klimova, Elena I.
;
_publ_contact_author_address
;
Facultad de Qu\'imica
Universidad Nacional Aut\'onoma de M\'exico
Ciudad Universitaria
Ciudad de M\'exico
04510
Mexico
;
_publ_contact_author_email     'eiklimova@yahoo.com.mx'
_publ_contact_author_fax     ?
_publ_contact_author_phone
;
;
_publ_section_title
;
4,5-Diferrocenyl-1,2-dithiole-3-thione
;
_publ_section_title_footnote     .
loop_
    _publ_author_name
    _publ_author_footnote
    _publ_author_address
    'S\'anchez-Garc\'ia, Jessica J.' .
;
Facultad de Qu\'imica
Universidad Nacional Aut\'onoma de M\'exico
Ciudad Universitaria
Ciudad de M\'exico
04510
Mexico
;
    'Flores-Alamo, Marcos' .
;
Facultad de Qu\'imica
Universidad Nacional Aut\'onoma de M\'exico
Ciudad Universitaria
Ciudad de M\'exico
04510
Mexico
;
    'Nu\~nez-Gordillo, Amairany' .
;
Facultad de Qu\'imica
Universidad Nacional Aut\'onoma de M\'exico
Ciudad Universitaria
Ciudad de M\'exico
04510
Mexico
;
    'Klimova, Elena I.' .
;
Facultad de Qu\'imica
Universidad Nacional Aut\'onoma de M\'exico
Ciudad Universitaria
Ciudad de M\'exico
04510
Mexico
;
_publ_section_synopsis
;
The structure of 4,5-diferrocenyl-1,2-dithiole-3-thione at 130 K has monoclinic
(<i>P</i>2~1~/<i>c</i>) symmetry. The compound has two ferrocenyl units
attached to a 1,2-dithiole-3-thione moiety. In the crystal array, there are
intermolecular contacts of the C---H...<i>S</i> and <i>S</i>---\p(C--C) types.
;
data_I
_audit_creation_method     'WinGX routine CIF_UPDATE'
_audit_conform_dict_name     cif_core.dic
_audit_conform_dict_version     2.4.5
_chemical_name_systematic
;
4,5-Diferrocenyl-1,2-dithiole-3-thione
;
_chemical_formula_moiety     'C23 H18 Fe2 S3'
_chemical_formula_sum     'C23 H18 Fe2 S3'
_chemical_formula_iupac     '[Fe2 (C5 H5)2 (C13 H8 S3)]'
_chemical_formula_weight     502.25
_symmetry_cell_setting     monoclinic
_symmetry_space_group_name_H-M     'P 21/c'
_symmetry_space_group_name_Hall     '-P 2ybc'
loop_
    _symmetry_equiv_pos_as_xyz
    'x, y, z'
    '-x, y+1/2, -z+1/2'
    '-x, -y, -z'
    'x, -y-1/2, z-1/2'
_cell_length_a     11.0149(12)
_cell_length_b     14.0459(12)
_cell_length_c     13.3983(13)
_cell_angle_alpha     90
_cell_angle_beta     109.205(12)
_cell_angle_gamma     90
_cell_volume     1957.5(4)
_cell_formula_units_Z     4
_cell_measurement_reflns_used     2429
_cell_measurement_theta_min     3.4873
_cell_measurement_theta_max     29.4753
_cell_measurement_temperature     130(2)
_exptl_crystal_description     plate
_exptl_crystal_colour     black
_exptl_crystal_size_max     0.57
_exptl_crystal_size_mid     0.46
_exptl_crystal_size_min     0.11
_exptl_crystal_density_diffrn     1.704
_exptl_crystal_F_000     1024
loop_
    _exptl_crystal_face_index_h
    _exptl_crystal_face_index_k
    _exptl_crystal_face_index_l
    _exptl_crystal_face_perp_dist
    -7 -1 19 0.2425
    -9 10 -8 0.138
    9 -7 10 0.1495
    12 -10 3 0.1209
    -14 1 -1 0.0429
    7 17 2 0.1535
    15 1 -4 0.0616
    6 6 -18 0.2692
    4 -19 -5 0.2292
    14 2 2 0.0401
    -15 -4 4 0.0971
    -14 -8 8 0.1658
_exptl_absorpt_coefficient_mu     1.809
_exptl_absorpt_correction_type     analytical
_exptl_absorpt_process_details
;
(<i>CrysAlis RED</i>; Agilent, 2013)
;
_exptl_absorpt_correction_T_min     0.486
_exptl_absorpt_correction_T_max     0.852
_diffrn_ambient_temperature     130(2)
_diffrn_radiation_type     MoK\a
_diffrn_radiation_wavelength     0.71073
_diffrn_radiation_monochromator     graphite
_diffrn_measurement_device_type     'Agilent Xcalibur Atlas Gemini'
_diffrn_measurement_method     '\w scans'
_diffrn_detector_area_resol_mean     10.4685
_diffrn_reflns_number     10068
_diffrn_reflns_av_R_equivalents     0.0394
_diffrn_reflns_av_unetI/netI     0.0693
_diffrn_reflns_theta_min     3.487
_diffrn_reflns_theta_max     29.475
_diffrn_reflns_theta_full     25.242
_diffrn_measured_fraction_theta_max     0.837
_diffrn_measured_fraction_theta_full     0.997
_diffrn_reflns_limit_h_min     -15
_diffrn_reflns_limit_h_max     13
_diffrn_reflns_limit_k_min     -19
_diffrn_reflns_limit_k_max     14
_diffrn_reflns_limit_l_min     -16
_diffrn_reflns_limit_l_max     18
_reflns_number_total     4559
_reflns_number_gt     3445
_reflns_threshold_expression     'I > 2\s(I)'
_refine_ls_structure_factor_coef     Fsqd
_refine_ls_matrix_type     full
_refine_ls_R_factor_all     0.0636
_refine_ls_R_factor_gt     0.0389
_refine_ls_wR_factor_gt     0.0674
_refine_ls_wR_factor_ref     0.0787
_refine_ls_goodness_of_fit_ref     1.038
_refine_ls_restrained_S_all     1.038
_refine_ls_number_reflns     4559
_refine_ls_number_parameters     253
_refine_ls_number_restraints     0
_refine_ls_hydrogen_treatment     constr
_refine_ls_weighting_scheme     calc
_refine_ls_weighting_details
              'w=1/[\s^2^(Fo^2^)+(0.0230P)^2^+0.8521P] where P=(Fo^2^+2Fc^2^)/3'
_atom_sites_solution_hydrogens     geom
_refine_ls_shift/su_max     0
_refine_ls_shift/su_mean     0
_refine_diff_density_max     0.433
_refine_diff_density_min     -0.414
_refine_ls_extinction_method     none
loop_
    _atom_type_symbol
    _atom_type_description
    _atom_type_scat_dispersion_real
    _atom_type_scat_dispersion_imag
    _atom_type_scat_source
    C C 0.0033 0.0016 'International Tables Vol C Tables 4.2.6.8 and 6.1.1.4'
    H H 0 0 'International Tables Vol C Tables 4.2.6.8 and 6.1.1.4'
    Fe Fe 0.3463 0.8444 'International Tables Vol C Tables 4.2.6.8 and 6.1.1.4'
    S S 0.1246 0.1234 'International Tables Vol C Tables 4.2.6.8 and 6.1.1.4'
_computing_data_collection
;
<i>CrysAlis PRO</i> (Agilent, 2013)
;
_computing_cell_refinement
;
CrysAlis PRO; Agilent, 2013
;
_computing_data_reduction
;
<i>CrysAlis RED</i> (Agilent, 2013)
;
_computing_structure_solution
;
SHELXS2018 (Sheldrick, 2015a)
;
_computing_structure_refinement
;
SHELXL2018 (Sheldrick, 2015b)
;
_computing_molecular_graphics
;
ORTEP-3 for Windows (Farrugia, 2012)
;
_computing_publication_material
;
Mercury (Macrae <i>et al.</i>,  2020)
;
loop_
    _atom_site_type_symbol
    _atom_site_label
    _atom_site_fract_x
    _atom_site_fract_y
    _atom_site_fract_z
    _atom_site_U_iso_or_equiv
    _atom_site_adp_type
    _atom_site_calc_flag
    _atom_site_occupancy
    _atom_site_disorder_assembly
    _atom_site_disorder_group
    C C1 0.4091(3) 0.39934(18) 0.2096(2) 0.0128(6) Uani d 1 . .
    C C2 0.5328(3) 0.38193(18) 0.2754(2) 0.0128(6) Uani d 1 . .
    C C3 0.6322(3) 0.4379(2) 0.2544(2) 0.0173(6) Uani d 1 . .
    C C4 0.5612(2) 0.31407(19) 0.3639(2) 0.0124(6) Uani d 1 . .
    C C5 0.6716(3) 0.25355(18) 0.4048(2) 0.0144(6) Uani d 1 . .
    H H5 0.74328 0.25135 0.380255 0.017 Uiso calc 1 . .
    C C6 0.6561(3) 0.1977(2) 0.4878(2) 0.0181(6) Uani d 1 . .
    H H6 0.715344 0.151857 0.528342 0.022 Uiso calc 1 . .
    C C7 0.5366(3) 0.22197(19) 0.5000(2) 0.0179(6) Uani d 1 . .
    H H7 0.50179 0.195138 0.549818 0.021 Uiso calc 1 . .
    C C8 0.4783(3) 0.29337(19) 0.4246(2) 0.0147(6) Uani d 1 . .
    H H8 0.397726 0.322723 0.415683 0.018 Uiso calc 1 . .
    C C9 0.7111(3) 0.4770(2) 0.5497(2) 0.0194(7) Uani d 1 . .
    H H9 0.699657 0.524867 0.497316 0.023 Uiso calc 1 . .
    C C10 0.6239(3) 0.4545(2) 0.6037(2) 0.0177(6) Uani d 1 . .
    H H10 0.543627 0.484821 0.593797 0.021 Uiso calc 1 . .
    C C11 0.6767(3) 0.3790(2) 0.6750(2) 0.0213(7) Uani d 1 . .
    H H11 0.638054 0.349734 0.72102 0.026 Uiso calc 1 . .
    C C12 0.7972(3) 0.3551(2) 0.6656(2) 0.0244(7) Uani d 1 . .
    H H12 0.853732 0.306978 0.704488 0.029 Uiso calc 1 . .
    C C13 0.8192(3) 0.4150(2) 0.5880(2) 0.0238(7) Uani d 1 . .
    H H13 0.892609 0.414117 0.565643 0.029 Uiso calc 1 . .
    C C14 0.2895(3) 0.35130(19) 0.2068(2) 0.0140(6) Uani d 1 . .
    C C15 0.1742(3) 0.3995(2) 0.2065(2) 0.0156(6) Uani d 1 . .
    H H15 0.162618 0.466391 0.20834 0.019 Uiso calc 1 . .
    C C16 0.0809(3) 0.3289(2) 0.2032(2) 0.0209(7) Uani d 1 . .
    H H16 -0.003988 0.340458 0.203319 0.025 Uiso calc 1 . .
    C C17 0.1353(3) 0.2384(2) 0.1995(2) 0.0209(7) Uani d 1 . .
    H H17 0.092877 0.17904 0.196154 0.025 Uiso calc 1 . .
    C C18 0.2636(3) 0.2511(2) 0.2016(2) 0.0176(6) Uani d 1 . .
    H H18 0.322191 0.201926 0.199956 0.021 Uiso calc 1 . .
    C C19 0.1889(3) 0.3340(2) -0.0603(2) 0.0208(7) Uani d 1 . .
    H H19 0.27249 0.347447 -0.062494 0.025 Uiso calc 1 . .
    C C20 0.1376(3) 0.2426(2) -0.0567(2) 0.0197(7) Uani d 1 . .
    H H20 0.180714 0.183946 -0.055911 0.024 Uiso calc 1 . .
    C C21 0.0111(3) 0.2533(2) -0.0543(2) 0.0201(7) Uani d 1 . .
    H H21 -0.04585 0.203153 -0.051976 0.024 Uiso calc 1 . .
    C C22 -0.0160(3) 0.3527(2) -0.0560(2) 0.0205(7) Uani d 1 . .
    H H22 -0.094107 0.380448 -0.054727 0.025 Uiso calc 1 . .
    C C23 0.0941(3) 0.4027(2) -0.0601(2) 0.0201(7) Uani d 1 . .
    H H23 0.102955 0.469885 -0.062245 0.024 Uiso calc 1 . .
    Fe Fe1 0.65338(4) 0.33776(3) 0.52362(3) 0.01289(11) Uani d 1 . .
    Fe Fe2 0.13851(4) 0.31869(3) 0.07340(3) 0.01267(11) Uani d 1 . .
    S S1 0.38303(7) 0.48864(5) 0.11639(6) 0.01651(16) Uani d 1 . .
    S S2 0.57355(7) 0.52584(5) 0.15958(6) 0.01945(17) Uani d 1 . .
    S S3 0.79134(7) 0.43455(6) 0.30660(7) 0.0298(2) Uani d 1 . .
loop_
    _atom_site_aniso_label
    _atom_site_aniso_U_11
    _atom_site_aniso_U_22
    _atom_site_aniso_U_33
    _atom_site_aniso_U_12
    _atom_site_aniso_U_13
    _atom_site_aniso_U_23
    C1 0.0184(14) 0.0122(13) 0.0083(13) -0.0008(11) 0.0049(12) -0.0026(11)
    C2 0.0153(14) 0.0121(13) 0.0112(13) -0.0026(11) 0.0048(12) -0.0021(11)
    C3 0.0166(14) 0.0213(15) 0.0137(14) -0.0011(12) 0.0044(12) -0.0015(13)
    C4 0.0112(13) 0.0131(13) 0.0116(13) -0.0025(11) 0.0020(11) -0.0033(12)
    C5 0.0159(14) 0.0118(14) 0.0142(14) 0.0005(11) 0.0033(12) -0.0049(12)
    C6 0.0222(16) 0.0124(14) 0.0139(14) 0.0024(12) -0.0019(13) -0.0014(12)
    C7 0.0227(16) 0.0153(14) 0.0143(14) -0.0074(13) 0.0042(13) 0.0004(12)
    C8 0.0121(14) 0.0176(15) 0.0123(14) -0.0036(12) 0.0014(12) -0.0007(12)
    C9 0.0273(16) 0.0136(14) 0.0138(14) -0.0035(13) 0.0018(13) -0.0043(12)
    C10 0.0209(15) 0.0171(15) 0.0135(14) 0.0040(12) 0.0033(12) -0.0076(12)
    C11 0.0293(17) 0.0231(16) 0.0090(14) 0.0015(14) 0.0029(13) -0.0036(13)
    C12 0.0226(16) 0.0236(17) 0.0182(16) 0.0058(14) -0.0052(13) -0.0077(14)
    C13 0.0171(16) 0.0279(17) 0.0228(16) -0.0058(13) 0.0016(13) -0.0127(15)
    C14 0.0145(14) 0.0160(14) 0.0083(13) 0.0002(12) -0.0005(11) 0.0012(12)
    C15 0.0150(14) 0.0217(15) 0.0082(13) -0.0019(12) 0.0010(12) -0.0047(12)
    C16 0.0170(15) 0.0377(19) 0.0094(13) -0.0040(14) 0.0061(12) -0.0037(14)
    C17 0.0213(16) 0.0284(17) 0.0104(14) -0.0082(14) 0.0015(13) 0.0049(13)
    C18 0.0206(15) 0.0150(15) 0.0137(14) -0.0014(12) 0.0010(12) 0.0012(12)
    C19 0.0207(16) 0.0318(18) 0.0088(13) -0.0042(14) 0.0033(12) -0.0029(13)
    C20 0.0248(16) 0.0210(16) 0.0125(14) 0.0025(13) 0.0051(13) -0.0048(13)
    C21 0.0200(15) 0.0247(16) 0.0105(14) -0.0069(13) -0.0020(12) -0.0014(13)
    C22 0.0156(15) 0.0280(17) 0.0132(14) 0.0013(13) -0.0016(12) -0.0006(13)
    C23 0.0244(17) 0.0195(15) 0.0112(14) -0.0047(13) -0.0011(13) 0.0032(13)
    Fe1 0.0142(2) 0.0121(2) 0.0100(2) 0.00071(16) 0.00085(17) -0.00160(16)
    Fe2 0.0116(2) 0.0164(2) 0.00860(19) -0.00166(16) 0.00152(16) 0.00006(17)
    S1 0.0167(4) 0.0158(4) 0.0143(3) -0.0020(3) 0.0014(3) 0.0036(3)
    S2 0.0181(4) 0.0207(4) 0.0178(4) -0.0060(3) 0.0035(3) 0.0045(3)
    S3 0.0138(4) 0.0402(5) 0.0334(5) -0.0021(4) 0.0051(4) 0.0137(4)
_geom_special_details
;
 All esds (except the esd in the dihedral angle between two l.s. planes)
 are estimated using the full covariance matrix.  The cell esds are taken
 into account individually in the estimation of esds in distances, angles
 and torsion angles; correlations between esds in cell parameters are only
 used when they are defined by crystal symmetry.  An approximate (isotropic)
 treatment of cell esds is used for estimating esds involving l.s. planes.
;
loop_
    _geom_bond_atom_site_label_1
    _geom_bond_atom_site_label_2
    _geom_bond_site_symmetry_2
    _geom_bond_distance
    _geom_bond_publ_flag
    C1 C2 . 1.379(4) ?
    C1 C14 . 1.470(4) ?
    C1 S1 . 1.726(3) ?
    C2 C3 . 1.449(4) ?
    C2 C4 . 1.472(4) ?
    C3 S3 . 1.661(3) ?
    C3 S2 . 1.736(3) ?
    C4 C5 . 1.436(4) ?
    C4 C8 . 1.439(4) ?
    C4 Fe1 . 2.072(3) ?
    C5 C6 . 1.417(4) ?
    C5 Fe1 . 2.046(3) ?
    C5 H5 . 0.95 ?
    C6 C7 . 1.420(4) ?
    C6 Fe1 . 2.028(3) ?
    C6 H6 . 0.95 ?
    C7 C8 . 1.418(4) ?
    C7 Fe1 . 2.033(3) ?
    C7 H7 . 0.95 ?
    C8 Fe1 . 2.045(3) ?
    C8 H8 . 0.95 ?
    C9 C10 . 1.415(4) ?
    C9 C13 . 1.428(4) ?
    C9 Fe1 . 2.051(3) ?
    C9 H9 . 0.95 ?
    C10 C11 . 1.418(4) ?
    C10 Fe1 . 2.043(3) ?
    C10 H10 . 0.95 ?
    C11 C12 . 1.415(4) ?
    C11 Fe1 . 2.043(3) ?
    C11 H11 . 0.95 ?
    C12 C13 . 1.419(5) ?
    C12 Fe1 . 2.050(3) ?
    C12 H12 . 0.95 ?
    C13 Fe1 . 2.055(3) ?
    C13 H13 . 0.95 ?
    C14 C18 . 1.433(4) ?
    C14 C15 . 1.438(4) ?
    C14 Fe2 . 2.053(3) ?
    C15 C16 . 1.418(4) ?
    C15 Fe2 . 2.040(3) ?
    C15 H15 . 0.95 ?
    C16 C17 . 1.412(4) ?
    C16 Fe2 . 2.042(3) ?
    C16 H16 . 0.95 ?
    C17 C18 . 1.416(4) ?
    C17 Fe2 . 2.041(3) ?
    C17 H17 . 0.95 ?
    C18 Fe2 . 2.048(3) ?
    C18 H18 . 0.95 ?
    C19 C20 . 1.410(4) ?
    C19 C23 . 1.422(4) ?
    C19 Fe2 . 2.053(3) ?
    C19 H19 . 0.95 ?
    C20 C21 . 1.412(4) ?
    C20 Fe2 . 2.041(3) ?
    C20 H20 . 0.95 ?
    C21 C22 . 1.426(4) ?
    C21 Fe2 . 2.040(3) ?
    C21 H21 . 0.95 ?
    C22 C23 . 1.418(4) ?
    C22 Fe2 . 2.047(3) ?
    C22 H22 . 0.95 ?
    C23 Fe2 . 2.063(3) ?
    C23 H23 . 0.95 ?
    S1 S2 . 2.0525(10) ?
loop_
    _geom_angle_atom_site_label_1
    _geom_angle_atom_site_label_2
    _geom_angle_atom_site_label_3
    _geom_angle_site_symmetry_1
    _geom_angle_site_symmetry_3
    _geom_angle
    _geom_angle_publ_flag
    C2 C1 C14 . . 128.6(2) ?
    C2 C1 S1 . . 119.1(2) ?
    C14 C1 S1 . . 112.35(19) ?
    C1 C2 C3 . . 115.4(2) ?
    C1 C2 C4 . . 122.2(2) ?
    C3 C2 C4 . . 122.3(2) ?
    C2 C3 S3 . . 131.5(2) ?
    C2 C3 S2 . . 113.9(2) ?
    S3 C3 S2 . . 114.56(17) ?
    C5 C4 C8 . . 106.3(2) ?
    C5 C4 C2 . . 128.3(3) ?
    C8 C4 C2 . . 125.4(2) ?
    C5 C4 Fe1 . . 68.61(15) ?
    C8 C4 Fe1 . . 68.57(15) ?
    C2 C4 Fe1 . . 129.04(19) ?
    C6 C5 C4 . . 108.7(3) ?
    C6 C5 Fe1 . . 68.97(16) ?
    C4 C5 Fe1 . . 70.56(15) ?
    C6 C5 H5 . . 125.6 ?
    C4 C5 H5 . . 125.6 ?
    Fe1 C5 H5 . . 126.4 ?
    C5 C6 C7 . . 108.3(2) ?
    C5 C6 Fe1 . . 70.32(16) ?
    C7 C6 Fe1 . . 69.73(16) ?
    C5 C6 H6 . . 125.9 ?
    C7 C6 H6 . . 125.9 ?
    Fe1 C6 H6 . . 125.7 ?
    C8 C7 C6 . . 107.9(3) ?
    C8 C7 Fe1 . . 70.12(15) ?
    C6 C7 Fe1 . . 69.33(16) ?
    C8 C7 H7 . . 126.1 ?
    C6 C7 H7 . . 126.1 ?
    Fe1 C7 H7 . . 126.1 ?
    C7 C8 C4 . . 108.9(2) ?
    C7 C8 Fe1 . . 69.19(15) ?
    C4 C8 Fe1 . . 70.53(15) ?
    C7 C8 H8 . . 125.6 ?
    C4 C8 H8 . . 125.6 ?
    Fe1 C8 H8 . . 126.3 ?
    C10 C9 C13 . . 107.9(3) ?
    C10 C9 Fe1 . . 69.51(16) ?
    C13 C9 Fe1 . . 69.81(16) ?
    C10 C9 H9 . . 126.1 ?
    C13 C9 H9 . . 126.1 ?
    Fe1 C9 H9 . . 126.2 ?
    C9 C10 C11 . . 108.3(3) ?
    C9 C10 Fe1 . . 70.06(16) ?
    C11 C10 Fe1 . . 69.68(16) ?
    C9 C10 H10 . . 125.8 ?
    C11 C10 H10 . . 125.8 ?
    Fe1 C10 H10 . . 126 ?
    C12 C11 C10 . . 107.8(3) ?
    C12 C11 Fe1 . . 70.04(18) ?
    C10 C11 Fe1 . . 69.70(16) ?
    C12 C11 H11 . . 126.1 ?
    C10 C11 H11 . . 126.1 ?
    Fe1 C11 H11 . . 125.8 ?
    C11 C12 C13 . . 108.4(3) ?
    C11 C12 Fe1 . . 69.52(16) ?
    C13 C12 Fe1 . . 69.96(17) ?
    C11 C12 H12 . . 125.8 ?
    C13 C12 H12 . . 125.8 ?
    Fe1 C12 H12 . . 126.3 ?
    C12 C13 C9 . . 107.5(3) ?
    C12 C13 Fe1 . . 69.59(17) ?
    C9 C13 Fe1 . . 69.49(16) ?
    C12 C13 H13 . . 126.2 ?
    C9 C13 H13 . . 126.2 ?
    Fe1 C13 H13 . . 126.3 ?
    C18 C14 C15 . . 107.5(2) ?
    C18 C14 C1 . . 127.9(3) ?
    C15 C14 C1 . . 124.6(2) ?
    C18 C14 Fe2 . . 69.38(15) ?
    C15 C14 Fe2 . . 68.97(15) ?
    C1 C14 Fe2 . . 126.0(2) ?
    C16 C15 C14 . . 107.5(3) ?
    C16 C15 Fe2 . . 69.75(16) ?
    C14 C15 Fe2 . . 69.89(16) ?
    C16 C15 H15 . . 126.2 ?
    C14 C15 H15 . . 126.2 ?
    Fe2 C15 H15 . . 125.7 ?
    C17 C16 C15 . . 108.6(3) ?
    C17 C16 Fe2 . . 69.72(17) ?
    C15 C16 Fe2 . . 69.60(16) ?
    C17 C16 H16 . . 125.7 ?
    C15 C16 H16 . . 125.7 ?
    Fe2 C16 H16 . . 126.6 ?
    C16 C17 C18 . . 108.6(3) ?
    C16 C17 Fe2 . . 69.82(17) ?
    C18 C17 Fe2 . . 70.02(17) ?
    C16 C17 H17 . . 125.7 ?
    C18 C17 H17 . . 125.7 ?
    Fe2 C17 H17 . . 126 ?
    C17 C18 C14 . . 107.8(3) ?
    C17 C18 Fe2 . . 69.47(16) ?
    C14 C18 Fe2 . . 69.70(15) ?
    C17 C18 H18 . . 126.1 ?
    C14 C18 H18 . . 126.1 ?
    Fe2 C18 H18 . . 126.3 ?
    C20 C19 C23 . . 108.3(3) ?
    C20 C19 Fe2 . . 69.38(17) ?
    C23 C19 Fe2 . . 70.14(17) ?
    C20 C19 H19 . . 125.8 ?
    C23 C19 H19 . . 125.8 ?
    Fe2 C19 H19 . . 126.2 ?
    C19 C20 C21 . . 108.3(3) ?
    C19 C20 Fe2 . . 70.33(17) ?
    C21 C20 Fe2 . . 69.73(17) ?
    C19 C20 H20 . . 125.8 ?
    C21 C20 H20 . . 125.8 ?
    Fe2 C20 H20 . . 125.7 ?
    C20 C21 C22 . . 107.8(3) ?
    C20 C21 Fe2 . . 69.79(16) ?
    C22 C21 Fe2 . . 69.84(16) ?
    C20 C21 H21 . . 126.1 ?
    C22 C21 H21 . . 126.1 ?
    Fe2 C21 H21 . . 125.9 ?
    C23 C22 C21 . . 108.0(3) ?
    C23 C22 Fe2 . . 70.40(16) ?
    C21 C22 Fe2 . . 69.32(15) ?
    C23 C22 H22 . . 126 ?
    C21 C22 H22 . . 126 ?
    Fe2 C22 H22 . . 125.8 ?
    C22 C23 C19 . . 107.5(3) ?
    C22 C23 Fe2 . . 69.22(17) ?
    C19 C23 Fe2 . . 69.44(16) ?
    C22 C23 H23 . . 126.2 ?
    C19 C23 H23 . . 126.2 ?
    Fe2 C23 H23 . . 126.7 ?
    C6 Fe1 C7 . . 40.94(12) ?
    C6 Fe1 C11 . . 120.22(12) ?
    C7 Fe1 C11 . . 104.35(13) ?
    C6 Fe1 C10 . . 156.95(13) ?
    C7 Fe1 C10 . . 121.46(12) ?
    C11 Fe1 C10 . . 40.62(11) ?
    C6 Fe1 C8 . . 68.57(11) ?
    C7 Fe1 C8 . . 40.69(11) ?
    C11 Fe1 C8 . . 120.94(12) ?
    C10 Fe1 C8 . . 107.83(11) ?
    C6 Fe1 C5 . . 40.71(11) ?
    C7 Fe1 C5 . . 68.62(12) ?
    C11 Fe1 C5 . . 157.56(11) ?
    C10 Fe1 C5 . . 161.08(11) ?
    C8 Fe1 C5 . . 68.41(11) ?
    C6 Fe1 C12 . . 105.52(12) ?
    C7 Fe1 C12 . . 119.71(12) ?
    C11 Fe1 C12 . . 40.44(12) ?
    C10 Fe1 C12 . . 68.02(12) ?
    C8 Fe1 C12 . . 156.00(13) ?
    C5 Fe1 C12 . . 123.14(12) ?
    C6 Fe1 C9 . . 159.73(13) ?
    C7 Fe1 C9 . . 159.11(12) ?
    C11 Fe1 C9 . . 68.25(12) ?
    C10 Fe1 C9 . . 40.44(12) ?
    C8 Fe1 C9 . . 125.06(11) ?
    C5 Fe1 C9 . . 125.45(12) ?
    C12 Fe1 C9 . . 68.12(12) ?
    C6 Fe1 C13 . . 122.13(12) ?
    C7 Fe1 C13 . . 156.59(12) ?
    C11 Fe1 C13 . . 68.25(13) ?
    C10 Fe1 C13 . . 68.21(12) ?
    C8 Fe1 C13 . . 162.09(12) ?
    C5 Fe1 C13 . . 109.31(12) ?
    C12 Fe1 C13 . . 40.45(13) ?
    C9 Fe1 C13 . . 40.70(12) ?
    C6 Fe1 C4 . . 68.90(11) ?
    C7 Fe1 C4 . . 68.94(11) ?
    C11 Fe1 C4 . . 158.45(12) ?
    C10 Fe1 C4 . . 124.24(11) ?
    C8 Fe1 C4 . . 40.90(11) ?
    C5 Fe1 C4 . . 40.83(10) ?
    C12 Fe1 C4 . . 160.70(12) ?
    C9 Fe1 C4 . . 110.39(11) ?
    C13 Fe1 C4 . . 125.76(12) ?
    C21 Fe2 C15 . . 149.91(12) ?
    C21 Fe2 C20 . . 40.48(12) ?
    C15 Fe2 C20 . . 169.40(12) ?
    C21 Fe2 C17 . . 104.53(12) ?
    C15 Fe2 C17 . . 68.54(12) ?
    C20 Fe2 C17 . . 114.90(12) ?
    C21 Fe2 C16 . . 115.13(12) ?
    C15 Fe2 C16 . . 40.64(11) ?
    C20 Fe2 C16 . . 147.95(12) ?
    C17 Fe2 C16 . . 40.47(12) ?
    C21 Fe2 C22 . . 40.84(11) ?
    C15 Fe2 C22 . . 118.59(12) ?
    C20 Fe2 C22 . . 68.24(12) ?
    C17 Fe2 C22 . . 126.44(12) ?
    C16 Fe2 C22 . . 107.48(12) ?
    C21 Fe2 C18 . . 125.60(11) ?
    C15 Fe2 C18 . . 68.99(12) ?
    C20 Fe2 C18 . . 106.65(12) ?
    C17 Fe2 C18 . . 40.51(11) ?
    C16 Fe2 C18 . . 68.30(12) ?
    C22 Fe2 C18 . . 163.99(11) ?
    C21 Fe2 C14 . . 165.36(11) ?
    C15 Fe2 C14 . . 41.13(11) ?
    C20 Fe2 C14 . . 129.44(12) ?
    C17 Fe2 C14 . . 68.42(11) ?
    C16 Fe2 C14 . . 68.46(11) ?
    C22 Fe2 C14 . . 153.54(11) ?
    C18 Fe2 C14 . . 40.92(11) ?
    C21 Fe2 C19 . . 67.94(12) ?
    C15 Fe2 C19 . . 132.43(12) ?
    C20 Fe2 C19 . . 40.29(12) ?
    C17 Fe2 C19 . . 149.68(12) ?
    C16 Fe2 C19 . . 169.72(12) ?
    C22 Fe2 C19 . . 67.94(12) ?
    C18 Fe2 C19 . . 118.68(12) ?
    C14 Fe2 C19 . . 111.23(12) ?
    C21 Fe2 C23 . . 68.23(12) ?
    C15 Fe2 C23 . . 111.25(12) ?
    C20 Fe2 C23 . . 68.04(12) ?
    C17 Fe2 C23 . . 165.92(12) ?
    C16 Fe2 C23 . . 130.29(12) ?
    C22 Fe2 C23 . . 40.38(12) ?
    C18 Fe2 C23 . . 153.47(12) ?
    C14 Fe2 C23 . . 121.35(11) ?
    C19 Fe2 C23 . . 40.42(12) ?
    C1 S1 S2 . . 93.98(10) ?
    C3 S2 S1 . . 97.18(10) ?
loop_
    _geom_torsion_atom_site_label_1
    _geom_torsion_atom_site_label_2
    _geom_torsion_atom_site_label_3
    _geom_torsion_atom_site_label_4
    _geom_torsion_site_symmetry_1
    _geom_torsion_site_symmetry_2
    _geom_torsion_site_symmetry_3
    _geom_torsion_site_symmetry_4
    _geom_torsion
    _geom_torsion_publ_flag
    C14 C1 C2 C3 . . . . 176.4(3) ?
    S1 C1 C2 C3 . . . . -4.0(3) ?
    C14 C1 C2 C4 . . . . -6.1(4) ?
    S1 C1 C2 C4 . . . . 173.5(2) ?
    C1 C2 C3 S3 . . . . -174.6(2) ?
    C4 C2 C3 S3 . . . . 7.9(4) ?
    C1 C2 C3 S2 . . . . 7.0(3) ?
    C4 C2 C3 S2 . . . . -170.5(2) ?
    C1 C2 C4 C5 . . . . 146.3(3) ?
    C3 C2 C4 C5 . . . . -36.4(4) ?
    C1 C2 C4 C8 . . . . -31.3(4) ?
    C3 C2 C4 C8 . . . . 146.0(3) ?
    C1 C2 C4 Fe1 . . . . -121.3(3) ?
    C3 C2 C4 Fe1 . . . . 56.0(4) ?
    C8 C4 C5 C6 . . . . 0.1(3) ?
    C2 C4 C5 C6 . . . . -177.9(3) ?
    Fe1 C4 C5 C6 . . . . 58.56(19) ?
    C8 C4 C5 Fe1 . . . . -58.48(18) ?
    C2 C4 C5 Fe1 . . . . 123.5(3) ?
    C4 C5 C6 C7 . . . . 0.1(3) ?
    Fe1 C5 C6 C7 . . . . 59.64(19) ?
    C4 C5 C6 Fe1 . . . . -59.53(18) ?
    C5 C6 C7 C8 . . . . -0.3(3) ?
    Fe1 C6 C7 C8 . . . . 59.76(19) ?
    C5 C6 C7 Fe1 . . . . -60.01(19) ?
    C6 C7 C8 C4 . . . . 0.3(3) ?
    Fe1 C7 C8 C4 . . . . 59.56(19) ?
    C6 C7 C8 Fe1 . . . . -59.26(19) ?
    C5 C4 C8 C7 . . . . -0.2(3) ?
    C2 C4 C8 C7 . . . . 177.8(2) ?
    Fe1 C4 C8 C7 . . . . -58.74(19) ?
    C5 C4 C8 Fe1 . . . . 58.50(17) ?
    C2 C4 C8 Fe1 . . . . -123.5(3) ?
    C13 C9 C10 C11 . . . . -0.1(3) ?
    Fe1 C9 C10 C11 . . . . 59.39(19) ?
    C13 C9 C10 Fe1 . . . . -59.49(19) ?
    C9 C10 C11 C12 . . . . 0.3(3) ?
    Fe1 C10 C11 C12 . . . . 59.9(2) ?
    C9 C10 C11 Fe1 . . . . -59.62(19) ?
    C10 C11 C12 C13 . . . . -0.4(3) ?
    Fe1 C11 C12 C13 . . . . 59.3(2) ?
    C10 C11 C12 Fe1 . . . . -59.69(19) ?
    C11 C12 C13 C9 . . . . 0.3(3) ?
    Fe1 C12 C13 C9 . . . . 59.36(19) ?
    C11 C12 C13 Fe1 . . . . -59.1(2) ?
    C10 C9 C13 C12 . . . . -0.1(3) ?
    Fe1 C9 C13 C12 . . . . -59.4(2) ?
    C10 C9 C13 Fe1 . . . . 59.30(19) ?
    C2 C1 C14 C18 . . . . -51.1(4) ?
    S1 C1 C14 C18 . . . . 129.3(3) ?
    C2 C1 C14 C15 . . . . 130.3(3) ?
    S1 C1 C14 C15 . . . . -49.3(3) ?
    C2 C1 C14 Fe2 . . . . -141.9(2) ?
    S1 C1 C14 Fe2 . . . . 38.5(3) ?
    C18 C14 C15 C16 . . . . 1.0(3) ?
    C1 C14 C15 C16 . . . . 179.8(2) ?
    Fe2 C14 C15 C16 . . . . 59.86(19) ?
    C18 C14 C15 Fe2 . . . . -58.88(19) ?
    C1 C14 C15 Fe2 . . . . 120.0(3) ?
    C14 C15 C16 C17 . . . . -1.0(3) ?
    Fe2 C15 C16 C17 . . . . 59.0(2) ?
    C14 C15 C16 Fe2 . . . . -59.95(19) ?
    C15 C16 C17 C18 . . . . 0.6(3) ?
    Fe2 C16 C17 C18 . . . . 59.5(2) ?
    C15 C16 C17 Fe2 . . . . -58.91(19) ?
    C16 C17 C18 C14 . . . . 0.0(3) ?
    Fe2 C17 C18 C14 . . . . 59.40(19) ?
    C16 C17 C18 Fe2 . . . . -59.4(2) ?
    C15 C14 C18 C17 . . . . -0.6(3) ?
    C1 C14 C18 C17 . . . . -179.4(3) ?
    Fe2 C14 C18 C17 . . . . -59.3(2) ?
    C15 C14 C18 Fe2 . . . . 58.62(19) ?
    C1 C14 C18 Fe2 . . . . -120.2(3) ?
    C23 C19 C20 C21 . . . . 0.1(3) ?
    Fe2 C19 C20 C21 . . . . 59.6(2) ?
    C23 C19 C20 Fe2 . . . . -59.53(19) ?
    C19 C20 C21 C22 . . . . -0.3(3) ?
    Fe2 C20 C21 C22 . . . . 59.7(2) ?
    C19 C20 C21 Fe2 . . . . -59.99(19) ?
    C20 C21 C22 C23 . . . . 0.3(3) ?
    Fe2 C21 C22 C23 . . . . 60.0(2) ?
    C20 C21 C22 Fe2 . . . . -59.7(2) ?
    C21 C22 C23 C19 . . . . -0.3(3) ?
    Fe2 C22 C23 C19 . . . . 59.07(19) ?
    C21 C22 C23 Fe2 . . . . -59.4(2) ?
    C20 C19 C23 C22 . . . . 0.1(3) ?
    Fe2 C19 C23 C22 . . . . -58.9(2) ?
    C20 C19 C23 Fe2 . . . . 59.06(19) ?
    C2 C1 S1 S2 . . . . -0.3(2) ?
    C14 C1 S1 S2 . . . . 179.37(19) ?
    C2 C3 S2 S1 . . . . -6.2(2) ?
    S3 C3 S2 S1 . . . . 175.17(15) ?
_shelx_estimated_absorpt_T_min     0.425
_shelx_estimated_absorpt_T_max     0.826
_shelx_hkl_file
;
   0   0   3-9.81882 193.047   2
   0   0  -4 12893.4 704.636   2
   0   0   4 12700.8 736.106   2
   0   0   5 158.461 281.329   2
   0   0  -5 6.71474 236.599   2
   0   0   6 6757.40 672.368   2
   0   0   7-182.777 313.014   2
   0   0   8 138434. 3309.85   2
   0   0   9 157.339 356.578   2
   0   0  10 11333.9 1111.98   2
   0   0  11-118.173 292.222   2
   0   0  12-778.401 452.381   2
   0   0  13-692.100 454.006   2
   0   0 -13 162.911 781.550   1
   0   0  14 12754.2 1364.99   2
   0   0 -14 13103.2 1909.99   1
   0   0 -15 832.534 948.716   1
   0   0 -16 1342.46 1013.48   1
   0   1   2 36597.8 1034.78   2
   0   1   3 32655.8 1131.09   2
   0   1   4 29779.1 1218.96   2
   0  -1  -4 28482.0 1132.87   2
   0  -1   5 57500.4 1541.83   2
   0   1   5 53686.0 1773.34   2
   0  -1  -5 58984.5 1750.93   2
   0  -1  -6 81707.1 2201.22   2
   0  -1   6 82226.5 2071.44   2
   0   1   6 85130.3 2415.51   2
   0  -1  -7 2194.26 473.267   2
   0  -1   7 1487.48 384.695   2
   0   1   7 1327.02 435.245   2
   0  -1   8 1251.48 385.327   2
   0   1   8 2227.00 558.056   2
   0  -1  -8 1253.82 425.830   2
   0   1   9 1686.33 502.160   2
   0  -1   9 1786.87 453.658   2
   0  -1  10 1654.74 477.410   2
   0   1  10 437.324 399.320   2
   0  -1  11 3579.36 643.416   2
   0   1  11 4667.91 820.299   2
   0  -1  12 22636.5 1597.93   2
   0   1  12 26214.7 1837.84   2
   0  -1 -12 21884.6 2253.94   1
   0  -1  13 7806.40 1030.98   2
   0   1  13 7820.58 1098.64   2
   0  -1 -13 6655.13 1358.50   1
   0  -1  14 11264.4 1279.37   2
   0   1  14 9062.16 1183.18   2
   0  -1 -14 6785.46 1500.72   1
   0   1 -14 11212.8 1835.24   1
   0  -1 -15 8773.71 1745.00   1
   0   1  15 10808.2 1368.43   2
   0   1 -15 8436.32 1685.43   1
   0   1 -16 37815.8 3419.90   1
   0  -1 -16 30802.8 3072.46   1
   0  -2  -2 290020. 3556.93   1
   0   2   2 290742. 3405.68   2
   0   2   3 140874. 2632.36   2
   0   2   4 119893. 2653.77   2
   0  -2  -4 123302. 2567.62   2
   0   2   5 412.915 346.525   2
   0  -2  -5 83.7126 246.803   2
   0  -2   6 17339.5 920.146   2
   0  -2  -6 16904.1 1093.09   2
   0   2   6 16102.0 1164.09   2
   0   2   7 78704.7 2628.18   2
   0  -2   7 77380.9 2079.77   2
   0  -2  -7 79967.5 2479.61   2
   0  -2  -8 38260.2 1814.22   2
   0   2   8 36795.1 1907.86   2
   0  -2   8 37266.3 1587.52   2
   0   2   9 133416. 3780.99   2
   0  -2   9 128577. 3102.39   2
   0  -2  -9 126895. 3475.62   2
   0  -2 -10 665.250 438.387   2
   0  -2  10 1111.96 461.938   2
   0   2  10 1172.00 557.243   2
   0   2  11 4295.80 858.532   2
   0  -2  11 3078.85 592.092   2
   0  -2 -11 4333.96 1082.33   1
   0  -2  12 2103.57 580.106   2
   0  -2 -12 1724.05 811.626   1
   0   2  12 2469.16 679.870   2
   0  -2  13 54316.8 2490.44   2
   0   2  13 55501.3 2866.90   2
   0  -2 -13 55133.2 3635.69   1
   0   2 -14 34620.9 2948.23   1
   0  -2 -14 32004.0 2917.43   1
   0   2  14 30543.9 2227.22   2
   0  -2  14 32637.4 1968.92   2
   0   2 -15-1254.79 1050.61   1
   0   2  15-389.914 318.481   2
   0  -2 -15 4.91561 928.513   1
   0   2 -16 888.151 917.695   1
   0  -3   0 266.893 276.493   1
   0   3   0 98.5864 176.631   1
   0  -3   1 919.218 205.907   1
   0  -3  -1 1038.15 319.026   1
   0   3  -1 1097.28 227.439   1
   0  -3  -2 11297.0 815.244   1
   0   3   2 11348.2 762.262   3
   0   3   2 11654.9 847.472   2
   0  -3  -3 44025.7 1784.32   1
   0   3   3 42990.1 1635.42   2
   0   3   3 41701.3 1529.36   3
   0   3   4 91699.4 2439.00   3
   0  -3  -4 96774.8 2870.51   1
   0   3   4 94930.9 2579.37   2
   0   3   5 22935.3 1390.24   2
   0  -3  -5 24510.5 1350.92   2
   0  -3  -6 19430.8 1254.18   2
   0   3   6 18543.0 1323.03   2
   0  -3  -7 330034. 5333.89   2
   0   3   7 327076. 5674.45   2
   0  -3   7 327192. 4253.55   2
   0  -3   8 43.4332 282.407   2
   0   3   8 389.174 429.719   2
   0  -3  -8 44.0506 329.363   2
   0  -3  -9 17672.7 1837.75   1
   0  -3   9 16604.4 1120.93   2
   0   3   9 16307.9 1423.35   2
   0  -3  -9 17602.8 1374.88   2
   0   3  10 7065.67 998.413   2
   0  -3  10 7390.70 819.328   2
   0  -3 -10 7196.38 1301.99   1
   0  -3 -10 9907.16 1099.25   2
   0   3  11 7191.94 1075.52   2
   0  -3  11 5969.13 774.883   2
   0  -3 -11 4907.20 1204.07   1
   0  -3 -11 5517.45 839.485   2
   0  -3 -12 2640.40 998.130   1
   0  -3  12 1924.95 521.725   2
   0   3  12 3332.68 865.975   2
   0  -3  13 19738.0 1488.56   2
   0   3  13 17323.8 1673.99   2
   0  -3 -13 18540.3 2305.07   1
   0   3  14-338.404 493.832   2
   0  -3 -14-355.345 823.502   1
   0  -3 -15 67984.2 4482.53   1
   0   3 -15 65464.2 4162.09   1
   0   3  15 69482.1 3426.56   2
   0   3 -16 2651.21 1249.95   1
   0   4   0 575.278 218.441   1
   0  -4   0 371.027 305.116   1
   0   4  -1 163.250 281.151   1
   0  -4   1 570.634 213.000   1
   0  -4  -1 588.204 318.915   1
   0   4   1 640.180 284.940   1
   0   4   2 4038.64 552.696   3
   0  -4  -2 4022.51 592.089   1
   0   4   2 3760.76 647.403   2
   0   4  -2 3573.66 371.913   1
   0   4   3 234256. 3872.02   3
   0   4   3 235820. 4160.66   2
   0   4   4 134046. 3108.89   3
   0   4   4 130058. 3287.06   2
   0   4   5 711.746 442.996   2
   0   4   5 688.422 459.583   3
   0  -4  -5 1150.36 596.990   1
   0  -4  -5 119.207 272.274   2
   0  -4  -6 1170.73 646.851   1
   0   4   6 303.114 455.496   2
   0   4   6 721.940 506.510   3
   0  -4  -6 1015.34 407.031   2
   0   4   7 45119.2 2255.62   2
   0  -4  -7 50634.6 2231.37   2
   0  -4  -7 45303.6 2593.39   1
   0   4   7 45328.9 2227.57   3
   0  -4  -8 13724.7 1238.54   2
   0   4   8 13264.0 1321.20   2
   0   4   8 12734.9 1315.27   3
   0  -4  -8 10681.9 1419.20   1
   0   4   9 66134.7 2961.81   2
   0  -4  -9 70509.0 2826.72   2
   0  -4  -9 62619.5 3426.50   1
   0  -4   9 68732.6 2199.83   2
   0  -4 -10-90.5443 640.538   1
   0   4  10 149.061 446.792   2
   0  -4  10-339.540 307.051   2
   0  -4 -10 622.054 457.146   2
   0  -4 -11 134864. 5609.52   1
   0   4  11 128020. 4372.37   2
   0  -4 -12 731.359 938.037   1
   0   4  12 259.712 494.343   2
   0  -4  12 87.9010 342.535   2
   0  -4 -13 17396.6 2222.29   1
   0   4  13 16524.1 1734.01   2
   0  -4  13 17844.8 1359.34   2
   0  -4 -14 3528.91 1236.22   1
   0   4  14 3010.67 883.430   2
   0   4  15 3000.42 911.747   2
   0  -4 -15 1279.41 1019.67   1
   0   4 -16 2251.91 1158.83   1
   0   5   0-87.4348 238.603   1
   0  -5   0 0.97665 388.712   1
   0   5  -1 62282.4 1658.42   1
   0  -5  -1 61932.3 1888.82   1
   0   5   1 62608.0 1752.54   1
   0  -5   1 62610.4 1464.76   1
   0  -5  -2 106432. 2662.68   1
   0   5  -2 112084. 2110.12   1
   0   5   3 38138.2 1857.13   2
   0   5  -3 41023.4 1311.99   1
   0  -5  -3 40174.2 1861.42   1
   0   5   3 36613.7 1671.89   3
   0   5   4 48.7765 372.424   3
   0  -5  -4 81.7964 477.153   1
   0   5   4 64.4085 455.224   2
   0  -5  -5 26246.5 1580.01   2
   0   5   5 23518.6 1504.35   3
   0  -5  -5 24558.7 1799.13   1
   0   5   5 23199.0 1581.56   2
   0  -5  -6 91600.5 3048.37   2
   0   5   6 92982.8 3228.78   2
   0  -5  -6 97131.8 3618.28   1
   0   5   6 92684.5 3093.58   3
   0  -5  -7 811.806 650.397   1
   0  -5  -7 2404.60 611.999   2
   0   5   7 2226.65 676.881   3
   0   5   7 1145.15 552.668   2
   0  -5  -8 42690.7 2768.78   1
   0  -5  -8 47352.0 2367.70   2
   0   5   8 43799.3 2437.91   2
   0   5   9-144.631 520.956   2
   0  -5  -9 48.5901 354.688   2
   0  -5  -9-124.282 640.464   1
   0  -5 -10 3280.15 1059.33   1
   0   5  10 2198.65 755.009   2
   0  -5  10 2328.05 483.187   2
   0  -5 -11 12219.6 1792.16   1
   0  -5  11 13223.6 1092.17   2
   0   5  11 12409.6 1452.67   2
   0  -5 -12 6684.86 1484.16   1
   0   5  12 5721.89 1125.10   2
   0  -5  12 6223.98 785.951   2
   0  -5 -13 14745.8 2079.38   1
   0   5  13 14430.0 1681.20   2
   0  -5  13 17802.8 1330.28   2
   0   5  14 23840.8 2171.57   2
   0  -5 -14 27134.3 2839.43   1
   0   5  15 942.775 660.756   2
   0  -5 -15 1813.99 995.915   1
   0   5 -15 1439.99 856.374   1
   0   5 -16 9000.41 1665.76   1
   0   6   0 210239. 3084.07   1
   0  -6   0 190660. 3761.94   1
   0  -6   1 5916.32 535.749   1
   0   6  -1 5872.43 543.674   1
   0  -6  -1 5421.71 742.095   3
   0  -6  -1 6016.92 715.842   1
   0   6   1 5831.13 607.044   1
   0  -6  -2 216982. 4139.17   3
   0   6  -2 206980. 3483.81   1
   0   6  -3 66213.3 1750.97   1
   0  -6  -3 66027.5 2439.94   1
   0   6   4 5010.28 742.341   3
   0   6   4 4995.60 852.249   2
   0   6  -4 3829.30 487.629   1
   0  -6  -4 3747.50 777.499   1
   0   6   5 14463.1 1231.96   3
   0   6   5 13343.4 1317.60   2
   0  -6  -5 14318.8 1411.99   1
   0  -6  -6 2710.61 789.194   1
   0  -6  -6 3448.32 710.862   2
   0   6   6 2505.33 729.355   2
   0   6   6 2357.32 646.420   3
   0  -6  -7 401.150 452.682   2
   0  -6  -7 165.848 535.477   1
   0   6   7 424.561 518.300   2
   0   6   7-122.263 359.741   3
   0   6   8 6588.80 1091.86   2
   0  -6  -8 4686.89 1154.54   1
   0   6   9 9143.37 1255.97   2
   0  -6  -9 5808.86 1254.54   1
   0  -6 -10 11100.6 1676.87   1
   0   6  10 12273.6 1497.23   2
   0  -6  10 10329.0 944.811   2
   0  -6  11 3151.73 586.898   2
   0  -6 -11 4015.52 1250.36   1
   0   6  11 3767.32 968.252   2
   0  -6  12 1848.28 496.826   2
   0  -6 -12 2061.54 1055.19   1
   0   6  12 1213.25 615.312   2
   0  -6 -13 402.706 777.156   1
   0   6  13 192.990 495.947   2
   0   6  14-64.7733 534.830   2
   0  -6 -14 45.9990 819.604   1
   0   6  15 3693.66 990.687   2
   0   6 -15 2873.08 984.111   1
   0   6 -16-930.353 796.341   1
   0  -7   0 224.029 349.542   1
   0   7   0 77.3401 196.303   1
   0   7  -1 161.380 223.835   1
   0  -7   1 285.951 229.747   1
   0  -7  -1 501.548 381.800   1
   0   7   1 162.050 260.781   1
   0  -7  -1-278.054 449.407   3
   0  -7  -2 34411.3 1738.99   1
   0   7  -2 32902.6 1433.15   1
   0  -7  -2 31377.1 1722.86   3
   0   7  -3 141269. 2902.18   1
   0  -7  -3 142499. 3756.70   1
   0   7   4 343851. 5760.97   3
   0   7  -4 337750. 4363.93   1
   0  -7  -4 325001. 5791.64   3
   0  -7  -4 337946. 6171.38   1
   0   7   5 35620.5 2006.37   3
   0   7  -5 32959.5 1463.65   1
   0  -7  -5 31571.8 2046.34   1
   0   7   5 32910.5 2130.94   2
   0   7   6 25435.6 1770.70   3
   0   7   6 27431.8 1996.07   2
   0  -7  -6 20039.4 1839.68   1
   0  -7  -6 23885.7 1749.41   2
   0   7   7 21130.8 1858.12   2
   0  -7  -7 22823.6 1986.41   1
   0   7   8 5924.70 1103.52   2
   0  -7  -8 3265.82 1053.17   1
   0   7   9-400.382 546.664   2
   0  -7  -9 102.862 678.639   1
   0  -7 -10 1420.76 866.840   1
   0   7  10 1075.48 742.504   2
   0  -7  11 77.3242 322.323   2
   0  -7 -11-799.791 890.750   1
   0   7  11-186.451 482.619   2
   0  -7  12-343.162 296.167   2
   0   7  12 433.395 635.964   2
   0  -7 -13 4565.54 1335.48   1
   0   7  13 7809.34 1415.29   2
   0   7  14-873.241 705.147   2
   0  -7 -14-223.647 971.172   1
   0   7 -15 4439.14 1198.77   1
   0  -8   0 16745.8 1318.99   2
   0  -8   0 15769.0 1160.10   1
   0   8   0 14940.0 953.641   1
   0  -8  -1 17088.6 1355.93   3
   0   8  -1 14807.5 890.426   1
   0  -8   1 14834.1 917.952   1
   0  -8  -1 14330.9 1264.29   1
   0   8   1 14503.8 1018.65   1
   0  -8  -2 28945.3 1760.79   3
   0  -8  -2 27202.3 1678.47   1
   0   8  -2 24931.5 1179.61   1
   0  -8  -3 2409.36 632.689   1
   0   8  -3 1758.27 446.219   1
   0  -8  -3 1466.25 607.894   3
   0  -8  -4 7869.44 1053.14   1
   0  -8  -4 7000.55 1015.55   3
   0   8  -4 8065.18 774.962   1
   0   8   5 6940.24 1001.16   3
   0  -8  -5 5906.76 964.590   2
   0   8  -5 5984.84 683.621   1
   0  -8  -5 6725.95 1040.18   1
   0  -8  -5 6659.12 982.517   3
   0  -8  -6 8992.57 1262.01   1
   0   8  -6 8806.64 863.358   1
   0  -8  -7 63332.1 3391.62   1
   0   8   7 67231.2 3348.68   2
   0   8   8 13827.6 1628.11   2
   0  -8  -8 13260.8 1717.50   1
   0  -8  -9 39971.1 2974.47   1
   0   8   9 32746.5 2510.62   2
   0  -8 -10-739.929 789.817   1
   0   8  10-62.2817 620.904   2
   0  -8 -11 1261.18 1046.60   1
   0   8  11 994.807 734.274   2
   0  -8  12 24263.5 1532.94   2
   0   8  12 20925.7 2134.19   2
   0  -8 -12 18627.5 2363.43   1
   0  -8 -13 6373.40 1677.75   1
   0  -8 -14 7180.87 1735.51   1
   0  -9   0-730.478 404.205   2
   0   9   0-577.298 292.528   1
   0   9  -1 28348.8 1266.06   1
   0  -9   1 28737.9 1331.37   1
   0  -9  -1 29966.6 1899.39   3
   0  -9   1 31936.2 1905.95   2
   0   9   1 28742.9 1487.97   1
   0  -9  -1 32285.4 1957.47   2
   0  -9  -1 33021.4 2055.30   1
   0   9  -2 4049.45 493.004   1
   0  -9  -2 3551.40 730.556   1
   0  -9  -2 3503.84 767.033   3
   0  -9  -3 2687.07 735.682   3
   0  -9  -3 2999.28 755.070   1
   0   9  -3 2587.69 514.009   1
   0   9  -4 22502.9 1430.82   1
   0  -9  -4 24427.9 1841.66   1
   0  -9  -4 24939.5 1811.85   3
   0  -9  -5 41265.4 2501.30   1
   0   9  -5 40349.7 1822.09   1
   0  -9  -5 39346.4 2317.15   3
   0   9  -6 184.071 363.619   1
   0  -9  -6-96.4165 573.609   1
   0   9  -7 75776.8 2655.87   1
   0  -9  -7 73336.3 3647.55   1
   0   9  -8 476.196 403.815   1
   0  -9  -8-321.660 559.578   1
   0  -9  -9 30935.9 2668.82   1
   0  -9 -10 43224.1 3281.61   1
   0  -9 -11 122.950 726.351   1
   0  -9 -12 33039.1 3133.77   1
   0  -9 -13 21862.2 2743.33   1
   0  10   0 8618.08 804.529   1
   0 -10   0 9691.96 1132.07   2
   0 -10   0 10233.1 998.094   1
   0 -10  -1 39790.6 2334.57   1
   0 -10  -1 36991.9 2180.01   3
   0  10  -1 40600.5 1592.23   1
   0 -10  -1 41689.2 2336.85   2
   0 -10   1 40779.4 1637.58   1
   0 -10   1 39073.1 2198.15   2
   0 -10  -2 147.250 410.200   1
   0 -10   2 77.3341 332.848   2
   0  10  -2 83.1431 188.722   1
   0 -10  -2 76.3128 489.490   3
   0 -10  -3 588.656 530.305   1
   0 -10  -3 81.1380 511.089   3
   0  10  -3 654.831 260.017   1
   0 -10  -4 30222.9 2120.93   1
   0  10  -4 29789.4 1588.10   1
   0 -10  -4 26734.8 1953.18   3
   0 -10  -5 3904.34 913.411   1
   0  10  -5 5863.99 827.144   1
   0 -10  -5 6404.84 1091.07   3
   0 -10  -6 19032.0 1898.91   1
   0  10  -6 22761.0 1495.24   1
   0 -10  -7 5533.37 1219.05   1
   0  10  -7 4499.56 709.928   1
   0  10  -8 3657.18 687.264   1
   0 -10  -8 3527.05 1043.60   1
   0 -10  -9 40191.4 3043.31   1
   0 -10 -10-1395.26 805.960   1
   0 -10 -11 64928.6 4180.15   1
   0 -10 -12-1381.44 959.479   1
   0 -10 -13 3948.77 1274.78   1
   0 -11   0-120.285 281.194   1
   0  11   0 391.017 309.275   1
   0 -11  -1 33428.8 2145.23   1
   0  11  -1 33513.7 1502.20   1
   0 -11  -1 34144.3 2213.12   3
   0 -11   1 33437.6 1529.78   1
   0 -11  -2-513.220 550.698   3
   0 -11  -2-39.0135 498.779   1
   0  11  -2 73.8785 194.278   1
   0 -11  -3 8408.76 1226.35   1
   0  11  -3 7654.91 693.397   1
   0 -11  -3 7253.61 1173.02   3
   0  11  -4 271.041 280.412   1
   0 -11  -4-122.106 614.247   3
   0 -11  -4-10.2532 494.082   1
   0 -11  -5 18898.9 1862.46   1
   0 -11  -5 15130.8 1623.08   3
   0  11  -5 19702.7 1374.36   1
   0  11  -6 8628.09 1014.76   1
   0 -11  -6 8126.56 1334.90   1
   0  11  -7 34546.4 1925.57   1
   0 -11  -7 38302.2 2787.87   1
   0 -11  -8 37081.1 2940.31   1
   0 -11  -9 755.826 953.197   1
   0 -11 -10 6218.56 1453.01   1
   0 -11 -11 1086.47 1076.86   1
   0 -11 -12 2616.64 1072.70   1
   0 -12   0 101171. 3035.06   1
   0 -12   1 1340.53 379.213   1
   0  12  -1 1484.70 400.301   1
   0 -12  -1 938.451 684.361   3
   0 -12  -1 1676.54 612.654   1
   0 -12  -2 33371.0 2458.39   1
   0 -12  -2 33955.1 2329.03   3
   0  12  -2 34795.1 1473.37   1
   0  12  -3 38824.5 1486.11   1
   0 -12  -3 34890.6 2384.74   3
   0 -12  -3 36020.7 2553.55   1
   0 -12  -4 3398.57 911.916   1
   0 -12  -4 2269.60 822.815   3
   0  12  -4 3956.38 512.860   1
   0 -12  -5 13256.8 1663.54   1
   0  12  -5 12500.7 941.731   1
   0 -12  -5 11082.5 1488.29   3
   0 -12  -6 1671.52 772.528   1
   0 -12  -7 10684.8 1589.95   1
   0 -12  -8 2239.81 919.933   1
   0 -12  -9 1065.88 802.957   1
   0 -12 -10 3041.26 1056.76   1
   0 -12 -11 1186.85 958.693   1
   0 -12 -12 11856.1 2042.32   1
   0 -13   0 250.283 312.285   1
   0 -13   0 32.4598 689.360   3
   0 -13   1 22656.7 1313.97   1
   0 -13  -1 25295.2 2124.63   3
   0 -13  -1 24365.5 1780.21   1
   0 -13  -2 16909.3 1788.57   1
   0  13  -2 18550.8 1087.99   1
   0 -13  -2 15575.8 1707.73   3
   0 -13  -3 8992.51 1362.71   3
   0 -13  -3 10888.2 1512.40   1
   0 -13  -4 9400.89 1480.12   1
   0 -13  -4 10625.0 1457.73   3
   0 -13  -5 11298.7 1667.36   1
   0 -13  -5 12780.4 1617.03   3
   0 -13  -6 24342.1 2337.54   1
   0 -13  -6 24943.1 2225.74   3
   0 -13  -7 634.879 753.267   1
   0 -13  -8 12586.2 1844.49   1
   0 -13  -9 5595.21 1381.22   1
   0 -13 -10 2899.38 1104.46   1
   0 -13 -11 4026.28 1489.84   1
   0 -14   0 35944.0 1861.92   1
   0 -14   0 37431.6 2603.03   3
   0 -14  -1 5490.71 1171.76   3
   0 -14  -1 5066.23 854.622   1
   0 -14  -2 4767.09 1009.40   1
   0 -14  -2 4692.21 1142.22   3
   0 -14  -3 5680.84 1215.39   3
   0 -14  -3 3704.36 1058.80   1
   0 -14  -4 257.735 480.770   1
   0 -14  -4 112.766 738.962   3
   0 -14  -5 14177.4 1804.19   3
   0 -14  -5 16377.2 2019.96   1
   0 -14  -6 7269.31 1336.04   3
   0 -14  -6 8152.56 1520.08   1
   0 -14  -7 30954.0 2849.77   1
   0 -14  -8 19619.3 2310.26   1
   0 -14  -9 7922.75 1464.61   1
   0 -14 -10 1291.00 1027.71   1
   0 -14 -11 5869.00 1529.59   1
   0 -15   0 552.038 687.567   3
   0 -15  -1 3355.35 685.384   1
   0 -15  -1 4142.86 994.403   3
   0 -15  -2 483.326 392.269   1
   0 -15  -2 384.118 710.419   3
   0 -15  -3 33585.9 2630.44   3
   0 -15  -3 32854.7 2651.28   1
   0 -15  -4 713.134 674.125   3
   0 -15  -4 400.873 612.066   1
   0 -15  -5-253.494 740.522   3
   0 -15  -5-1296.92 851.743   1
   0 -15  -6 359.065 643.389   3
   0 -15  -6 1137.39 675.581   1
   0 -15  -7 11661.9 1864.97   1
   0 -15  -8 2201.68 915.662   1
   0 -15  -9 6425.41 1557.16   1
   0 -15 -10 29169.9 2930.39   1
   0 -16   0-434.222 664.734   3
   0 -16  -1 484.365 844.261   3
   0 -16   1-351.590 750.319   3
   0 -16  -2 5832.11 1333.20   3
   0 -16  -3 335.557 863.433   3
   0 -16  -4 10863.5 1705.20   3
   0 -16  -5 204.663 726.461   1
   0 -16  -5 138.675 719.884   3
   0 -16  -6 18303.6 2308.27   1
   0 -16  -7-592.848 732.664   1
   0 -16  -8 3685.18 1371.61   1
   0 -16  -9 4803.06 1260.10   1
   0 -17   0-203.937 710.584   3
   0 -17   1 710.308 859.887   3
   0 -17  -1 186.780 630.539   3
   0 -17  -2 611.704 749.326   3
   0 -17  -3 7173.53 1503.58   3
   0 -17  -4 814.922 775.059   3
   0 -17  -5 22814.3 2407.55   3
   0 -18   0 981.793 852.628   3
   0 -18   1 9251.08 1569.89   3
   0 -18  -1 7196.14 1537.23   3
   0 -18   2 1103.42 839.973   3
   0 -18  -2 2120.62 1123.77   3
   0 -18  -3 23837.4 2442.57   3
   0 -18  -4 10661.7 1782.07   3
   1   0 -16 75621.2 4661.45   1
  -1   0  15-611.126 551.107   2
  -1   0  14 3673.98 872.490   2
  -1   0  13 198.486 435.348   2
  -1   0  12 1192.73 582.083   2
  -1   0  11 298.648 443.114   2
  -1   0  10 22133.0 1588.82   2
  -1   0   9 566.412 461.998   2
  -1   0   8 999999. 9258.85   2
  -1   0   7-122.328 337.521   2
  -1   0   6 106257. 2632.05   2
  -1   0   5 229.489 337.407   2
  -1   0   4 155135. 2613.78   2
  -1   0   3 43.8414 247.973   2
  -1   0  -2 15313.9 838.881   1
  -1   0  -2 14301.0 471.072   2
   1   0   2 14733.7 487.473   2
  -1   0  -3-101.520 375.856   1
   1   0   3 278.727 183.939   2
  -1   0  -3 64.0087 160.663   2
  -1   0  -4 147136. 2126.46   2
  -1   0  -4 152306. 3358.13   1
  -1   0  -5 129.804 211.620   2
   1   0   5 16.1259 214.978   2
   1   0   6 119697. 2538.52   2
  -1   0  -6 124183. 2470.33   2
   1   0   7 39.2944 228.200   2
   1   0   8 584.786 345.095   2
  -1   0  -8 702.873 595.793   1
  -1   0  -9-618.167 588.300   1
   1   0   9 104.900 294.047   2
   1   0  10 1449.69 480.568   2
  -1   0 -10 1760.79 718.514   1
  -1   0 -11-371.847 837.652   1
   1   0  11-320.160 359.366   2
  -1   0 -12 581.378 674.860   1
   1   0  12 66.7494 297.610   2
   1   0  13 26.7557 260.204   2
  -1   0 -13-221.952 744.832   1
  -1   0 -14 103843. 5195.21   1
  -1   0 -15 339.472 878.518   1
   1   1 -16-190.718 890.408   1
  -1   1  16-624.302 573.225   2
   1  -1 -16-803.073 897.469   1
  -1   1  15 6888.10 1167.38   2
   1  -1 -15 4776.20 1342.46   1
  -1  -1  15 7910.11 1124.95   2
  -1   1  14 26553.3 2078.04   2
  -1  -1  14 26182.1 1978.99   2
  -1   1  13 4554.61 898.129   2
  -1  -1  13 5354.56 968.776   2
  -1  -1  12 7554.33 1034.10   2
  -1   1  12 7911.80 1117.70   2
  -1  -1  11 11867.0 1184.69   2
  -1   1  11 8831.13 1110.68   2
  -1   1  10 17660.5 1477.91   2
  -1  -1  10 18477.1 1401.15   2
  -1  -1   9 68.4790 379.821   2
  -1   1   9 510.921 428.001   2
  -1  -1   8 8998.29 907.488   2
  -1   1   8 9128.59 986.458   2
  -1   1   7 72945.7 2497.22   2
  -1  -1   7 67844.7 2139.46   2
   1  -1  -7 72253.8 2308.97   2
  -1   1   6 49241.3 1918.80   2
  -1  -1   6 46929.8 1685.51   2
   1  -1  -6 48950.9 1776.44   2
   1  -1  -5 23237.8 1142.29   2
  -1   1   5 22233.2 1211.51   2
  -1  -1   5 22583.2 1106.71   2
  -1   1   4 397.344 391.256   2
  -1   1   3 479230. 4411.08   2
  -1   1   2 131843. 1924.61   3
   1   1   2 606.049 246.252   2
  -1   1  -2 392.990 282.209   1
  -1  -1  -2 482.755 390.138   1
  -1  -1  -3 802.195 474.231   1
   1  -1   3 845.649 166.821   2
  -1  -1  -3 1071.87 290.503   2
   1   1   3 1004.46 309.185   2
  -1  -1  -4 59729.1 2263.94   1
   1   1   4 59654.4 1632.26   2
   1  -1   4 59629.7 1227.64   2
  -1  -1  -4 57013.9 1545.02   2
  -1  -1  -5 22457.9 1067.13   2
   1   1   5 21766.1 1091.88   2
  -1  -1  -5 22283.6 1536.04   1
   1  -1   5 21665.4 879.907   2
  -1  -1  -6 215060. 4988.54   1
  -1  -1  -6 207542. 3440.27   2
   1   1   6 209578. 3597.96   2
   1  -1   6 212599. 3075.32   2
   1  -1   7 25312.5 1170.18   2
  -1  -1  -7 24817.0 1885.93   1
  -1  -1  -7 24214.7 1267.86   2
   1   1   7 26592.0 1382.93   2
   1   1   8 259982. 4594.69   2
  -1  -1  -8 265472. 6315.59   1
   1  -1   8 264231. 4061.14   2
   1  -1   9 2438.76 498.298   2
  -1  -1  -9 2912.85 560.170   2
   1   1   9 3074.99 643.850   2
  -1  -1  -9 1482.47 741.002   1
  -1   1 -10 32445.8 2426.78   1
  -1  -1 -10 29462.6 2419.45   1
   1   1  10 35603.2 1868.86   2
   1  -1  10 31876.4 1610.10   2
   1  -1  11 22958.2 1439.66   2
   1   1  11 27667.2 1759.09   2
  -1   1 -11 24984.4 2259.10   1
  -1  -1 -11 21530.8 2183.31   1
  -1  -1 -12 14086.7 1816.36   1
   1  -1  12 12875.9 1133.32   2
  -1   1 -12 12054.6 1696.36   1
   1   1  12 11334.7 1186.84   2
  -1  -1 -13 1235.60 928.755   1
   1  -1  13 196.285 301.089   2
   1   1  13 31.1051 295.041   2
  -1   1 -13 273.111 653.397   1
   1   1  14 48379.2 2514.18   2
  -1  -1 -14 51478.4 3733.78   1
  -1   1 -14 47185.3 3519.96   1
  -1  -1 -15-1835.33 1152.11   1
  -1   1 -15 901.338 1037.92   1
  -1   1 -16 31243.0 3169.54   1
  -1   2  16 8295.58 1272.80   2
   1  -2 -16 6507.85 1593.30   1
   1  -2 -15 2115.60 975.517   1
  -1  -2  15 1990.94 563.956   2
  -1   2  15 2949.21 830.075   2
  -1   2  14 3264.42 942.482   2
  -1  -2  14 3025.01 720.398   2
  -1   2  13 12987.9 1498.42   2
  -1  -2  13 12023.3 1270.10   2
  -1  -2  12 15114.6 1366.97   2
  -1   2  12 12987.3 1425.88   2
  -1   2  11 332.961 457.003   2
  -1  -2  11 281.827 420.520   2
  -1   2  10 89382.1 3359.20   2
  -1  -2  10 78152.7 2737.58   2
  -1  -2   9 1385.55 429.180   2
  -1   2   9 1571.60 532.677   2
   1  -2  -9 2323.27 564.435   2
  -1  -2   8 47499.7 1902.96   2
  -1   2   8 45286.6 2198.17   2
   1  -2  -8 46820.7 2010.51   2
   1  -2  -7 166854. 3639.50   2
  -1  -2   7 168350. 3360.44   2
  -1   2   7 164587. 3918.49   2
   1  -2  -6 21028.8 1243.79   2
  -1   2   6 19807.4 1316.12   2
  -1   2   5 50211.7 1901.27   2
  -1   2   4 31459.8 1440.21   2
  -1   2   4 35038.3 1424.53   3
  -1   2   3 71632.7 1958.95   2
  -1   2   3 73495.8 1866.26   3
  -1   2   2 69.3060 220.439   3
  -1   2   2 246.961 316.346   2
  -1   2   1 567456. 4261.55   2
  -1  -2   1 540766. 4262.12   1
  -1  -2   0 160266. 2890.96   1
   1   2   1 495589. 3559.44   3
   1  -2   1 497068. 2834.12   2
  -1  -2  -1 492199. 4701.59   1
  -1  -2  -2 82622.6 2213.18   1
  -1  -2  -3 5799.99 563.933   2
   1   2   3 4947.33 553.194   2
  -1  -2  -3 5223.00 792.204   1
  -1  -2  -4 107646. 2386.96   2
   1   2   4 110503. 2481.28   2
   1  -2   4 105805. 1522.74   2
  -1  -2  -4 102398. 3154.60   1
  -1  -2  -5 40953.5 1578.25   2
   1   2   5 42333.6 1673.02   2
   1  -2   5 41847.6 1115.65   2
  -1  -2  -6 13694.3 1509.87   1
  -1  -2  -6 17202.7 1103.90   2
   1  -2   6 16338.7 810.073   2
   1   2   6 14071.4 1039.78   2
  -1  -2  -7 4646.40 929.968   1
  -1  -2  -7 4793.29 670.886   2
   1   2   7 5034.56 699.558   2
   1  -2   7 4219.17 482.921   2
  -1  -2  -8 567.816 336.012   2
  -1  -2  -8-483.646 655.155   1
   1  -2   8-57.5035 232.651   2
   1   2   8 378.297 446.962   2
   1   2   9 1965.62 542.315   2
  -1  -2  -9 2497.15 870.262   1
  -1  -2  -9 2374.77 548.764   2
   1  -2   9 2295.32 454.942   2
   1   2  10 6522.78 905.333   2
  -1  -2 -10 8013.58 959.687   2
  -1  -2 -10 4388.01 1196.77   1
   1  -2  10 6493.61 722.386   2
  -1  -2 -11 7765.55 1477.46   1
   1   2  11 7679.49 990.671   2
   1  -2  11 7732.38 828.258   2
  -1   2 -11 7595.23 1323.89   1
  -1  -2 -12 12488.6 1870.71   1
   1   2  12 12934.2 1303.95   2
   1  -2  12 12239.4 1060.07   2
  -1   2 -12 10904.3 1599.12   1
  -1   2 -13 12586.4 1853.03   1
   1  -2  13 11648.9 1064.02   2
  -1  -2 -13 10304.6 1794.31   1
   1   2  13 12982.1 1342.64   2
  -1   2 -14 852.632 804.448   1
  -1  -2 -14 1215.55 845.644   1
   1   2  14 2331.22 596.103   2
  -1  -2 -15 9919.68 1880.50   1
  -1   2 -15 13348.3 2059.08   1
  -1   2 -16-3163.18 1118.28   1
  -1   3  16 918.252 585.868   2
   1  -3 -16-311.198 716.037   1
  -1   3  15 50878.7 3079.36   2
   1  -3 -15 57761.7 4063.23   1
   1  -3 -14 1203.76 952.461   1
  -1   3  14-56.5516 535.637   2
  -1  -3  14 779.041 463.695   2
  -1  -3  13 32672.0 2009.40   2
  -1   3  13 31999.8 2330.97   2
  -1   3  12 1827.68 748.071   2
  -1  -3  12 1989.15 568.561   2
  -1  -3  11 2855.97 623.410   2
  -1   3  11 2362.26 775.505   2
  -1  -3  10 1194.14 437.618   2
  -1   3  10 1622.78 583.378   2
   1  -3 -10 2314.94 643.324   2
   1  -3  -9 13759.6 1253.05   2
  -1   3   9 13031.3 1316.18   2
  -1  -3   9 13827.7 1084.39   2
   1  -3  -8 7466.56 899.840   2
  -1   3   8 7239.49 965.447   2
  -1  -3   8 7914.64 840.136   2
   1  -3  -7 67878.3 2440.11   2
  -1   3   7 68172.8 2575.69   3
  -1   3   7 67399.4 2654.27   2
  -1   3   6 2399.71 634.358   2
  -1   3   6 2286.88 532.128   3
   1  -3  -6 2264.55 491.464   2
  -1   3   5 13344.7 1098.85   2
  -1   3   5 14366.6 1075.17   3
  -1   3   4 544.057 357.741   3
  -1   3   4 574.183 442.927   2
  -1   3   3 10033.2 785.583   3
  -1   3   3 9111.97 841.156   2
  -1   3   2 74651.4 1915.82   3
  -1   3   2 70248.5 1946.90   2
   1   3  -2 72793.9 1723.93   1
  -1  -3   1 742451. 5607.12   1
  -1   3   1 774527. 5785.78   2
  -1  -3   0 131701. 2900.12   1
  -1   3   0 126992. 2179.34   2
  -1  -3  -1 79657.2 2124.58   1
   1   3   1 81466.9 1704.21   3
   1  -3   1 79130.4 1539.54   2
   1   3   2 865.578 318.313   3
  -1  -3  -2 367.304 390.972   1
  -1  -3  -3 23574.2 1201.11   2
   1   3   3 22515.4 1153.02   3
  -1  -3  -3 23434.1 1432.90   1
  -1  -3  -4 12002.4 1149.90   1
  -1  -3  -4 11040.6 865.094   2
   1   3   4 11082.2 919.416   2
  -1  -3  -5 79271.7 3007.64   1
   1   3   5 76527.0 2416.48   2
  -1  -3  -5 77926.6 2380.93   2
   1  -3   6 44.6826 199.570   2
   1   3   6-19.7714 348.774   2
  -1  -3  -6-194.625 309.186   2
  -1  -3  -6 255.388 614.603   1
   1   3   7 129979. 3471.88   2
  -1  -3  -7 129738. 4425.55   1
   1  -3   7 128754. 2359.34   2
  -1  -3  -7 129684. 3353.08   2
   1   3   8 64050.3 2565.22   2
   1  -3   8 64036.1 1825.20   2
  -1  -3  -8 66491.0 3366.16   1
  -1  -3  -8 66771.3 2504.89   2
  -1  -3  -9 3494.50 706.438   2
   1  -3   9 4275.22 547.376   2
   1   3   9 3625.47 694.709   2
  -1  -3  -9 1803.65 870.880   1
   1  -3  10 218.714 280.985   2
  -1  -3 -10-25.9691 341.924   2
   1   3  10 93.6255 396.414   2
  -1  -3 -11-354.542 389.707   2
  -1  -3 -11 756.204 825.422   1
   1  -3  11 255.514 270.841   2
   1   3  11 14.7849 437.462   2
  -1   3 -11 6.07046 675.734   1
  -1   3 -12 5541.88 1237.91   1
   1   3  12 5717.23 990.077   2
  -1  -3 -12 4243.25 1204.52   1
   1  -3  12 5067.51 676.706   2
   1   3  13 4159.65 877.979   2
  -1   3 -13 3624.08 1130.42   1
  -1  -3 -13 4648.38 1300.39   1
   1   3  14 3980.12 866.054   2
  -1  -3 -14 3056.29 1201.20   1
  -1   3 -14 2600.84 1068.21   1
  -1  -3 -15 29021.9 3052.90   1
  -1   3 -15 31783.8 3033.39   1
  -1   3 -16 11351.8 1947.38   1
  -1   4  16 1313.43 624.441   2
   1  -4 -15-181.871 756.631   1
  -1   4  15 1887.52 791.386   2
  -1  -4  14 891.346 589.102   2
   1  -4 -14 147.920 930.964   1
  -1   4  14 733.274 459.800   2
   1  -4 -13 4432.20 1257.18   1
  -1   4  13 3970.38 951.588   2
  -1  -4  13 4070.77 720.917   2
  -1  -4  12 10836.6 1106.62   2
   1  -4 -12 9218.28 1606.34   1
  -1   4  12 10135.6 1419.61   2
  -1   4  11 5149.63 991.899   2
  -1  -4  11 5675.10 793.593   2
  -1  -4  10 9434.57 946.803   2
  -1   4  10 10249.8 1297.57   2
   1  -4  -9 5231.25 883.683   2
  -1   4   9 5019.29 920.543   2
   1  -4  -8 1707.61 543.286   2
  -1   4   8 1019.11 501.609   3
  -1   4   8 909.888 528.016   2
  -1   4   7 508.720 495.865   2
   1  -4  -7 983.587 430.746   2
  -1   4   7 748.450 443.607   3
  -1   4   6 499.137 512.085   2
   1  -4  -6 635.475 353.354   2
  -1   4   6 408.359 423.276   3
  -1   4   5 185085. 3892.67   3
  -1   4   5 181049. 4144.38   2
  -1   4   4 144983. 3489.28   2
  -1   4   4 136349. 3162.83   3
  -1   4   3 45425.7 1873.50   2
  -1   4   3 43953.6 1737.49   3
   1   4  -3 45527.8 1513.64   1
   1   4  -2 10219.2 740.790   1
  -1   4   2 10855.5 940.415   2
  -1  -4   2 10082.8 733.000   1
  -1   4   1 24509.4 1220.84   2
   1   4  -1 22983.0 1314.18   1
   1  -4  -1 23480.7 863.517   1
  -1  -4   1 24192.4 1153.48   1
   1   4   0 53870.2 1777.52   1
  -1  -4   0 48860.2 1984.26   1
   1  -4   1 29042.1 1127.20   2
  -1  -4  -1 28433.9 1437.53   1
  -1  -4  -1 30363.8 1203.61   3
  -1  -4  -2 58704.7 2126.87   1
   1   4   2 61599.7 1838.30   3
  -1  -4  -2 59864.3 1783.65   3
   1   4   3 165229. 3203.90   3
  -1  -4  -3 172039. 3889.24   1
  -1  -4  -4 57063.6 2463.76   1
   1   4   4 54452.0 1997.74   3
  -1  -4  -4 57811.2 2114.25   2
   1   4   4 57833.1 2188.95   2
  -1  -4  -5 43511.9 2334.36   1
   1   4   5 44492.7 2005.69   2
  -1  -4  -5 48058.3 2025.81   2
   1   4   5 45621.3 1976.47   3
  -1  -4  -6 4247.14 687.290   2
  -1  -4  -6 3654.37 926.262   1
   1   4   6 4112.25 746.154   2
   1  -4   7 337.062 244.057   2
   1   4   7 1050.07 499.702   2
  -1  -4  -7 842.279 432.114   2
  -1  -4  -7 694.180 626.811   1
  -1  -4  -8 9740.06 1056.49   2
   1   4   8 8508.57 1041.12   2
   1  -4   8 8849.27 691.047   2
  -1  -4  -8 10553.9 1457.15   1
   1  -4   9 5871.42 613.409   2
   1   4   9 5135.69 877.927   2
  -1  -4  -9 4605.68 787.807   2
  -1  -4  -9 3864.12 1071.74   1
   1   4  10 7852.99 1061.82   2
   1  -4  10 8478.46 781.869   2
  -1  -4 -10 6700.88 1434.32   1
  -1  -4 -10 8588.91 1033.90   2
   1   4  11-195.786 510.857   2
   1  -4  11-8.49392 197.592   2
  -1  -4 -11-397.411 739.506   1
  -1  -4 -12 49871.2 3516.19   1
  -1   4 -12 52094.6 3241.97   1
   1   4  12 51597.6 2790.62   2
   1  -4  12 50866.3 1996.93   2
  -1   4 -13 14854.3 1864.50   1
  -1  -4 -13 15193.7 2144.60   1
   1   4  13 19737.6 1799.15   2
  -1  -4 -14-24.7661 678.093   1
  -1   4 -14 2059.12 845.449   1
   1   4  14 1810.58 712.727   2
  -1  -4 -15 2362.73 1102.51   1
  -1   4 -15 7817.74 1578.49   1
  -1   4 -16-468.686 864.529   1
  -1   5  16 6015.12 1226.81   2
  -1   5  15 4944.23 1131.07   2
   1  -5 -15 5701.69 1484.56   1
  -1  -5  14 39857.4 2211.61   2
  -1   5  14 40291.6 2899.21   2
   1  -5 -14 41626.2 3501.14   1
  -1  -5  13 2206.38 585.143   2
   1  -5 -13 1908.40 972.884   1
  -1   5  13 1783.33 783.160   2
   1  -5 -12 12597.0 1879.84   1
  -1  -5  12 13160.9 1222.40   2
  -1   5  12 14675.1 1695.74   2
   1  -5 -11 3471.06 1197.12   1
  -1   5  11 4326.07 1021.91   2
  -1  -5  11 4026.83 671.474   2
  -1  -5  10 18140.8 1314.00   2
  -1   5  10 18830.9 1785.59   2
   1  -5 -10 16880.7 1952.35   1
   1  -5  -9 5742.68 915.769   2
  -1   5   9 4456.13 931.471   2
   1  -5  -8 1794.76 568.466   2
  -1   5   8 1382.64 692.819   3
  -1   5   8 503.176 521.486   2
  -1   5   7 49157.0 2497.52   2
   1  -5  -7 52221.5 2396.83   2
  -1   5   7 49619.0 2362.52   3
  -1   5   6 73982.1 2733.76   3
  -1   5   6 69003.5 2855.22   2
  -1   5   5 22289.1 1601.94   2
  -1   5   5 20889.9 1415.53   3
  -1   5   4 40025.9 1833.40   3
   1  -5  -4 39164.4 1878.66   1
  -1   5   4 38574.8 1953.04   2
   1   5  -4 38604.6 1538.31   1
   1   5  -3 142912. 2804.38   1
  -1   5   3 140381. 3497.57   2
   1  -5  -3 146456. 3199.26   1
   1  -5  -2 29439.3 1257.68   1
  -1  -5   2 33407.6 1339.67   1
   1   5  -2 33208.9 1465.29   1
  -1   5   2 30461.5 1596.21   2
  -1   5   1 20014.1 1262.41   2
   1  -5  -1 20113.8 882.099   1
  -1  -5   1 17861.7 1088.23   1
   1   5  -1 19691.2 1300.71   1
   1   5   0-40.4187 293.276   1
   1  -5   0-8.73591 223.352   2
   1  -5   0 73.1072 187.786   1
  -1  -5   0 95.2262 545.840   1
   1   5   1 538.246 315.814   1
   1  -5   1 635.616 274.296   2
  -1  -5  -1 390.508 422.709   1
  -1  -5  -1 178.343 330.769   3
  -1  -5  -2 4983.34 681.001   3
   1   5   2 4531.63 596.031   3
  -1  -5  -2 5327.21 756.370   1
   1   5   2 3835.27 640.149   1
  -1   5  -2 4992.53 339.927   1
  -1  -5  -3 23771.5 1566.31   1
   1   5   3 22667.4 1440.74   1
   1   5   3 23203.3 1309.15   3
  -1  -5  -4 4633.26 830.156   1
  -1  -5  -4 5415.45 734.000   2
   1   5   4 5009.89 690.608   3
   1   5   5 93313.7 2938.42   3
  -1  -5  -5 104819. 3153.57   2
  -1  -5  -5 98871.6 3550.26   1
  -1  -5  -6 127509. 4375.51   1
  -1  -5  -6 132267. 3720.93   2
   1   5   6 129784. 3789.82   2
   1   5   6 127338. 3650.33   3
  -1  -5  -7 35093.8 2425.62   1
   1   5   7 35501.6 2083.60   2
   1   5   7 38721.2 2163.73   3
  -1  -5  -7 37340.7 2082.29   2
  -1  -5  -8 121025. 4728.52   1
  -1  -5  -8 122619. 3835.18   2
   1   5   8 128006. 4016.27   2
   1   5   9 3044.56 820.378   2
  -1  -5  -9 3102.89 720.428   2
  -1  -5  -9 1932.58 969.245   1
   1  -5   9 2094.97 412.552   2
  -1  -5 -10 163.305 741.847   1
   1  -5  10 486.550 293.389   2
   1   5  10-133.581 435.400   2
   1   5  11 88.0505 435.431   2
  -1  -5 -11-900.095 797.085   1
   1  -5  11-10.5564 290.109   2
  -1   5 -12 284.222 611.428   1
   1  -5  12 625.245 336.089   2
   1   5  12 1220.04 637.370   2
  -1  -5 -12 1320.41 962.681   1
   1   5  13 2633.67 844.810   2
  -1   5 -13 2630.39 1018.34   1
  -1  -5 -13 3371.08 1248.62   1
  -1   5 -14-650.147 705.748   1
  -1  -5 -14 1228.08 1057.20   1
  -1   5 -15 4935.45 1397.19   1
  -1   5 -16 4841.17 1364.19   1
  -1   6  16-2300.93 837.298   2
   1  -6 -15-134.844 712.735   1
  -1   6  15 3177.45 1073.47   2
  -1   6  14 1164.88 668.294   2
   1  -6 -14-464.316 905.852   1
  -1   6  13-3.36630 542.705   2
  -1  -6  13-967.185 455.656   2
   1  -6 -13 262.612 882.641   1
   1  -6 -12 2560.99 1099.97   1
  -1   6  12 2135.56 728.363   2
  -1  -6  12 3072.96 605.513   2
  -1  -6  11 13512.0 1202.08   2
   1  -6 -11 13527.1 1920.83   1
  -1   6  11 13304.9 1634.37   2
   1  -6 -10 22317.3 2252.79   1
  -1   6  10 21492.0 1955.47   2
   1  -6  -9-133.146 680.731   1
  -1   6   9-78.4193 603.568   2
  -1   6   8 109917. 4066.67   2
   1  -6  -8 112357. 4349.97   1
   1  -6  -8 111915. 3715.80   2
  -1   6   7 24213.7 1692.56   3
   1  -6  -7 27716.9 1834.58   2
  -1   6   7 26945.2 1978.75   2
   1  -6  -7 29297.3 2126.73   1
  -1   6   6 221216. 5307.38   2
  -1   6   6 225340. 4938.61   3
   1  -6  -6 211641. 5307.50   1
  -1   6   5 48443.6 2221.98   3
   1   6  -5 52169.6 1940.07   1
   1  -6  -5 45995.5 2310.92   1
  -1   6   5 48523.6 2420.06   2
   1   6  -4 60733.8 1990.55   1
  -1   6   4 62219.0 2422.98   3
   1  -6  -4 64748.4 2487.33   1
  -1   6   4 62324.4 2627.40   2
   1  -6  -3 14555.8 1095.07   1
  -1   6   3 16914.4 1377.13   2
   1   6  -3 17309.8 1083.89   1
  -1  -6   2 14859.5 972.113   1
   1  -6  -2 13869.1 940.959   1
   1   6  -2 14645.4 1158.57   1
  -1   6   2 13031.5 1164.43   2
   1  -6  -1 2146.82 371.031   1
  -1  -6   1 2149.79 493.728   1
   1   6  -1 1922.18 472.668   1
   1  -6   0 48739.6 1852.55   2
   1   6   0 46211.1 1789.89   1
  -1  -6   0 47555.9 2254.18   1
   1  -6   0 45697.7 1343.09   1
  -1  -6  -1 49287.3 2207.37   1
  -1   6  -1 46971.4 885.024   1
   1  -6   1 48876.6 1820.69   2
   1   6   1 46553.0 1845.53   1
  -1  -6  -1 49638.6 1832.18   3
   1   6   2 11735.3 1022.41   1
  -1  -6  -2 13004.5 1178.10   1
  -1  -6  -2 12899.9 1022.43   3
  -1   6  -2 11939.0 613.032   1
  -1   6  -3 777.896 210.283   1
   1   6   3 1055.85 369.530   3
   1   6   3 1201.64 475.158   1
  -1  -6  -3 1088.74 530.673   1
  -1  -6  -3 875.350 451.650   3
   1   6   4 33064.3 1726.21   3
  -1  -6  -4 33970.7 2087.50   1
  -1  -6  -5 20011.3 1707.96   1
   1   6   5 20560.4 1472.28   3
  -1  -6  -5 21313.7 1551.46   2
   1   6   6 3538.77 720.955   3
  -1  -6  -6 2682.35 650.642   2
  -1  -6  -6 2555.08 817.093   1
   1   6   7 428.393 519.605   3
  -1  -6  -7-45.9337 689.033   1
  -1  -6  -7-319.248 486.526   2
  -1  -6  -8 4132.61 807.883   2
  -1  -6  -8 4656.58 1124.91   1
   1   6   8 5118.58 962.146   2
   1   6   9 11034.8 1369.06   2
   1  -6   9 11320.7 866.075   2
  -1  -6  -9 8131.54 1443.80   1
  -1  -6 -10 31763.7 2787.80   1
   1  -6  10 29855.7 1386.16   2
   1   6  10 29903.6 2203.78   2
   1  -6  11 6123.36 696.667   2
  -1  -6 -11 6473.64 1502.57   1
   1   6  11 6902.84 1165.86   2
  -1  -6 -12 68602.3 4422.16   1
  -1   6 -12 85260.1 4011.54   1
  -1   6 -13-61.8343 677.469   1
  -1  -6 -13-733.104 1035.79   1
  -1   6 -14 30221.1 2665.06   1
  -1  -6 -14 26423.3 2902.72   1
  -1   6 -15 4964.91 1382.65   1
  -1   6 -16 5669.90 1270.81   1
  -1   7  16 274.140 365.154   2
  -1   7  15 1959.03 842.950   2
  -1   7  14 9526.13 1585.16   2
   1  -7 -14 11722.3 2202.01   1
  -1   7  13 1221.82 759.268   2
  -1  -7  13 1126.46 464.322   2
   1  -7 -13-620.274 918.654   1
  -1   7  12 126618. 5071.87   2
  -1  -7  12 131710. 3801.74   2
   1  -7 -12 130225. 5863.65   1
   1  -7 -11 43390.6 3252.21   1
  -1   7  11 37614.1 2705.51   2
   1  -7 -10 36507.8 2891.34   1
  -1   7  10 36810.9 2622.59   2
  -1   7   9 2688.12 840.872   2
   1  -7  -9 2827.10 864.651   1
  -1   7   8 10952.0 1401.01   2
   1  -7  -8 10526.0 1461.10   1
  -1   7   7 9007.27 1267.59   2
   1  -7  -7 8255.72 1254.56   1
   1   7  -6 66584.1 2393.08   1
   1  -7  -6 71444.9 2986.43   2
   1  -7  -6 66095.6 3004.43   1
  -1   7   6 63005.2 2677.94   3
  -1   7   6 70544.5 3176.28   2
   1  -7  -5 54424.6 2570.03   1
  -1   7   5 53171.4 2693.55   2
  -1   7   5 53121.8 2447.43   3
   1   7  -5 52505.3 2011.56   1
   1  -7  -4 86834.8 2987.29   1
   1   7  -4 93226.6 2631.82   1
  -1   7   4 89063.2 3308.82   2
   1  -7  -3 22364.6 1388.97   1
  -1   7   3 22446.7 1650.60   2
   1   7  -3 25181.5 1466.25   1
   1  -7  -2 32269.1 1506.73   1
   1   7  -2 29472.1 1729.23   1
  -1  -7   2 33814.8 1494.43   1
  -1  -7   1 88515.8 2636.80   1
   1  -7  -1 91229.5 2337.96   1
   1   7  -1 89348.2 2636.87   1
   1  -7   0 231.330 215.924   1
  -1  -7   0 201.725 446.230   1
   1   7   0 165.576 286.386   1
   1  -7   0 252.633 272.267   2
   1   7   1 25837.2 1452.13   1
  -1   7  -1 25247.7 748.708   1
  -1  -7  -1 27160.0 1506.27   3
   1  -7   1 24502.2 1399.45   2
  -1  -7  -1 25724.5 1765.52   1
  -1  -7  -2 30862.8 1879.48   1
  -1   7  -2 28275.3 805.364   1
   1  -7   2 29334.1 1483.62   2
   1   7   2 27926.3 1602.63   1
  -1  -7  -2 30704.5 1647.29   3
  -1  -7  -3 60751.1 2711.02   1
   1   7   3 63703.3 2562.58   1
  -1  -7  -3 59073.3 2335.94   3
  -1   7  -3 60002.5 1537.05   1
  -1  -7  -4 78892.8 2992.75   2
  -1   7  -4 74524.9 1786.60   1
   1   7   4 73766.1 2694.18   3
  -1  -7  -4 71432.9 3041.33   1
  -1  -7  -5 53373.4 2568.66   2
   1   7   5 49509.2 2328.40   3
  -1  -7  -5 49591.3 2741.37   1
  -1  -7  -6 31913.4 2340.18   1
  -1  -7  -6 36567.4 2151.26   2
   1   7   6 31258.6 2001.43   3
  -1  -7  -7 13665.2 1743.66   1
  -1  -7  -8 4095.66 1082.57   1
  -1  -7  -9 1287.39 846.161   1
  -1  -7 -10 69560.0 4100.55   1
   1  -7  10 70314.2 2174.30   2
   1  -7  11 19095.7 1162.98   2
  -1  -7 -11 22545.1 2537.69   1
  -1   7 -12 1258.41 560.257   1
  -1  -7 -12 1530.46 975.714   1
  -1   7 -13 3072.24 1006.88   1
  -1  -7 -13 2851.23 1349.05   1
  -1   7 -14 3940.76 1108.37   1
  -1  -7 -14 4686.93 1496.82   1
  -1   8  16 2463.10 978.575   2
  -1   8  15 28768.6 2664.73   2
   1  -8 -14 851.215 841.815   1
  -1   8  14 2683.37 993.962   2
  -1  -8  13 5776.51 854.257   2
  -1   8  13 5964.80 1360.59   2
   1  -8 -13 8626.39 1750.81   1
  -1   8  12 3066.66 1029.20   2
   1  -8 -12 6918.46 1598.07   1
  -1   8  11 114.348 641.664   2
   1  -8 -11 169.754 749.182   1
  -1   8  10 20012.7 2072.81   2
   1  -8 -10 19925.9 2221.80   1
   1  -8  -9 3814.47 1053.45   1
  -1   8   9 2773.34 981.724   2
  -1   8   8 1228.18 785.960   2
   1  -8  -8 1688.32 843.197   1
  -1   8   7 1982.97 845.813   2
   1   8  -7 1891.33 503.670   1
   1  -8  -7 2684.07 839.828   1
   1  -8  -6 837.479 661.847   1
   1   8  -6 488.863 307.687   1
   1  -8  -6 793.504 578.108   3
  -1   8   6 268.704 556.756   2
   1  -8  -5-165.446 541.503   3
   1  -8  -5 522.842 576.805   1
  -1   8   5 757.168 667.166   2
   1   8  -5 691.146 381.394   1
   1  -8  -4 10402.1 1131.04   1
   1  -8  -4 9825.75 1169.36   3
  -1   8   4 12535.7 1411.65   2
   1   8  -4 11205.1 1037.31   1
   1   8  -3 702.081 446.799   1
   1  -8  -3 586.953 356.592   1
   1  -8  -3 330.546 519.020   3
   1  -8  -2 897.330 559.360   3
   1  -8  -2 1379.81 419.587   1
   1   8  -2 913.816 416.153   1
  -1  -8   2 356.238 287.844   1
   1  -8  -1 31868.8 1594.35   1
   1  -8  -1 31849.7 1815.80   2
  -1  -8   1 35053.0 1714.90   1
   1   8  -1 33205.2 1634.32   1
   1  -8   0 18153.9 1321.65   2
  -1  -8   0 18320.6 1507.73   1
   1  -8   0 18607.5 953.813   1
   1   8   0 16493.7 1176.27   1
  -1   8  -1 242672. 2555.88   1
   1   8   1 225938. 4435.79   1
  -1  -8  -1 235200. 4590.71   3
  -1  -8  -1 232781. 5542.45   1
   1  -8   1 235878. 4612.57   2
  -1   8  -2 21422.3 696.629   1
  -1  -8  -2 21639.4 1712.99   1
   1  -8   2 20863.5 1386.30   2
  -1  -8  -2 22655.0 1514.72   3
   1   8   2 21519.7 1484.81   1
  -1   8  -3 34082.8 1177.65   1
  -1  -8  -3 31934.8 2066.02   1
  -1  -8  -3 34917.8 1905.22   3
   1   8   3 34184.9 1976.39   1
  -1   8  -4 15382.4 883.212   1
  -1  -8  -4 17300.1 1451.15   3
  -1  -8  -4 16920.6 1515.52   2
  -1  -8  -4 16874.7 1588.66   1
  -1  -8  -5 22545.6 1750.59   2
  -1  -8  -5 20822.6 1839.28   1
   1   8   5 20665.7 1601.01   3
  -1   8  -5 20105.6 1066.20   1
  -1  -8  -6 33498.8 2442.93   1
  -1  -8  -7 45882.0 2990.59   1
  -1  -8  -8 6150.16 1280.45   1
  -1  -8  -9-231.005 713.656   1
  -1  -8 -10 74437.0 4289.17   1
  -1  -8 -11 624.272 829.860   1
  -1   8 -12 15863.8 1736.38   1
  -1  -8 -12 12914.6 2075.97   1
  -1   8 -13 1004.80 668.559   1
  -1  -8 -13 3494.48 1479.29   1
   1  -9 -14 5102.67 1726.07   1
  -1   9  14 3290.51 1077.10   2
  -1   9  13 3386.75 1067.51   2
   1  -9 -13 3809.31 1311.24   1
  -1   9  12 5271.34 1327.51   2
   1  -9 -12 5564.11 1410.24   1
  -1   9  11 996.582 797.150   2
   1  -9 -11 42.0582 796.187   1
   1   9 -10 3990.41 756.133   1
  -1   9  10 5413.58 1230.51   2
   1  -9  -9 13277.1 1852.12   1
  -1   9   9 18016.3 1987.29   2
   1   9  -9 15842.0 1375.99   1
   1   9  -8-1139.29 461.187   1
  -1   9   8-134.040 689.192   2
   1  -9  -8-552.771 651.348   1
   1   9  -7 16328.6 1348.10   1
  -1   9   7 17731.7 1853.58   2
   1  -9  -7 12430.7 1543.12   1
   1  -9  -6 22586.3 1895.55   1
  -1   9   6 22492.7 2027.92   2
   1   9  -6 24251.6 1576.42   1
   1  -9  -6 22243.3 1852.14   3
   1  -9  -5 26701.7 1958.70   3
   1  -9  -5 24656.1 1831.23   1
   1   9  -5 26160.4 1632.77   1
   1  -9  -4 75099.9 2947.84   1
   1   9  -4 70221.1 2848.06   1
   1  -9  -4 76356.9 3188.88   3
   1  -9  -3 63292.3 2548.65   1
   1  -9  -3 66129.9 2899.16   3
   1   9  -3 60692.8 2595.19   1
   1  -9  -3 65811.3 2877.19   2
   1  -9  -2 1750.12 484.237   1
   1  -9  -2 1407.16 489.121   2
   1   9  -2 1638.66 472.998   1
  -1  -9   2 1407.19 402.204   1
   1  -9  -2 2211.45 711.954   3
   1  -9  -1 50229.6 2411.02   2
  -1  -9   1 51779.1 2170.65   1
   1   9  -1 48808.3 2017.62   1
   1  -9  -1 46491.3 2085.87   1
  -1  -9   0 97.8837 323.707   2
   1  -9   0 215.273 189.783   1
  -1  -9   0 307.296 397.172   1
   1  -9   0 200.624 332.942   2
   1   9   0 68.1025 308.572   1
   1  -9   1 106200. 3382.53   2
  -1  -9  -1 103942. 3999.25   1
   1   9   1 104474. 3147.25   1
  -1  -9  -1 108996. 3315.63   3
  -1   9  -2 82637.8 1409.34   1
   1   9   2 82672.5 2940.43   1
  -1  -9  -2 77486.1 2888.15   3
   1  -9   2 84053.1 2924.86   2
  -1  -9  -2 81535.5 3454.39   1
  -1  -9  -3 3455.25 781.448   2
   1  -9   3 4906.69 766.559   2
  -1  -9  -3 3703.95 774.584   3
  -1  -9  -3 4171.71 903.833   1
  -1   9  -3 4082.48 348.434   1
  -1   9  -4 71232.5 1970.86   1
  -1  -9  -4 69073.5 3229.42   1
  -1  -9  -4 71873.3 2940.24   3
  -1   9  -5 34226.8 1464.32   1
  -1  -9  -5 30129.2 2280.82   1
  -1  -9  -6 5663.90 1152.24   1
  -1   9  -6 4105.74 604.387   1
  -1   9  -7 1541.84 443.707   1
  -1  -9  -7 1257.39 709.517   1
  -1  -9  -8 20027.7 2277.12   1
  -1  -9  -9-173.546 675.031   1
  -1  -9 -10 1947.12 1063.90   1
  -1   9 -11-617.619 595.588   1
  -1  -9 -11-885.189 931.637   1
  -1  -9 -12 2777.06 1310.24   1
  -1  -9 -13 5393.69 1560.96   1
   1 -10 -13 324.050 875.958   1
   1 -10 -12 5087.78 1533.09   1
  -1  10  11 3492.92 1118.90   2
   1 -10 -11 4110.79 1236.52   1
   1 -10 -10 13173.3 1898.26   1
  -1  10  10 13737.9 1836.78   2
  -1  10   9 1899.68 900.830   2
   1  10  -9 3211.22 727.767   1
   1 -10  -9 2438.71 971.134   1
   1  10  -8 7257.62 952.615   1
   1 -10  -8 9735.86 1499.84   1
   1  10  -7 19268.4 1512.17   1
   1 -10  -7 18405.3 1913.30   1
   1 -10  -6 334.089 560.381   3
   1 -10  -6-561.722 565.634   1
   1  10  -6-222.418 340.651   1
   1  10  -5 16925.1 1494.57   1
   1 -10  -5 16400.8 1659.01   3
   1 -10  -5 14455.9 1465.68   1
   1 -10  -4 61817.6 2785.70   1
   1 -10  -4 59896.1 2979.20   3
   1  10  -4 54453.8 2642.40   1
   1 -10  -3 1262.69 692.345   3
   1  10  -3 1927.07 536.635   1
   1 -10  -3 1135.87 458.281   1
   1  10  -2 24667.1 1500.35   1
  -1 -10   2 23962.5 1430.54   1
   1 -10  -2 25353.6 1917.31   3
   1 -10  -2 23745.6 1652.00   1
   1 -10  -1 21920.5 1691.54   2
   1  10  -1 19814.5 1335.05   1
   1 -10  -1 24217.2 1576.59   1
  -1 -10   1 22361.3 1488.28   1
   1  10   0 1613.44 513.129   1
   1 -10   0 1639.50 358.129   1
  -1 -10   0 975.030 548.321   3
  -1 -10   0 2140.66 648.348   1
   1 -10   0 202.060 367.868   2
  -1 -10  -1 54283.6 3058.40   1
   1  10   1 51987.0 2349.41   1
  -1 -10  -1 52826.0 2494.99   3
   1 -10   1 55734.1 2602.12   2
   1 -10   2-617.468 370.365   2
  -1 -10  -2 1282.33 657.985   1
   1  10   2 408.280 455.930   1
  -1 -10  -2 226.840 490.864   3
  -1  10  -2 496.213 148.186   1
  -1  10  -3 60212.7 1171.58   1
  -1 -10  -3 62139.1 2798.59   3
   1 -10   3 63610.0 2651.78   2
  -1 -10  -3 58002.2 3105.25   1
  -1  10  -4 8587.21 564.855   1
  -1 -10  -4 6617.60 1137.07   1
  -1 -10  -4 7444.95 1091.72   3
   1 -10   4 8310.20 956.821   2
  -1  10  -5 60815.2 1991.30   1
  -1 -10  -5 60750.9 3299.43   1
  -1  10  -6 346.444 309.271   1
  -1 -10  -6 132.475 616.811   1
  -1 -10  -7 24586.3 2348.61   1
  -1  10  -7 31238.8 1617.92   1
  -1 -10  -8 6432.75 1382.42   1
  -1 -10  -9 7561.94 1538.16   1
  -1 -10 -10 8009.04 1583.68   1
  -1 -10 -11 19509.8 2468.10   1
  -1 -10 -12 3603.96 1545.58   1
   1 -11 -13 9978.93 1948.99   1
   1 -11 -12 4022.32 1357.65   1
   1 -11 -11 803.366 757.512   1
   1 -11 -10 420.635 640.176   1
   1 -11  -9 28274.9 2574.51   1
   1 -11  -8 5573.52 1245.40   1
   1 -11  -7 6217.29 1204.50   1
   1  11  -7 6905.22 979.671   1
   1 -11  -6 1475.02 691.135   1
   1  11  -6 1836.04 588.834   1
   1 -11  -6 1312.68 786.341   3
   1 -11  -5 12805.8 1499.48   3
   1  11  -5 12650.2 1369.10   1
   1 -11  -5 12289.7 1461.71   1
   1 -11  -4-125.296 517.191   1
   1  11  -4-126.163 324.746   1
   1 -11  -4-327.023 624.158   3
   1 -11  -3 33287.6 2285.24   3
   1 -11  -3 30102.9 2007.54   1
   1  11  -3 31230.4 1733.83   1
   1 -11  -2 675.153 622.645   3
  -1 -11   2 633.284 358.807   1
   1  11  -2 744.007 350.024   1
   1 -11  -2 611.887 457.450   1
   1 -11  -1 44256.7 2057.03   1
   1  11  -1 43643.3 2025.93   1
  -1 -11   1 43454.4 2092.83   1
  -1 -11   0 50646.6 2551.86   3
   1  11   0 47915.3 2206.37   1
  -1 -11   0 49588.1 2523.33   1
   1 -11   0 50728.4 1680.32   1
   1  11   1-73.8908 332.017   1
  -1 -11  -1-432.148 569.273   3
  -1 -11  -1-57.6375 537.926   1
  -1 -11  -2 15000.7 1732.25   1
  -1 -11  -2 15106.7 1462.84   3
   1 -11   2 15040.6 1386.60   2
   1  11   2 15258.6 1377.09   1
  -1 -11  -3 6248.84 1069.67   3
   1 -11   3 7568.47 968.717   2
  -1 -11  -3 5607.74 1176.31   1
   1 -11   4 1503.66 470.491   2
  -1 -11  -4 1749.56 761.357   3
  -1 -11  -4 867.961 652.519   1
  -1  11  -4 1245.02 189.821   1
  -1 -11  -5 2781.73 907.107   1
  -1  11  -5 2771.05 375.131   1
   1 -11   5 2653.13 617.387   2
  -1  11  -6 39627.6 1673.31   1
  -1 -11  -6 35990.3 2747.03   1
  -1 -11  -7 519.204 786.307   1
  -1 -11  -8 48985.8 3423.58   1
  -1 -11  -9 1643.20 950.313   1
  -1 -11 -10 1860.31 1049.58   1
  -1 -11 -11 921.039 891.661   1
  -1 -11 -12 1293.02 1014.92   1
   1 -12 -12-470.371 893.001   1
   1 -12 -11 12511.0 2050.16   1
   1 -12 -10 14383.0 2048.45   1
   1 -12  -9-116.927 606.440   1
   1 -12  -8 100677. 4587.64   1
   1 -12  -7 22144.5 2072.50   1
   1 -12  -6 29994.9 2369.56   3
   1 -12  -6 24728.1 2147.98   1
   1  12  -6 29744.0 2011.47   1
   1  12  -5 39585.9 2141.30   1
   1 -12  -5 34169.8 2488.06   3
   1 -12  -5 37352.7 2464.68   1
   1 -12  -4 15100.0 1736.20   3
   1 -12  -4 17682.2 1706.88   1
   1  12  -4 16957.3 1296.45   1
   1 -12  -3 2605.74 872.291   3
   1 -12  -3 3710.42 849.363   1
   1  12  -3 2808.58 603.688   1
  -1 -12   2 1540.51 467.170   1
   1 -12  -2 2178.10 886.150   3
   1 -12  -2 2136.10 643.726   1
   1  12  -2 1706.49 490.681   1
  -1 -12   1 4352.98 763.139   1
   1  12  -1 3782.89 682.337   1
   1 -12  -1 3239.76 917.541   3
   1 -12  -1 3961.19 683.122   1
  -1 -12   0 5826.60 1055.36   3
   1  12   0 7362.84 904.304   1
  -1 -12   0 6955.33 1025.62   1
   1 -12   0 6175.73 633.914   1
  -1 -12  -1 20077.1 1765.30   3
  -1 -12  -1 19538.4 1853.12   1
   1  12   1 20895.6 1562.99   1
  -1 -12  -2 16322.0 1897.53   1
  -1 -12  -2 16562.0 1633.98   3
  -1 -12  -3 212.329 609.287   3
  -1 -12  -3-792.612 707.105   1
  -1 -12  -4 6384.71 1323.96   1
  -1 -12  -4 6519.04 1098.17   3
  -1 -12  -5 18845.7 2014.84   1
  -1 -12  -6-1386.71 802.427   1
  -1 -12  -7-866.519 721.481   1
  -1 -12  -8 1299.95 775.376   1
  -1 -12  -9 11968.2 1950.76   1
  -1 -12 -10 3859.31 1380.60   1
  -1 -12 -11 34887.2 3359.13   1
   1 -13 -12 8076.73 1694.71   1
   1 -13 -11 4180.74 1326.48   1
   1 -13 -10 21148.6 2458.12   1
   1 -13  -9 8579.40 1556.86   1
   1 -13  -8 8118.33 1396.54   1
   1 -13  -7 17449.8 1973.66   1
   1 -13  -6 859.610 636.204   1
   1 -13  -6 852.495 839.766   3
   1 -13  -5 4988.46 1109.63   1
   1 -13  -5 4591.00 1050.55   3
   1 -13  -4 609.263 549.046   1
   1 -13  -4 401.691 690.708   3
   1 -13  -3 8510.60 1335.67   1
   1  13  -3 9291.94 906.739   1
   1 -13  -3 9057.99 1418.87   3
   1 -13  -2 23258.6 2132.26   3
   1  13  -2 23710.6 1477.10   1
   1 -13  -2 21044.7 1738.24   1
   1 -13  -1 652.271 712.083   3
   1  13  -1 2176.75 580.122   1
  -1 -13   1 1992.54 568.600   1
   1 -13  -1 561.106 393.687   1
  -1 -13   0 40948.6 2316.14   1
   1  13   0 42519.3 2125.76   1
   1 -13   0 37602.6 1484.80   1
  -1 -13   0 36335.8 2360.08   3
   1  13   1 1243.91 504.997   1
  -1 -13  -1 1037.67 572.249   1
  -1 -13  -1 267.772 614.350   3
  -1 -13  -2 1968.90 889.306   1
  -1 -13  -2 3603.71 953.141   3
  -1 -13  -3 4005.63 967.053   3
  -1 -13  -3 3182.96 1016.91   1
  -1 -13  -4 25311.5 2111.07   3
  -1 -13  -4 25933.9 2463.99   1
  -1 -13  -5 18099.8 1843.64   3
  -1 -13  -5 19792.2 2169.11   1
  -1 -13  -6 3777.39 1117.03   1
  -1 -13  -7 2032.44 939.594   1
  -1 -13  -8 14357.4 2063.32   1
  -1 -13  -9 29571.6 2944.61   1
  -1 -13 -10 8807.23 1842.30   1
  -1 -13 -11 8235.20 1815.86   1
   1 -14 -11-915.952 778.871   1
   1 -14 -10 3387.61 1083.79   1
   1 -14  -9 1904.22 909.197   1
   1 -14  -8 10236.3 1602.78   1
   1 -14  -7 149.473 463.187   1
   1 -14  -6 11736.3 1667.24   1
   1 -14  -6 9164.65 1515.69   3
   1 -14  -5 1090.98 607.026   1
   1 -14  -5 407.950 704.644   3
   1 -14  -4 4901.38 1240.64   3
   1 -14  -4 5174.86 1173.98   1
   1 -14  -3 19845.0 2064.70   3
   1 -14  -3 15400.3 1713.78   1
   1 -14  -2 13459.1 1704.36   3
   1 -14  -2 16139.3 1448.28   1
  -1 -14   1 23111.7 1608.33   1
  -1 -14   1 20427.6 1903.06   3
   1 -14  -1 22967.8 1387.85   1
   1 -14  -1 20514.9 2081.60   3
   1 -14   0 2933.35 441.530   1
  -1 -14   0 4032.53 1030.54   3
  -1 -14   0 2357.06 647.636   1
  -1 -14  -1 28591.3 2237.50   3
  -1 -14  -1 32801.6 2325.44   1
  -1 -14  -2 4569.15 1085.80   1
  -1 -14  -2 5741.45 1123.65   3
  -1 -14  -3 3053.59 881.909   3
  -1 -14  -3 3090.44 1095.20   1
  -1 -14  -4 2166.81 942.594   1
  -1 -14  -4 3990.67 1059.35   3
  -1 -14  -5 3548.70 1110.58   1
  -1 -14  -5 4072.24 1045.99   3
  -1 -14  -6 17261.9 2257.72   1
  -1 -14  -7 26783.9 2792.40   1
  -1 -14  -8 2574.58 1044.51   1
  -1 -14  -9 23009.2 2705.36   1
  -1 -14 -10 7015.34 1622.88   1
   1 -15 -11 5674.35 1521.88   1
   1 -15 -10 3682.52 1250.36   1
   1 -15  -9 5436.03 1269.32   1
   1 -15  -8 1140.83 808.428   1
   1 -15  -7 7142.09 1415.46   1
   1 -15  -6 5821.59 1241.81   1
   1 -15  -6 4803.92 1230.75   3
   1 -15  -5 11891.8 1736.60   1
   1 -15  -5 11046.9 1693.73   3
   1 -15  -4 559.946 416.291   1
   1 -15  -4-843.708 716.875   3
   1 -15  -3 4895.23 1250.06   3
   1 -15  -3 6105.05 1050.15   1
   1 -15  -2 1085.03 937.650   3
   1 -15  -1 12516.0 1783.49   3
  -1 -15   1 12147.0 1611.08   3
  -1 -15   1 13681.9 1275.76   1
  -1 -15   0 3477.12 922.677   3
   1 -15   0 3724.94 1049.56   3
  -1 -15   0 4735.91 838.601   1
  -1 -15  -1 1176.63 624.489   1
  -1 -15  -1 1175.98 782.964   3
  -1 -15  -2 36818.8 2748.84   1
  -1 -15  -2 31573.0 2473.09   3
  -1 -15  -3 7744.42 1397.48   3
  -1 -15  -3 9608.31 1588.90   1
  -1 -15  -4 30005.6 2452.39   3
  -1 -15  -4 30534.0 2943.87   1
  -1 -15  -5 9411.77 1512.69   3
  -1 -15  -5 11442.1 1888.86   1
  -1 -15  -6 616.945 677.677   1
  -1 -15  -7 5891.09 1509.71   1
  -1 -15  -8 23115.3 2744.71   1
  -1 -15  -9-1246.27 1079.52   1
  -1 -15 -10-1073.16 849.901   1
   1 -16  -6 11016.3 1766.45   3
   1 -16  -5 747.974 795.040   3
   1 -16  -4 16055.1 2009.75   3
   1 -16  -3-380.622 833.465   3
  -1 -16   2 56678.8 3379.20   3
   1 -16  -2 57664.9 3642.65   3
   1 -16  -1 453.502 816.807   3
  -1 -16   1 230.990 922.080   3
   1 -16   0 11891.5 1747.83   3
  -1 -16   0 11306.7 1644.38   3
  -1 -16  -1 9679.88 1582.71   3
  -1 -16  -2 4388.42 936.154   1
  -1 -16  -2 6482.95 1286.54   3
  -1 -16  -3 48155.4 3374.75   1
  -1 -16  -3 44898.2 3032.21   3
  -1 -16  -4 3133.96 928.805   3
  -1 -16  -4 2231.71 985.087   1
  -1 -16  -5 1454.28 898.157   1
  -1 -16  -6-827.700 866.577   1
  -1 -16  -7 1127.20 836.290   1
  -1 -16  -8 6552.79 1523.78   1
  -1 -16  -9 2903.40 1281.62   1
   1 -17  -6 795.163 1065.64   3
   1 -17  -5 1135.35 948.473   3
   1 -17  -4 2864.28 1065.94   3
   1 -17  -3 86.2049 860.375   3
   1 -17  -2 3803.62 1194.35   3
  -1 -17   2 2485.41 1000.58   3
  -1 -17   1 1190.66 784.014   3
   1 -17  -1-904.968 852.457   3
   1 -17   0 8928.13 1642.36   3
  -1 -17   0 8569.56 1545.21   3
   1 -17   1 3487.76 1132.66   3
  -1 -17  -1 4434.71 1216.31   3
  -1 -17  -2 19079.6 2141.85   3
  -1 -17  -3 16359.2 1978.95   3
  -1 -17  -4 1757.26 960.264   3
  -1 -18   3 4816.54 1295.26   3
   1 -18  -3 4946.84 1395.02   3
  -1 -18   2 3309.70 1106.42   3
   1 -18  -2 4877.26 1398.74   3
  -1 -18   1 752.742 844.306   3
   1 -18  -1 1173.63 1077.82   3
   1 -18   0 663.811 910.682   3
  -1 -18   0 1724.97 1009.72   3
   1 -18   1 830.555 885.238   3
  -1 -18  -1 2417.04 1086.84   3
  -1 -18  -2 3499.34 1116.65   3
  -1 -18  -3 99.0595 878.909   3
  -1 -18  -4-189.352 660.329   3
  -1 -19   3 375.828 854.324   3
  -1 -19   2 4387.23 1243.62   3
  -1 -19   1 3608.49 1006.83   3
  -1 -19   0 1757.78 918.270   3
  -1 -19  -1 1395.65 814.012   3
  -2   0  16 43412.2 2813.12   2
  -2   0  15-798.947 605.488   2
  -2   0  14 65146.2 3248.53   2
  -2   0  13 407.446 460.392   2
  -2   0  12 12845.0 1393.09   2
  -2   0  11 218.649 527.145   2
  -2   0  10 112230. 3607.87   2
  -2   0   9 16.2644 420.496   2
  -2   0   8 96083.3 3005.16   2
  -2   0   7-97.2043 348.166   2
  -2   0   6 115858. 2889.98   2
  -2   0   5-59.1813 357.323   2
  -2   0   4 13438.5 931.323   2
  -2   0   2 115754. 1579.29   3
  -2   0   1 145.532 275.109   1
  -2   0   0 70367.6 2017.76   1
  -2   0  -1 119.837 356.339   1
  -2   0  -2 24080.9 660.090   2
  -2   0  -2 26930.9 1275.90   1
  -2   0  -3 131.916 141.300   2
  -2   0  -3 700.142 476.501   1
  -2   0  -4 27120.9 1580.03   1
  -2   0  -4 25041.2 851.283   2
   2   0   5-40.4003 192.686   2
  -2   0  -5 88.8527 188.379   2
  -2   0  -5-306.748 536.209   1
  -2   0  -6 180115. 2796.29   2
  -2   0  -6 192650. 4764.27   1
   2   0   6 187647. 2871.58   2
   2   0   7-34.2447 195.140   2
  -2   0  -7-181.523 530.889   1
  -2   0  -7 4.56583 213.546   2
  -2   0  -8 1235.88 703.664   1
   2   0   8 1441.17 366.765   2
  -2   0  -9 720.876 681.031   1
   2   0   9-132.525 215.143   2
  -2   0 -10 208.998 580.410   1
   2   0  10 328.447 241.675   2
  -2   0 -11-363.022 636.624   1
   2   0  11-53.2216 249.733   2
   2   0  12-487.756 318.676   2
  -2   0 -12 361.507 526.810   1
  -2   0 -13-1154.99 833.563   1
  -2   0 -14 9528.87 1723.42   1
  -2   0 -15 2512.32 1228.12   1
  -2  -1  16 2817.49 870.412   2
  -2   1  16 4942.33 1112.88   2
  -2   1  15 4892.35 1004.62   2
  -2  -1  15 4754.21 970.988   2
  -2   1  14 16668.3 1776.26   2
  -2  -1  14 13109.4 1481.20   2
  -2  -1  13 6277.00 1015.07   2
  -2   1  13 4718.21 977.206   2
  -2  -1  12 273.340 496.706   2
  -2   1  12 427.540 474.334   2
  -2   1  11 82660.0 3384.65   2
  -2  -1  11 82405.6 3145.13   2
  -2   1  10-195.085 439.752   2
  -2  -1  10 331.070 384.674   2
  -2   1   9 43902.7 2222.46   2
  -2  -1   9 41890.2 2028.59   2
  -2   1   8 2873.90 676.260   2
  -2  -1   8 2704.95 596.446   2
  -2  -1   7 47.5123 349.285   2
  -2   1   7 703.373 442.298   2
  -2   1   6 2399.47 576.337   2
  -2  -1   6 2611.76 560.312   2
  -2   1   5 13945.5 1030.76   2
  -2   1   4 91381.7 2125.51   3
  -2   1   4 88787.6 2254.20   2
  -2   1   3 114847. 2353.54   2
  -2   1   3 109307. 2080.27   3
  -2   1   2 677695. 5084.53   2
  -2   1   2 676516. 4545.24   3
  -2  -1   1 80416.8 2028.42   1
  -2   1   1 80649.0 1526.18   2
  -2  -1   0 787114. 7316.71   1
  -2   1   0 779568. 3918.57   2
  -2   1  -1 83541.5 1876.63   1
  -2  -1  -1 85822.9 2269.95   1
  -2  -1  -2 59815.8 2008.38   1
  -2   1  -2 60800.0 1764.80   1
   2  -1   2 57303.0 1708.32   1
  -2  -1  -3 439.213 483.430   1
  -2  -1  -3 771.926 251.491   2
  -2   1  -3 316.698 401.253   1
   2  -1   4 13341.1 480.630   2
  -2   1  -4 13066.0 1088.79   1
  -2  -1  -4 13506.8 775.680   2
  -2   1  -5 28072.0 1709.95   1
  -2  -1  -5 26922.6 1799.83   1
   2  -1   5 28417.9 864.454   2
  -2  -1  -5 29015.6 1196.36   2
   2   1   5 28663.3 1191.11   2
  -2  -1  -6 59073.4 2775.34   1
  -2  -1  -6 56226.4 1756.67   2
  -2   1  -6 59402.7 2595.21   1
   2   1   6 56244.5 1764.18   2
  -2  -1  -7 4504.52 935.427   1
   2   1   7 4728.25 589.017   2
  -2  -1  -7 4853.90 598.645   2
   2  -1   7 4633.79 480.702   2
  -2   1  -7 3531.72 785.676   1
   2  -1   8 24791.0 1131.61   2
   2   1   8 19393.7 1192.66   2
  -2  -1  -8 18736.1 1189.46   2
  -2  -1  -8 21749.4 1892.60   1
  -2   1  -8 20227.0 1775.93   1
  -2  -1  -9 17.1190 545.406   1
  -2   1  -9-271.131 514.949   1
  -2  -1  -9 384.118 341.106   2
   2   1   9 309.649 330.554   2
   2  -1   9 741.755 295.851   2
   2  -1  10-213.963 269.944   2
  -2  -1 -10 1019.10 848.533   1
   2   1  10-240.904 313.316   2
  -2   1 -10 341.363 649.616   1
   2   1  11 124720. 3396.68   2
   2  -1  11 124985. 3024.53   2
  -2  -1 -11 122027. 5124.19   1
  -2   1 -11 127493. 5041.41   1
   2   1  12 10673.9 1100.59   2
  -2   1 -12 10540.7 1608.01   1
   2  -1  12 9725.31 905.332   2
  -2  -1 -12 9740.77 1553.79   1
  -2  -1 -13-1688.44 855.157   1
  -2   1 -13-1260.65 877.078   1
   2   1  13 956.377 333.147   2
  -2  -1 -14 2222.82 996.093   1
  -2   1 -14 3609.64 1294.52   1
  -2   1 -15 14805.0 2166.87   1
  -2  -1 -15 19632.5 2605.58   1
  -2   2  17 3767.60 901.459   2
  -2   2  16 27114.6 2384.22   2
  -2  -2  16 25328.1 2084.21   2
  -2   2  15 21271.0 2075.57   2
  -2  -2  15 19916.8 1831.93   2
  -2  -2  14 363.138 429.022   2
  -2   2  14-297.538 589.285   2
  -2   2  13 5422.32 1086.38   2
  -2  -2  13 5224.51 925.566   2
  -2   2  12 53.1960 645.624   2
  -2  -2  12-494.794 451.158   2
  -2   2  11 6028.83 1027.35   2
  -2  -2  11 5283.22 853.042   2
  -2   2  10 9320.85 1184.38   2
  -2  -2  10 9146.16 1031.86   2
  -2  -2   9 79496.1 2739.10   2
  -2   2   9 75457.3 3036.45   2
  -2  -2   8 36265.6 1821.50   2
   2  -2  -8 39163.0 1921.32   2
  -2   2   8 36500.4 2025.97   2
   2  -2  -7 123227. 3161.22   2
  -2   2   7 124475. 3299.78   3
  -2   2   7 118490. 3429.17   2
  -2   2   6-136.939 313.402   3
  -2   2   6 372.480 447.892   2
  -2   2   5 91307.3 2448.96   3
  -2   2   5 87889.2 2598.79   2
  -2   2   4 144739. 2873.11   3
  -2   2   4 138623. 3011.25   2
  -2   2   3 17753.1 1044.73   2
  -2   2   3 18307.4 970.354   3
  -2   2   2 30156.9 1213.29   2
  -2  -2   2 34162.9 1379.42   1
  -2  -2   1 297.675 377.747   1
  -2   2   1 138.584 273.033   2
  -2   2   0 223.825 206.048   2
  -2  -2   0 316.188 520.350   1
  -2   2   0 389.338 200.319   1
   2  -2   0 358.953 221.483   1
   2   2   0 241.560 142.309   3
   2  -2   0 208.066 156.967   2
  -2  -2  -1 1988.26 589.316   1
  -2   2  -1 2395.71 236.842   2
   2  -2   1 2393.38 312.440   1
  -2   2  -1 2334.65 358.008   1
   2  -2   1 2389.30 213.611   2
  -2   2  -2 445.257 286.168   1
  -2  -2  -2 209.999 457.735   1
   2  -2   2-40.1515 239.628   1
  -2  -2  -3 40.0564 514.486   1
  -2   2  -3 373.631 321.877   1
  -2  -2  -3 147.436 219.789   2
  -2  -2  -4 35867.3 1421.21   2
  -2   2  -4 34503.8 1586.56   1
  -2  -2  -4 35218.0 1933.71   1
  -2   2  -5 48329.7 2110.72   1
   2  -2   5 44439.0 902.253   2
  -2  -2  -5 49665.0 1755.91   2
  -2  -2  -5 48472.9 2403.01   1
  -2  -2  -6 7042.39 1092.68   1
  -2   2  -6 5283.07 850.559   1
  -2  -2  -6 5848.02 687.343   2
   2  -2   6 6589.45 432.146   2
   2   2   6 7138.88 731.061   2
  -2   2  -7 94572.6 3440.73   1
  -2  -2  -7 95342.2 3830.63   1
   2   2   7 94832.8 2683.32   2
   2  -2   7 98283.7 1848.71   2
  -2  -2  -7 96769.8 2680.69   2
  -2   2  -8 4605.48 941.157   1
   2  -2   8 5751.20 516.184   2
   2   2   8 4158.38 648.492   2
  -2  -2  -8 4124.90 1053.75   1
  -2  -2  -8 6451.81 765.296   2
  -2  -2  -9 446.888 665.739   1
  -2   2  -9 218.766 521.358   1
  -2  -2  -9 305.782 315.091   2
   2   2   9 721.170 434.876   2
   2  -2   9 573.716 264.998   2
   2   2  10 3583.70 681.231   2
   2  -2  10 3392.16 472.075   2
  -2   2 -10 2584.59 850.935   1
  -2  -2 -10 4575.13 747.069   2
  -2  -2 -10 3076.45 999.340   1
   2  -2  11 10208.5 832.555   2
   2   2  11 11682.8 1161.97   2
  -2  -2 -11 10125.8 1601.34   1
  -2   2 -11 12185.8 1615.04   1
  -2   2 -12 5216.57 1216.00   1
   2   2  12 6405.64 918.441   2
   2  -2  12 6250.88 658.525   2
  -2  -2 -12 4652.70 1176.10   1
  -2  -2 -13 40525.8 3290.99   1
  -2   2 -13 42750.0 3214.60   1
  -2   2 -14 2918.54 1116.70   1
  -2  -2 -14 560.619 788.181   1
  -2  -2 -15 45547.0 3799.03   1
  -2   2 -15 47530.4 3706.22   1
  -2   3  17-163.550 492.613   2
  -2   3  16 1650.99 742.722   2
   2  -3 -16 1751.22 883.958   1
  -2  -3  15 26660.8 2040.42   2
  -2   3  15 25694.4 2331.31   2
  -2  -3  14-70.5773 454.109   2
  -2   3  14 1139.15 635.035   2
  -2  -3  13 65915.6 2959.64   2
  -2   3  13 72354.1 3570.97   2
  -2   3  12 3306.97 920.362   2
  -2  -3  12 2227.96 712.022   2
  -2  -3  11 11158.2 1166.34   2
  -2   3  11 11336.0 1386.54   2
   2  -3 -10 2635.95 646.765   2
  -2   3  10 2864.43 768.279   2
  -2  -3  10 1867.01 504.078   2
  -2   3   9 81603.6 3263.64   2
  -2   3   9 84818.3 3169.18   3
  -2  -3   9 76353.0 2719.95   2
  -2   3   8 24742.2 1764.54   2
   2  -3  -8 26871.0 1636.47   2
  -2   3   8 26136.5 1707.43   3
   2  -3  -7 82042.3 2696.06   2
  -2   3   7 77377.5 2700.83   3
  -2   3   7 80816.8 2987.44   2
  -2   3   6 14738.2 1258.39   2
  -2   3   6 14915.9 1169.22   3
  -2   3   5 4348.10 749.835   2
  -2   3   5 4415.57 633.101   3
  -2   3   4 38852.4 1614.46   3
  -2   3   4 38645.2 1755.08   2
  -2   3   3 232423. 3700.98   3
  -2   3   3 242647. 4020.75   2
  -2  -3   2 5167.03 665.496   1
  -2   3   2 5421.61 665.214   2
  -2  -3   1 5403.37 749.247   1
  -2   3   1 5461.32 586.091   2
  -2   3   0 105828. 1988.74   2
   2   3   0 103394. 1620.99   3
   2  -3   0 103666. 1880.72   2
  -2  -3   0 107081. 1571.01   3
   2  -3   1 52563.2 1178.92   2
   2   3   1 53309.6 1361.41   3
  -2   3  -1 56315.9 1250.01   1
  -2  -3  -1 53319.7 2135.02   1
   2  -3   1 53445.0 1024.55   1
  -2   3  -1 53835.8 1231.61   2
  -2   3  -2 4545.26 432.706   1
  -2  -3  -2 4470.32 773.511   1
   2  -3   2 4491.51 314.502   2
   2  -3   3 12946.2 441.606   2
  -2   3  -3 12703.4 832.245   1
  -2  -3  -3 14897.7 991.841   2
  -2  -3  -3 15276.4 1259.10   1
  -2  -3  -4 655.133 324.957   2
  -2  -3  -4 992.359 517.426   1
  -2   3  -4 892.874 366.745   1
  -2   3  -5 7597.15 866.847   1
  -2  -3  -5 9255.71 860.909   2
  -2  -3  -5 8025.87 1113.92   1
   2  -3   5 8399.93 390.846   2
   2  -3   6 2330.95 253.143   2
  -2  -3  -6 2525.04 806.478   1
  -2   3  -6 2115.50 570.331   1
  -2  -3  -6 2535.33 546.461   2
  -2  -3  -7 167706. 3862.02   2
  -2   3  -7 169241. 4397.84   1
   2  -3   7 171488. 2276.45   2
  -2  -3  -7 173742. 5260.72   1
   2  -3   8 1925.19 308.964   2
  -2  -3  -8 1145.46 881.889   1
  -2  -3  -8 2063.04 517.607   2
  -2   3  -8 1930.72 685.163   1
   2   3   8 1867.77 548.674   2
  -2   3  -9 116117. 4200.06   1
   2   3   9 121680. 3539.39   2
  -2  -3  -9 123264. 4864.17   1
  -2  -3  -9 120822. 3490.52   2
   2  -3   9 115711. 2218.80   2
  -2  -3 -10 3868.43 1165.50   1
  -2  -3 -10 5833.69 862.041   2
  -2   3 -10 6283.58 1151.85   1
   2   3  10 6002.40 867.396   2
   2  -3  10 6416.66 573.376   2
   2  -3  11 18450.3 1023.33   2
  -2  -3 -11 17639.7 2080.18   1
  -2  -3 -11 15684.9 1360.36   2
  -2   3 -11 19852.3 1986.93   1
  -2  -3 -12-1927.43 1035.92   1
  -2   3 -12 495.071 723.860   1
  -2   3 -13 16714.7 2092.84   1
  -2  -3 -13 16050.0 2171.35   1
  -2  -3 -14 24890.1 2787.38   1
  -2   3 -14 20834.5 2396.60   1
  -2   3 -15 2531.92 1046.06   1
  -2   4  17 3129.03 913.808   2
  -2   4  16 2311.11 930.286   2
   2  -4 -16 113.333 968.094   1
  -2  -4  15 4369.82 896.554   2
   2  -4 -15 2521.90 1216.60   1
  -2   4  15 2573.92 876.011   2
  -2  -4  14 572.067 445.758   2
  -2   4  14 145.922 571.888   2
  -2  -4  13 27441.5 1925.65   2
  -2   4  13 28684.2 2344.34   2
  -2   4  12 6240.28 1111.03   2
  -2  -4  12 6434.98 904.649   2
  -2   4  11-371.158 587.457   2
  -2  -4  11 107.648 360.296   2
  -2  -4  10 38032.0 2010.37   2
  -2   4  10 32748.8 2264.31   2
   2  -4  -9 13153.6 1234.85   2
  -2   4   9 13797.1 1454.59   2
  -2   4   8 302.428 483.591   2
   2  -4  -8 251.860 332.267   2
  -2   4   8-724.244 440.780   3
  -2   4   7 153751. 3907.24   3
   2  -4  -7 152421. 3849.51   2
  -2   4   7 147811. 4191.58   2
  -2   4   6 20909.8 1420.65   3
  -2   4   6 21526.0 1568.10   2
  -2   4   5 54870.9 2140.67   3
  -2   4   5 56912.8 2365.84   2
  -2   4   4 86385.5 2546.65   3
   2   4  -4 84789.8 2411.43   1
  -2   4   4 82846.9 2708.39   2
   2   4  -3 10119.6 849.526   1
  -2   4   3 9528.27 964.013   2
  -2  -4   2 1251.27 473.569   1
  -2   4   2 917.752 458.116   2
   2   4  -2 1332.63 429.645   1
  -2  -4   1 7762.24 931.913   1
   2  -4  -1 7838.31 676.309   2
  -2   4   1 6834.43 704.056   2
   2  -4   0 28607.5 1153.71   2
  -2   4   0 27079.9 1194.72   2
  -2  -4   0 29741.0 1012.40   3
  -2  -4   0 27316.8 1788.93   1
  -2  -4  -1 139573. 3645.64   1
   2  -4   1 131517. 2230.04   2
   2   4   1 135359. 2409.40   3
   2   4   2 34705.1 1369.98   3
   2  -4   2 35698.6 1067.58   2
  -2   4  -2 34343.8 932.012   1
  -2  -4  -2 32741.1 1831.27   1
  -2   4  -3 24760.8 1031.76   1
   2   4   3 22492.6 1221.79   3
  -2  -4  -3 24687.0 1653.02   1
   2  -4   3 23645.6 804.680   2
  -2  -4  -3 24008.7 1344.67   2
  -2  -4  -4 34378.9 1694.29   2
  -2  -4  -4 32303.8 2043.77   1
  -2   4  -4 30882.3 1368.43   1
   2   4   4 31432.3 1554.11   3
  -2   4  -5 128652. 3152.11   1
  -2  -4  -5 128979. 3346.16   2
  -2  -4  -5 121838. 4032.52   1
  -2  -4  -6 14088.4 1591.73   1
  -2  -4  -6 17135.4 1317.97   2
   2  -4   6 14547.4 610.573   2
  -2   4  -6 14262.0 1208.20   1
   2  -4   7 1165.24 224.614   2
  -2  -4  -7 940.175 438.323   2
  -2   4  -7 1679.95 604.252   1
  -2  -4  -7 1673.74 789.984   1
  -2  -4  -8 41.1435 706.352   1
   2  -4   8-85.8915 133.216   2
  -2  -4  -8 529.780 426.586   2
  -2   4  -8 225.862 426.158   1
   2  -4   9 4369.31 428.827   2
  -2   4  -9 4917.10 1000.24   1
  -2  -4  -9 4433.65 773.645   2
  -2  -4  -9 5754.38 1259.83   1
  -2   4 -10 17443.3 1739.36   1
  -2  -4 -10 17445.2 1433.32   2
   2  -4  10 15087.3 818.942   2
  -2  -4 -10 14151.6 1900.44   1
  -2   4 -11 12890.2 1612.51   1
   2  -4  11 15948.7 900.400   2
  -2  -4 -11 14327.0 2025.06   1
  -2  -4 -12 42353.9 3359.16   1
  -2   4 -12 43124.9 2941.16   1
  -2   4 -13 42269.6 3136.34   1
  -2  -4 -13 46706.5 3689.81   1
  -2   4 -14-1529.71 916.814   1
  -2  -4 -14 1492.58 1164.24   1
  -2   4 -15 8593.99 1728.37   1
  -2   4 -16-1101.11 1172.57   1
  -2   5  17 1489.00 689.372   2
  -2   5  16-443.747 540.106   2
  -2  -5  15-1050.11 572.622   2
  -2   5  15 763.317 754.086   2
   2  -5 -14 3908.11 1228.30   1
  -2   5  14 3100.26 868.871   2
  -2  -5  14 2590.63 710.465   2
  -2   5  13 9983.36 1475.81   2
  -2  -5  13 10930.2 1246.59   2
  -2  -5  12 17950.3 1480.49   2
  -2   5  12 15958.7 1781.15   2
  -2   5  11 107996. 4335.57   2
  -2  -5  11 107294. 3479.27   2
  -2   5  10 4092.75 1033.80   2
  -2   5   9 28193.4 2090.70   2
  -2   5   8 3111.38 816.349   2
   2  -5  -8 3547.33 693.938   2
  -2   5   8 3128.13 737.788   3
  -2   5   7 43498.7 2385.53   2
  -2   5   7 41253.7 2170.05   3
   2  -5  -7 43139.2 2180.65   2
  -2   5   6 52579.6 2298.28   3
  -2   5   6 51308.7 2504.20   2
  -2   5   5 13310.9 1284.55   2
   2   5  -5 11375.5 1011.28   1
  -2   5   5 13961.4 1179.71   3
   2   5  -4 8.57276 280.051   1
  -2   5   4-149.057 472.870   2
  -2   5   3 3986.61 748.312   2
   2   5  -3 4660.83 650.180   1
  -2  -5   2 97852.1 2749.14   1
   2   5  -2 101400. 2965.95   1
  -2   5   2 92554.2 2727.71   2
   2  -5  -1 3911.66 546.792   2
  -2   5   1 3616.14 641.069   2
  -2  -5   1 4054.41 724.794   1
   2   5  -1 2599.80 667.011   1
  -2  -5   0 157174. 4289.55   1
   2  -5   0 155982. 2960.37   2
   2   5   0 160606. 3831.61   1
  -2  -5   0 156543. 2639.93   3
  -2   5   0 161813. 3176.99   2
  -2  -5  -1 17742.0 1467.41   1
  -2  -5  -1 16198.1 940.008   3
   2   5   1 17777.2 1300.10   1
   2  -5   1 16942.9 937.220   2
  -2  -5  -2 17489.2 1422.04   1
   2  -5   2 16632.8 882.135   2
   2   5   2 16137.9 1004.40   3
  -2   5  -3 116.536 169.314   1
   2   5   3-73.1164 330.951   3
   2  -5   3 59.1329 166.690   2
  -2  -5  -3 95.9725 478.547   1
  -2  -5  -3 398.654 387.467   2
  -2  -5  -4 7534.29 1088.79   1
  -2  -5  -4 8261.98 933.498   2
   2   5   4 9163.80 919.730   3
  -2   5  -4 10093.6 758.888   1
  -2  -5  -5 7675.34 917.559   2
  -2  -5  -5 7032.55 1121.60   1
   2   5   5 8225.55 962.826   3
  -2   5  -5 6772.79 727.563   1
  -2   5  -6 4780.59 698.900   1
  -2  -5  -6 5126.86 1059.16   1
   2   5   6 4174.33 748.202   3
  -2  -5  -6 5391.75 821.901   2
   2   5   7 12.8898 529.113   3
  -2   5  -7 312.829 385.911   1
  -2  -5  -7 77.3460 606.577   1
  -2  -5  -7-190.378 381.378   2
   2  -5   7 115.217 132.756   2
   2  -5   8 1522.54 266.832   2
  -2  -5  -8 848.527 512.328   2
  -2   5  -8 1387.25 590.632   1
  -2  -5  -8 701.814 760.298   1
  -2   5  -9 49667.4 2658.72   1
   2  -5   9 50726.0 1396.25   2
  -2  -5  -9 55993.0 3492.72   1
  -2  -5  -9 52557.2 2543.22   2
  -2  -5 -10 2247.28 1094.48   1
  -2   5 -10 154.294 506.744   1
   2  -5  10 1250.48 247.872   2
   2  -5  11 47457.9 1444.21   2
  -2  -5 -11 47753.0 3473.18   1
  -2   5 -11 47337.9 2875.79   1
  -2  -5 -12 2819.85 1098.79   1
  -2   5 -12 3592.31 1044.15   1
  -2   5 -13 7144.07 1427.64   1
  -2  -5 -13 5284.60 1510.84   1
  -2   5 -14-465.002 664.518   1
  -2  -5 -14-1315.05 975.907   1
  -2   5 -15 18642.3 2250.17   1
  -2   6  17 921.766 778.769   2
  -2   6  16 17649.2 2132.99   2
   2  -6 -15 10825.7 2001.51   1
  -2   6  15 8115.69 1484.67   2
  -2   6  14 36490.7 2923.24   2
  -2  -6  14 33877.7 2150.40   2
   2  -6 -14 38357.0 3396.41   1
  -2   6  13 21305.2 2194.55   2
  -2  -6  13 20060.9 1652.39   2
  -2   6  12 4389.24 1055.55   2
  -2  -6  12 5109.54 855.081   2
   2  -6 -12 4661.75 1277.04   1
  -2   6  11 439.889 630.713   2
  -2   6  10-570.814 819.632   2
  -2   6   9-46.1215 559.488   2
  -2   6   8 5688.74 1039.80   2
   2  -6  -7 7191.88 986.481   2
  -2   6   7 6559.24 1081.87   2
  -2   6   7 5841.25 911.948   3
  -2   6   6 107057. 3763.91   2
  -2   6   6 108076. 3433.35   3
   2   6  -6 108574. 3175.03   1
   2   6  -5 194.141 332.085   1
  -2   6   5 40.3589 560.364   2
  -2   6   5 223.633 423.662   3
   2   6  -4 60548.1 2180.94   1
  -2   6   4 58410.1 2561.09   2
  -2   6   3 4366.11 799.223   2
   2   6  -3 4237.94 634.433   1
   2  -6  -2 4108.93 492.686   1
  -2  -6   2 4209.31 705.788   1
  -2   6   2 4528.94 766.564   2
   2   6  -2 5436.63 868.933   1
   2  -6  -1 46185.5 1854.09   2
  -2   6   1 43371.1 1920.50   2
   2  -6  -1 43997.9 1159.52   1
   2   6  -1 42040.1 2201.57   1
  -2  -6   1 43984.0 2145.84   1
   2  -6   0 565.729 306.566   2
   2   6   0 324.770 405.576   1
  -2  -6   0 403.694 311.369   3
  -2  -6   0 398.587 519.036   1
  -2  -6  -1 3587.29 799.218   1
   2  -6   1 2392.44 441.362   2
   2   6   1 2610.26 573.186   1
  -2  -6  -1 2117.09 465.578   3
  -2  -6  -2 191946. 4850.85   1
   2   6   2 206430. 3843.42   3
  -2  -6  -2 204626. 3733.92   3
   2   6   2 205680. 4638.06   1
   2  -6   2 205445. 3397.53   2
  -2  -6  -3 64357.4 2865.84   1
  -2   6  -3 68058.5 1332.69   1
  -2  -6  -3 71274.6 2667.23   2
   2   6   3 69883.5 2365.50   3
   2  -6   3 70051.1 1913.59   2
  -2  -6  -4 279417. 6205.86   1
  -2  -6  -4 276093. 5404.41   2
   2  -6   4 269076. 3588.64   2
  -2   6  -4 285615. 3560.70   1
   2   6   4 275495. 5857.90   1
   2   6   4 273664. 4896.75   3
  -2  -6  -5 42934.7 2621.42   1
  -2   6  -5 47828.0 1736.18   1
   2   6   5 47270.2 2201.25   3
  -2  -6  -5 46545.8 2323.09   2
  -2  -6  -6 66947.0 3482.43   1
  -2   6  -6 68215.4 2327.11   1
  -2  -6  -6 75599.1 3011.19   2
   2   6   6 74086.4 2978.30   3
  -2  -6  -7 38632.3 2746.70   1
  -2   6  -7 37704.9 1916.69   1
  -2  -6  -7 40353.2 2294.04   2
  -2  -6  -8 18521.7 1608.35   2
  -2  -6  -8 18012.2 1997.95   1
  -2   6  -8 18115.6 1451.35   1
   2  -6   8 18321.2 854.256   2
   2  -6   9-159.837 160.358   2
  -2   6  -9-122.336 437.096   1
  -2  -6  -9 303.485 723.260   1
   2  -6  10 22620.2 992.303   2
  -2  -6 -10 19749.8 2291.32   1
  -2   6 -10 22317.1 1865.73   1
  -2  -6 -11 8275.79 1668.79   1
  -2   6 -11 7235.62 1191.03   1
  -2   6 -12 1210.28 726.524   1
  -2  -6 -12 1448.56 1011.28   1
  -2  -6 -13-658.080 829.689   1
  -2   6 -13-2220.16 868.148   1
  -2   6 -14 33319.5 2837.88   1
  -2   7  16-207.413 397.513   2
  -2   7  15-517.856 687.622   2
   2  -7 -15 809.228 988.075   1
  -2   7  14 32456.7 2796.44   2
   2  -7 -14 32097.7 3177.10   1
  -2  -7  14 33528.6 2157.78   2
  -2   7  13-310.037 745.901   2
   2  -7 -13 63.9495 1017.40   1
  -2  -7  13 748.198 475.318   2
   2  -7 -12 178.618 768.951   1
  -2   7  12 710.836 785.310   2
   2  -7 -11 22518.7 2387.73   1
  -2   7  11 23231.3 2225.13   2
   2  -7 -10 463.301 800.360   1
  -2   7  10 646.040 764.306   2
   2  -7  -9 44662.0 2931.20   1
  -2   7   9 42594.2 2782.40   2
  -2   7   8 3691.63 1011.05   2
  -2   7   7 24346.4 1981.84   2
   2   7  -7 26733.9 1699.89   1
   2   7  -6 53070.1 2278.13   1
   2  -7  -6 50836.9 2573.28   1
  -2   7   6 50822.7 2485.85   3
  -2   7   6 46637.3 2633.46   2
   2   7  -5 44593.9 2048.36   1
  -2   7   5 46002.6 2508.55   2
   2  -7  -5 43802.7 2225.23   1
   2   7  -4 71889.3 2550.79   1
   2  -7  -4 71220.7 2548.11   1
  -2   7   4 71119.9 2985.88   2
  -2   7   3 10289.7 1128.65   2
  -2  -7   3 8970.17 929.540   1
   2  -7  -3 9220.08 864.836   1
   2   7  -3 10339.9 1118.55   1
  -2  -7   2 152520. 3706.93   1
   2   7  -2 140116. 4138.61   1
   2  -7  -2 144303. 2784.30   1
  -2   7   2 149656. 3955.50   2
   2  -7  -2 150113. 3719.91   2
   2  -7  -1 362.892 205.161   1
  -2  -7   1 776.379 492.746   1
   2   7  -1-47.5577 461.935   1
   2  -7  -1 1062.29 435.384   2
  -2  -7   0 63243.9 3009.03   1
  -2  -7   0 62029.5 2050.42   3
   2   7   0 60059.2 2489.49   1
   2  -7   0 59985.0 2185.49   2
  -2  -7  -1 16212.8 1133.04   3
   2   7   1 14539.7 1257.74   1
   2  -7   1 14903.7 1076.74   2
  -2  -7  -1 17135.9 1660.87   1
  -2  -7  -2 72865.9 3179.80   1
   2  -7   2 73150.1 2245.28   2
  -2  -7  -2 71093.7 2404.74   3
   2   7   2 73653.3 2869.59   1
   2   7   3 50682.9 2133.76   3
   2  -7   3 52369.3 1843.24   2
   2   7   3 55252.9 2592.37   1
  -2  -7  -3 54772.2 2517.79   2
  -2  -7  -3 52818.1 2732.03   1
  -2  -7  -4 5985.88 1045.56   1
   2   7   4 7244.51 1045.23   1
  -2   7  -4 6068.40 491.363   1
  -2  -7  -4 4556.50 829.081   2
   2  -7   4 4752.93 569.550   2
   2   7   4 5567.65 813.779   3
  -2   7  -5 2355.29 423.779   1
  -2  -7  -5 2860.58 692.045   2
   2   7   5 2106.99 588.059   3
  -2  -7  -5 2462.74 803.275   1
  -2  -7  -6 5097.65 1191.46   1
  -2  -7  -6 8250.57 1140.23   2
   2   7   6 6080.72 985.695   3
  -2   7  -6 5698.29 692.990   1
  -2   7  -7 722.292 399.382   1
  -2  -7  -7 701.418 811.863   1
  -2   7  -8 21331.3 1512.09   1
  -2  -7  -8 18888.0 2098.99   1
  -2   7  -9 1878.74 592.039   1
  -2  -7  -9 2521.71 1105.75   1
   2  -7   9 1669.34 297.695   2
  -2  -7 -10-98.8386 802.425   1
   2  -7  10 309.660 192.258   2
  -2   7 -10 127.683 426.918   1
  -2   7 -11 4633.16 977.546   1
  -2  -7 -11 3861.90 1264.16   1
  -2  -7 -12 397.300 938.619   1
  -2   7 -12 1525.67 610.509   1
  -2   7 -13 5865.07 1234.59   1
  -2  -7 -13 4143.64 1610.54   1
  -2   8  16-3622.34 1265.92   2
  -2   8  15 15982.0 1984.37   2
  -2   8  14 698.902 664.295   2
  -2  -8  14 896.138 530.492   2
   2  -8 -14-46.4062 837.201   1
   2  -8 -13 2438.85 1088.15   1
  -2  -8  13 2192.16 685.507   2
  -2   8  13 1379.89 825.010   2
   2  -8 -12-1719.03 993.320   1
  -2   8  12-1169.54 728.449   2
  -2   8  11 6288.47 1279.79   2
   2  -8 -11 6098.23 1272.82   1
  -2   8  10 923.424 696.662   2
   2  -8 -10 1802.90 845.648   1
   2  -8  -9 14293.6 1752.08   1
   2   8  -9 15446.1 1419.29   1
  -2   8   9 13413.9 1707.94   2
  -2   8   8 9500.45 1421.78   2
   2  -8  -8 11001.6 1452.89   1
   2   8  -8 10424.2 1162.23   1
   2  -8  -7 57188.6 2974.24   1
   2   8  -7 58132.6 2571.82   1
  -2   8   7 53334.1 3007.83   2
   2   8  -6 6688.50 891.370   1
   2  -8  -6 5539.76 941.298   1
  -2   8   6 4655.72 1014.08   2
   2  -8  -6 6372.69 1049.28   3
   2  -8  -5 34563.0 2173.93   3
   2   8  -5 34450.2 1899.92   1
  -2   8   5 35246.8 2315.06   2
   2  -8  -5 34057.8 2032.78   1
   2  -8  -4 32569.2 1815.34   1
   2   8  -4 34647.6 1949.72   1
  -2   8   4 34850.7 2227.72   2
  -2  -8   3 12719.5 1116.50   1
   2  -8  -3 13121.0 1257.12   2
  -2   8   3 12736.2 1349.89   2
   2  -8  -3 13427.4 1065.48   1
   2   8  -3 13844.8 1419.55   1
   2  -8  -2 66388.5 2639.47   2
  -2  -8   2 67513.4 2571.11   1
   2   8  -2 63777.0 2865.19   1
   2  -8  -2 68481.8 2038.73   1
   2  -8  -1 62265.0 1780.99   1
  -2  -8   1 61315.7 2693.10   1
   2   8  -1 64601.2 2708.30   1
   2  -8  -1 65693.7 2544.33   2
  -2  -8   0 10091.6 1350.50   1
   2   8   0 9205.93 1075.89   1
  -2  -8   0 11510.3 1016.19   3
   2  -8   0 10708.6 1028.61   2
  -2  -8  -1 116501. 4391.91   1
  -2  -8  -1 112681. 3068.50   3
   2   8   1 112602. 3509.53   1
  -2  -8  -2 100092. 3986.98   1
   2   8   2 106563. 3525.95   1
  -2  -8  -2 104844. 3054.37   3
   2  -8   2 105780. 2969.49   2
  -2  -8  -3 4755.10 950.551   1
   2   8   3 5887.19 957.315   1
  -2  -8  -3 4692.21 872.102   2
   2  -8   3 6508.11 752.424   2
  -2  -8  -4 88589.2 3427.55   2
   2   8   4 87597.7 3118.93   3
   2  -8   4 90603.1 2593.28   2
  -2   8  -4 82776.6 1473.52   1
   2   8   4 91818.9 3609.90   1
  -2  -8  -4 85932.1 3740.42   1
  -2   8  -4 85201.2 1631.22   1
   2   8   5 161.833 448.426   3
  -2   8  -5 372.868 179.118   1
  -2  -8  -5 854.122 665.366   1
   2  -8   5 910.073 357.122   2
  -2  -8  -6 1572.10 767.580   1
  -2   8  -6 1581.00 377.117   1
  -2  -8  -7 17539.3 1980.40   1
  -2   8  -7 20654.9 1308.07   1
  -2   8  -8 30219.3 1745.09   1
  -2  -8  -8 27359.0 2570.86   1
  -2   8  -9-62.7590 305.373   1
  -2  -8  -9 607.793 772.657   1
  -2  -8 -10 3745.89 1413.74   1
  -2   8 -10 3222.81 757.234   1
  -2   8 -11 6885.34 1061.37   1
  -2  -8 -11 8844.71 1692.42   1
  -2  -8 -12 1776.97 1159.61   1
  -2   8 -12-1316.11 713.518   1
  -2  -8 -13 4213.39 1574.37   1
  -2   9  15 12657.5 1938.34   2
   2  -9 -14 10477.9 1920.54   1
  -2   9  14 7804.29 1568.12   2
   2  -9 -13 25398.2 2789.36   1
  -2   9  13 24315.6 2568.50   2
   2  -9 -12 4086.93 1181.27   1
  -2   9  12 4830.76 1192.89   2
  -2   9  11 21165.2 2269.83   2
   2  -9 -11 20958.8 2334.18   1
  -2   9  10 6656.69 1352.32   2
   2  -9 -10 4285.62 1078.33   1
  -2   9   9 22835.3 2245.62   2
   2   9  -9 23691.8 1748.60   1
   2  -9  -9 24766.9 2327.76   1
  -2   9   8 7008.39 1327.06   2
   2   9  -8 9277.66 1130.42   1
   2  -9  -8 7877.50 1264.96   1
   2   9  -7 50539.6 2439.41   1
   2  -9  -7 45189.4 2709.11   3
   2  -9  -7 44638.1 2774.25   1
  -2   9   7 51873.5 3101.68   2
   2  -9  -6 30094.8 2078.51   1
   2  -9  -6 27569.2 2071.25   3
   2   9  -6 29061.5 1860.56   1
  -2   9   6 27792.9 2229.13   2
   2  -9  -5 4692.50 854.553   1
  -2   9   5 4492.89 997.613   2
   2   9  -5 4920.48 854.965   1
   2  -9  -5 4294.18 927.664   3
   2   9  -4 852.265 519.799   1
  -2   9   4-141.985 645.065   2
   2  -9  -4 286.907 576.371   3
   2  -9  -4 158.737 381.143   1
  -2  -9   3 2020.99 533.805   1
   2  -9  -3 2421.63 592.227   2
   2  -9  -3 2611.82 558.906   1
   2   9  -3 716.822 524.766   1
   2  -9  -3 1631.96 679.185   3
   2  -9  -2 3689.31 568.423   1
   2   9  -2 4326.28 773.544   1
   2  -9  -2 3473.92 697.716   2
  -2  -9   2 4628.90 780.056   1
   2   9  -1 13429.1 1297.13   1
   2  -9  -1 12102.8 874.535   1
   2  -9  -1 11780.2 1175.61   2
  -2  -9   1 13829.6 1364.80   1
  -2  -9   0 28404.6 2148.39   1
  -2  -9   0 26813.8 1596.42   3
   2   9   0 26564.8 1750.75   1
   2  -9   0 28541.1 1767.60   2
  -2  -9  -1 4692.75 807.893   3
   2  -9   1 5271.55 771.138   2
   2   9   1 6493.50 948.355   1
  -2  -9  -2 8841.07 1114.46   2
  -2  -9  -2 6922.54 1225.87   1
   2   9   2 9673.35 1163.06   1
  -2  -9  -2 8854.14 1018.01   3
   2  -9   2 9986.59 1013.41   2
  -2  -9  -3 6551.46 1204.17   1
   2   9   3 7954.17 1103.64   1
  -2  -9  -3 8206.53 1019.76   3
   2  -9   3 7246.09 856.602   2
   2   9   4 71362.6 3248.57   1
  -2  -9  -4 73954.3 3621.38   1
   2  -9   4 73529.5 2532.00   2
  -2   9  -5 20504.7 845.490   1
  -2  -9  -5 22102.6 2065.85   1
   2   9   5 19543.7 1621.96   3
   2  -9   5 22591.1 1364.33   2
  -2   9  -5 22046.2 980.552   1
  -2   9  -6 12431.5 861.900   1
  -2   9  -6 12009.5 811.689   1
   2  -9   6 11468.7 949.181   2
  -2  -9  -6 11327.4 1668.51   1
  -2   9  -7 25079.6 1350.98   1
   2  -9   7 22089.1 1277.30   2
  -2  -9  -8 6821.47 1439.95   1
  -2   9  -8 7790.97 876.018   1
  -2   9  -9 31618.4 1844.44   1
  -2  -9  -9 29083.4 2805.62   1
  -2  -9 -10 3852.78 1244.91   1
  -2   9 -10 2802.57 705.768   1
  -2  -9 -11 23491.6 2797.72   1
  -2  -9 -12 5795.97 1699.80   1
   2 -10 -14-797.998 947.670   1
  -2  10  14 2304.08 1055.32   2
  -2  10  13 1188.80 883.946   2
   2 -10 -13 1403.72 946.355   1
  -2  10  12 31967.9 2904.62   2
   2 -10 -12 34220.3 3156.08   1
   2 -10 -11 4040.39 1120.08   1
  -2  10  11 5338.77 1364.38   2
  -2  10  10 19286.1 2235.14   2
   2 -10 -10 21267.6 2270.60   1
   2 -10  -9 37909.6 2870.94   1
  -2  10   9 41448.5 3039.75   2
   2  10  -9 43204.7 2350.63   1
   2  10  -8 10642.8 1206.59   1
   2 -10  -8 7997.22 1358.41   1
  -2  10   8 8532.07 1522.97   2
  -2  10   7 53024.0 3261.64   2
   2 -10  -7 56071.7 3130.66   3
   2 -10  -7 57427.9 3075.33   1
   2  10  -7 54639.6 2631.60   1
   2 -10  -6 1211.36 628.622   1
   2  10  -6 2173.63 673.845   1
   2 -10  -6 1837.13 776.612   3
  -2  10   6 1535.47 779.487   2
   2 -10  -5 13624.7 1539.08   3
   2 -10  -5 16456.1 1507.66   1
   2  10  -5 16342.9 1627.11   1
  -2  10   5 15696.0 1755.35   2
   2 -10  -4 1042.88 493.833   1
   2 -10  -4 375.531 573.555   3
   2  10  -4 497.788 532.902   1
  -2 -10   3 75835.7 2784.95   1
   2  10  -3 70714.8 3204.27   1
   2 -10  -3 77705.7 3434.18   3
   2 -10  -3 77655.7 2732.79   1
   2 -10  -2 16582.3 1484.50   2
  -2 -10   2 17469.9 1423.09   1
   2 -10  -2 15754.0 1198.16   1
   2 -10  -2 17809.4 1707.79   3
   2  10  -2 14704.5 1412.36   1
  -2 -10   1 45162.1 2445.42   1
   2 -10  -1 41394.5 1577.91   1
   2 -10  -1 39801.5 2210.21   2
   2  10  -1 40905.8 2217.40   1
   2  10   0 24218.2 1705.25   1
   2 -10   0 23156.6 1672.03   2
  -2 -10   0 26321.0 1709.48   3
  -2 -10   0 27880.6 2149.92   1
  -2 -10  -1 21844.2 1590.50   3
   2  10   1 24504.4 1803.94   1
  -2 -10  -1 21785.3 2092.71   1
   2 -10   1 21683.1 1586.04   2
   2 -10   2 1516.82 525.671   2
   2  10   2 1478.41 587.321   1
  -2 -10  -2 666.522 508.272   3
  -2 -10  -2 1925.92 872.583   1
   2  10   3 29260.5 2068.91   1
  -2 -10  -3 27956.9 2365.48   1
   2 -10   3 28652.2 1748.12   2
  -2 -10  -3 31589.9 1961.85   3
  -2 -10  -4 246.060 630.704   1
   2 -10   4 348.256 341.860   2
   2 -10   5 39843.7 1912.82   2
  -2 -10  -5 41527.6 2889.87   1
   2 -10   6 2376.06 522.324   2
  -2  10  -6 2072.33 355.392   1
  -2 -10  -6 899.784 665.914   1
  -2  10  -6 2376.02 347.120   1
  -2  10  -7 28835.9 1309.13   1
   2 -10   7 28375.0 1484.95   2
  -2 -10  -7 31116.6 2725.09   1
  -2  10  -8 4989.38 651.893   1
  -2 -10  -8 6330.40 1364.80   1
  -2 -10  -9-297.549 1015.38   1
  -2 -10 -10 65305.3 4301.57   1
  -2 -10 -11 2453.77 1238.39   1
  -2 -10 -12 17997.7 2475.96   1
  -2  11  13 4990.54 1399.21   2
   2 -11 -13 5143.83 1377.28   1
   2 -11 -12 1462.99 913.690   1
  -2  11  12-346.265 754.763   2
   2 -11 -11 20212.8 2470.38   1
  -2  11  11 19201.8 2284.80   2
   2 -11 -10 1433.16 691.102   1
  -2  11  10 2423.37 1080.74   2
   2 -11  -9 16105.8 1885.13   1
  -2  11   9 14596.3 1940.26   2
   2  11  -8 17167.0 1586.59   1
   2 -11  -8 17552.5 1916.14   1
  -2  11   8 16562.8 2030.12   2
   2 -11  -7 1369.63 688.807   1
   2  11  -7 1946.72 603.586   1
   2 -11  -7 2728.17 1025.43   3
   2  11  -6 3017.23 879.227   1
   2 -11  -6 3955.08 995.002   3
   2 -11  -6 1718.17 649.732   1
   2 -11  -5 5217.47 906.897   1
   2  11  -5 4155.32 941.935   1
   2 -11  -5 6056.26 1166.91   3
   2  11  -4 9792.52 1311.57   1
   2 -11  -4 10161.7 1424.26   3
   2 -11  -4 9214.89 1092.73   1
   2 -11  -3 12355.3 1527.03   3
   2  11  -3 10389.6 1244.96   1
   2 -11  -3 10805.0 1100.41   1
   2  11  -2 3363.51 746.265   1
   2 -11  -2 2976.36 821.921   3
  -2 -11   2 2336.58 598.978   1
   2 -11  -2 1999.16 554.964   1
   2  11  -1 23.1762 315.124   1
   2 -11  -1 568.453 243.553   1
  -2 -11   1 247.147 497.852   3
  -2 -11   1 287.071 487.597   1
  -2 -11   0 72515.2 2896.28   3
  -2 -11   0 74759.1 3499.39   1
   2  11   0 71494.6 2948.54   1
  -2 -11  -1 11328.6 1255.81   3
  -2 -11  -1 11461.9 1598.83   1
   2  11   1 10983.6 1273.37   1
   2 -11   1 13175.1 1305.53   2
  -2 -11  -2 39665.3 2917.87   1
   2 -11   2 44408.4 2283.06   2
  -2 -11  -2 45030.0 2376.54   3
   2  11   2 47852.1 2575.41   1
  -2 -11  -3 4862.40 1166.15   1
   2 -11   3 4396.53 702.734   2
  -2 -11  -3 4026.35 885.511   3
   2  11   3 4691.45 851.406   1
   2 -11   4 5503.22 800.457   2
  -2 -11  -4 5422.00 1290.02   1
   2 -11   5 4541.03 692.623   2
  -2 -11  -5 4597.18 1191.08   1
   2 -11   6 625.717 248.406   2
  -2 -11  -6-600.607 621.895   1
  -2 -11  -7-1482.94 814.751   1
  -2 -11  -8 2622.67 1128.13   1
  -2 -11  -9 47901.3 3621.07   1
  -2 -11 -10 11174.8 1891.77   1
  -2 -11 -11 5319.50 1525.70   1
   2 -12 -13 20113.9 2509.02   1
   2 -12 -12 2571.13 1049.23   1
   2 -12 -11 1035.70 660.641   1
   2 -12 -10-497.726 796.285   1
   2 -12  -9-292.930 662.254   1
   2 -12  -8 8868.10 1436.27   1
   2 -12  -7 28844.3 2437.13   3
   2 -12  -7 27765.1 2249.19   1
   2 -12  -6 36915.3 2673.78   3
   2  12  -6 37340.7 2521.56   1
   2 -12  -6 34808.1 2422.17   1
   2 -12  -5 5521.10 1206.11   3
   2 -12  -5 4929.16 926.416   1
   2  12  -5 4091.87 915.550   1
   2 -12  -4 415.637 705.223   3
   2  12  -4-268.050 533.318   1
   2 -12  -4-1408.30 601.521   1
   2 -12  -3 51183.0 3057.08   3
   2 -12  -3 50182.8 2517.04   1
   2  12  -3 53136.1 2586.57   1
   2 -12  -2 6709.12 1232.55   3
   2  12  -2 6196.78 918.164   1
   2 -12  -2 7585.01 965.831   1
  -2 -12   2 7185.30 965.597   1
   2  12  -1 2350.27 651.749   1
  -2 -12   1 2791.09 663.397   1
  -2 -12   1 1388.41 644.916   3
   2 -12  -1 2854.59 401.592   1
   2  12   0 17889.9 1574.40   1
  -2 -12   0 19917.5 1665.59   3
  -2 -12   0 19677.2 1871.94   1
  -2 -12  -1 21975.1 2163.19   1
   2  12   1 21207.9 1715.16   1
  -2 -12  -1 19902.7 1692.90   3
  -2 -12  -2 536.566 588.924   3
  -2 -12  -2-3.68606 667.900   1
   2  12   2 315.513 438.205   1
  -2 -12  -3 24497.7 2481.93   1
  -2 -12  -3 24255.3 1884.85   3
  -2 -12  -4 7093.44 1427.12   1
   2 -12   5 771.113 391.151   2
  -2 -12  -5 1260.91 747.748   1
  -2 -12  -6 27367.4 2644.39   1
  -2 -12  -7 25314.9 2579.60   1
  -2 -12  -8 5475.23 1368.73   1
  -2 -12  -9 3932.90 1273.22   1
  -2 -12 -10 11146.1 2040.02   1
  -2 -12 -11 9117.67 1916.28   1
   2 -13 -12 1145.58 814.073   1
   2 -13 -11 1129.62 826.745   1
   2 -13 -10 97.4788 564.395   1
   2 -13  -9 2245.42 913.327   1
   2 -13  -8 11999.7 1688.92   1
   2 -13  -7 4464.44 1172.50   3
   2 -13  -7 5639.13 1105.60   1
   2 -13  -6-629.317 515.135   1
   2 -13  -6-137.089 702.522   3
   2 -13  -5 925.012 526.864   1
   2 -13  -5 893.532 776.097   3
   2  13  -4 5358.63 865.025   1
   2 -13  -4 4638.91 908.618   1
   2  13  -3 5047.06 840.308   1
   2 -13  -3 3242.93 1007.15   3
   2 -13  -3 2551.09 698.483   1
   2  13  -2 54346.4 2467.79   1
   2 -13  -2 59679.3 2328.03   1
   2 -13  -2 59044.8 3336.96   3
  -2 -13   2 54751.0 2614.02   1
   2  13  -1-297.860 386.627   1
  -2 -13   1-470.417 637.775   3
  -2 -13   1-547.104 465.860   1
   2 -13  -1 159.038 185.938   1
   2  13   0 19860.9 1595.17   1
  -2 -13   0 18935.7 1821.73   1
  -2 -13   0 18788.0 1728.95   3
  -2 -13  -1 44846.9 2554.58   3
  -2 -13  -1 42840.0 2970.94   1
   2  13   1 42858.6 2354.11   1
  -2 -13  -2 9932.02 1609.73   1
  -2 -13  -2 9674.44 1325.34   3
  -2 -13  -3 20336.1 2338.67   1
  -2 -13  -3 21025.8 1838.58   3
  -2 -13  -4 16189.6 2110.04   1
  -2 -13  -5 5121.90 1364.61   1
  -2 -13  -6 15617.7 2101.40   1
  -2 -13  -7 612.789 785.402   1
  -2 -13  -8 55842.5 4043.98   1
  -2 -13  -9 4226.39 1370.25   1
  -2 -13 -10-1397.38 1157.64   1
   2 -14 -12 3151.63 1112.12   1
   2 -14 -11 1627.10 828.440   1
   2 -14 -10 6128.64 1380.48   1
   2 -14  -9 917.084 729.299   1
   2 -14  -8 475.096 677.597   1
   2 -14  -7 15244.0 1824.16   1
   2 -14  -7 11463.8 1745.91   3
   2 -14  -6 2859.06 795.600   1
   2 -14  -6 2887.41 1145.70   3
   2 -14  -5 10194.0 1419.47   1
   2 -14  -5 11689.4 1718.37   3
   2 -14  -4 3231.01 1089.68   3
   2 -14  -4 4658.61 963.147   1
   2 -14  -3 6629.10 1023.65   1
   2 -14  -3 5206.26 1284.96   3
   2 -14  -2 1805.45 1003.34   3
  -2 -14   2 1451.39 743.789   3
   2 -14  -2 2062.23 472.828   1
  -2 -14   2 2521.60 716.488   1
   2 -14  -1 36141.3 2750.56   3
  -2 -14   1 37140.1 2349.96   1
  -2 -14   1 39230.4 2503.07   3
  -2 -14   0 359.850 708.709   3
  -2 -14   0 637.586 558.966   1
  -2 -14  -1 51015.0 3218.35   1
  -2 -14  -1 48492.9 2768.24   3
  -2 -14  -2 59107.9 3773.59   1
  -2 -14  -2 53021.0 2949.87   3
  -2 -14  -3 663.675 809.827   1
  -2 -14  -3 1381.01 747.223   3
  -2 -14  -4 4823.13 1277.18   1
  -2 -14  -5-563.120 723.033   1
  -2 -14  -6 2578.87 1157.12   1
  -2 -14  -7 2016.59 1131.52   1
  -2 -14  -8 1940.15 1004.32   1
  -2 -14  -9 2309.88 1004.23   1
   2 -15 -11 2506.06 1035.93   1
   2 -15 -10 542.491 539.871   1
   2 -15  -9 8136.48 1531.44   1
   2 -15  -8 7332.77 1373.14   1
   2 -15  -7 101.803 429.816   1
   2 -15  -7 1123.28 819.398   3
   2 -15  -6 25632.6 2378.94   1
   2 -15  -6 23766.5 2450.19   3
   2 -15  -5 13772.3 1978.45   3
   2 -15  -4 36640.9 2958.03   3
   2 -15  -3 1766.29 1050.56   3
   2 -15  -2 3.66193 872.950   3
  -2 -15   2 502.048 391.244   1
  -2 -15   2-159.062 814.835   3
  -2 -15   1 11012.8 1489.52   3
  -2 -15   1 13496.4 1451.15   1
   2 -15  -1 11136.6 1683.83   3
  -2 -15   0 64445.5 3311.72   1
  -2 -15   0 51371.1 2964.08   3
  -2 -15  -1 701.866 555.316   1
  -2 -15  -1 1204.54 675.080   3
  -2 -15  -2 23.2827 633.541   3
  -2 -15  -2-823.821 747.149   1
  -2 -15  -3 2208.16 1123.48   1
  -2 -15  -3 1680.80 825.675   3
  -2 -15  -4 22462.5 2680.07   1
  -2 -15  -5 17756.5 2466.04   1
  -2 -15  -6 14340.8 2216.07   1
  -2 -15  -7 8155.88 1721.20   1
  -2 -15  -8-303.792 722.451   1
  -2 -15  -9 6897.85 1712.55   1
   2 -16  -7 4098.61 1373.13   3
   2 -16  -6-269.951 974.280   3
   2 -16  -5 14091.0 2022.88   3
   2 -16  -4 2729.18 1170.88   3
   2 -16  -3 1112.74 808.830   3
  -2 -16   2 148.652 649.346   3
   2 -16  -2 197.463 859.450   3
   2 -16  -1 743.668 948.490   3
  -2 -16   1-1567.91 801.302   3
   2 -16   0 1578.90 1096.78   3
  -2 -16   0 2035.80 842.953   3
  -2 -16   0 959.265 454.973   1
  -2 -16  -1-1350.24 662.501   1
  -2 -16  -1 1104.41 658.353   3
  -2 -16  -2 3182.82 1081.11   3
  -2 -16  -2 2388.22 918.522   1
  -2 -16  -3 15182.8 2139.54   1
  -2 -16  -3 14318.6 1737.97   3
  -2 -16  -4-1255.56 908.009   1
  -2 -16  -5 11088.8 2048.49   1
  -2 -16  -6 1735.25 920.279   1
  -2 -16  -7 269.829 844.140   1
  -2 -16  -8 26406.5 3003.03   1
   2 -17  -5 29300.0 2792.45   3
   2 -17  -4 332.534 714.260   3
   2 -17  -3 4676.91 1285.99   3
  -2 -17   3 2257.09 955.614   3
   2 -17  -2 1734.29 898.228   3
  -2 -17   2 1266.65 791.478   3
   2 -17  -1 783.120 951.379   3
  -2 -17   1 560.554 694.129   3
  -2 -17   0 12806.0 1699.70   3
   2 -17   0 10409.2 1821.34   3
  -2 -17  -1-2156.61 934.325   3
  -2 -17  -2 5396.38 1234.92   3
  -2 -17  -3 2790.21 987.788   3
  -2 -18   4 7461.23 1313.19   3
  -2 -18   3 7267.55 1407.45   3
  -2 -18   2-328.883 590.670   3
   2 -18  -1 3212.14 1145.75   3
  -2 -18   1 3418.15 1023.16   3
  -2 -18   0 788.533 714.966   3
   2 -18   0 1778.08 1228.48   3
  -2 -18  -1 1761.62 844.851   3
  -2 -18  -2-750.096 772.823   3
  -2 -18  -3 4774.27 1068.21   3
  -3   0  17 1535.46 714.632   2
  -3   0  16 7637.73 1305.71   2
  -3   0  15-159.472 516.475   2
  -3   0  14 143069. 4956.34   2
  -3   0  13-328.082 506.187   2
  -3   0  12 55278.3 2910.68   2
  -3   0  11-45.3246 499.996   2
  -3   0  10 2829.92 687.821   2
  -3   0   9-24.7239 501.440   2
  -3   0   8 52749.8 2354.94   2
  -3   0   7 51.3822 403.655   2
  -3   0   6 40232.1 1882.59   2
  -3   0   5 124.834 430.219   2
  -3   0   5-135.953 263.605   3
  -3   0   4 204178. 2907.72   3
  -3   0   3 138.521 199.912   3
   3   0  -2 120683. 1755.42   3
  -3   0   1 247.144 421.819   1
  -3   0   0 1278.86 555.612   1
  -3   0  -1-87.0206 448.904   1
   3   0   2 40041.5 1799.77   1
  -3   0  -2 39222.2 1790.65   1
  -3   0  -3 69.4531 440.108   1
   3   0   3-318.169 310.738   1
  -3   0  -3 155.874 164.552   2
   3   0   4 1183.10 413.887   1
  -3   0  -4 1212.85 558.303   1
  -3   0  -4 836.979 214.805   2
  -3   0  -5 22.6707 150.137   2
  -3   0  -5-881.270 538.867   1
  -3   0  -6 101354. 1996.71   2
  -3   0  -6 99530.3 3616.56   1
  -3   0  -7 197.855 195.561   2
  -3   0  -7 637.374 576.014   1
  -3   0  -8 255611. 6494.23   1
  -3   0  -9-114.974 528.781   1
  -3   0 -10 645.918 683.280   1
  -3   0 -11 116.346 707.178   1
  -3   0 -12 7275.93 1454.60   1
  -3   0 -13 264.648 818.543   1
  -3   0 -14 33395.0 3146.86   1
  -3  -1  17 14987.5 1763.15   2
  -3   1  17 15929.1 1881.98   2
  -3  -1  16 2764.05 915.805   2
  -3   1  16 2428.18 918.780   2
  -3  -1  15-1154.81 637.981   2
  -3   1  15-110.735 615.226   2
  -3   1  14-597.592 613.507   2
  -3  -1  14 1240.85 754.037   2
  -3  -1  13 12707.6 1478.60   2
  -3   1  13 9522.23 1366.35   2
  -3   1  12 9074.83 1282.35   2
  -3  -1  12 8916.92 1218.90   2
  -3   1  11 50874.8 2732.51   2
  -3  -1  11 50476.2 2600.88   2
  -3  -1  10 80238.5 3108.05   2
  -3   1  10 82695.6 3298.93   2
  -3   1   9 814.902 521.905   2
  -3  -1   9 927.657 474.652   2
  -3   1   8 219218. 4914.77   2
  -3  -1   8 220522. 4732.50   2
  -3   1   7 15511.6 1282.12   2
  -3   1   7 15498.1 1153.94   3
  -3  -1   7 14478.3 1233.72   2
  -3   1   6 65111.9 2399.52   2
  -3   1   6 70424.4 2226.58   3
  -3   1   5 413.871 400.623   2
  -3   1   5 1159.99 369.362   3
  -3   1   4-3.16155 278.999   3
  -3   1   4 3.06797 431.879   2
  -3   1   3 23832.3 1222.56   2
  -3   1   3 22460.0 991.274   3
  -3  -1   3 22514.5 748.278   3
   3  -1  -3 24077.5 1048.69   3
  -3   1   2 4474.97 580.668   2
  -3  -1   2 4105.16 689.438   1
  -3   1   1 13998.8 909.230   1
  -3  -1   1 13727.4 1124.33   1
  -3  -1   0 21795.2 1509.34   1
   3  -1   0 23043.6 1295.47   1
  -3   1   0 23896.1 1328.27   1
  -3   1  -1 35790.2 1643.12   1
  -3  -1  -1 36694.3 1865.07   1
   3  -1   1 35914.8 1574.65   1
   3  -1   2 10935.4 908.163   1
  -3   1  -2 10535.9 921.281   1
  -3  -1  -2 12923.6 1152.86   1
  -3  -1  -3 124378. 2252.62   2
   3  -1   3 109590. 2980.29   1
  -3   1  -3 129435. 3199.44   1
  -3  -1  -3 112910. 3337.98   1
  -3   1  -4 65103.9 2529.62   1
  -3  -1  -4 68447.2 1762.00   2
  -3  -1  -4 68574.0 2766.65   1
  -3  -1  -5 12079.3 1379.86   1
  -3   1  -5 12735.6 1214.08   1
  -3  -1  -5 13689.7 844.800   2
  -3  -1  -6 229.553 549.314   1
  -3  -1  -6 489.002 241.413   2
  -3   1  -6 1003.29 535.454   1
  -3  -1  -7 7649.04 708.348   2
  -3  -1  -7 7831.66 1198.03   1
  -3   1  -7 7114.13 1115.02   1
  -3   1  -8 116.193 587.587   1
  -3  -1  -8 43.4819 278.678   2
  -3  -1  -8 361.253 615.112   1
  -3   1  -9 37367.6 2611.15   1
  -3  -1  -9 37512.1 2765.81   1
  -3  -1  -9 36024.9 1655.38   2
  -3  -1 -10 50680.5 3301.95   1
  -3   1 -10 55341.8 3295.33   1
  -3  -1 -11 34808.4 2874.43   1
  -3   1 -11 38221.8 2867.95   1
  -3  -1 -12 35404.2 3007.12   1
  -3   1 -12 38470.9 3054.18   1
  -3   1 -13 1928.91 1045.11   1
  -3  -1 -13 3925.56 1251.14   1
  -3  -1 -14 6649.00 1524.88   1
  -3   1 -14 4768.03 1341.07   1
  -3   1 -15 5170.37 1289.99   1
  -3   2  17 5761.89 1229.98   2
  -3  -2  16 2257.40 776.342   2
  -3   2  16 3025.47 918.595   2
  -3  -2  15 13897.6 1591.55   2
  -3   2  15 11214.5 1601.46   2
  -3   2  14-125.459 750.594   2
  -3  -2  14 2.66257 525.003   2
  -3  -2  13 16602.2 1614.09   2
  -3   2  13 14521.4 1655.80   2
  -3   2  12 15668.0 1674.46   2
  -3  -2  12 16622.9 1556.97   2
  -3   2  11 2013.67 751.764   2
  -3  -2  11 1145.52 568.552   2
  -3   2  10 20404.1 1745.32   2
  -3  -2  10 19208.7 1527.70   2
  -3   2   9 1216.88 435.120   3
  -3   2   9 1611.05 671.292   2
  -3  -2   9 901.900 518.956   2
  -3   2   8 14161.8 1341.02   2
  -3   2   8 15449.7 1268.06   3
  -3   2   7 42275.7 2127.99   2
  -3   2   7 41707.2 1891.18   3
  -3   2   6 101561. 3090.58   2
  -3   2   6 103385. 2813.01   3
  -3   2   5 46467.2 1972.32   2
  -3   2   5 45463.2 1765.72   3
  -3   2   4 1414.08 521.844   2
  -3   2   4 1247.79 389.445   3
   3  -2  -4 801.346 374.720   3
  -3   2   3 78036.4 2233.03   2
  -3   2   2 7838.05 729.462   2
   3  -2  -2 7308.22 609.383   1
  -3  -2   2 7202.18 874.520   1
  -3  -2   1 176050. 4013.27   1
  -3   2   1 177503. 2758.16   2
   3  -2  -1 180100. 2538.09   2
   3  -2  -1 175020. 2772.67   1
   3  -2   0 10156.0 811.184   1
  -3  -2   0 9804.52 1190.05   1
  -3   2   0 9778.47 609.393   2
  -3   2   0 10605.3 790.365   1
  -3  -2  -1 2524.17 737.203   1
   3  -2   1 2228.82 441.077   1
  -3   2  -1 2170.24 263.290   2
  -3   2  -1 2018.98 478.648   1
  -3  -2  -2 36882.5 1953.59   1
  -3   2  -2 32590.3 1441.02   1
   3  -2   2 38433.9 1515.85   1
  -3   2  -3 34590.2 1579.51   1
   3  -2   3 34607.2 1536.43   1
  -3  -2  -3 35975.4 1968.27   1
  -3  -2  -3 35917.2 1418.28   2
  -3   2  -4 96092.3 2831.68   1
  -3  -2  -4 95963.8 3374.64   1
  -3   2  -5 100693. 3170.39   1
  -3  -2  -5 105933. 2610.93   2
  -3  -2  -6 34747.6 1565.26   2
  -3   2  -6 31881.6 1972.55   1
  -3  -2  -6 32082.9 2237.73   1
  -3  -2  -7 53741.4 2046.32   2
  -3   2  -7 54462.3 2745.93   1
  -3  -2  -7 55907.4 3076.95   1
  -3  -2  -8 1203.00 425.072   2
  -3   2  -8 1385.82 654.039   1
  -3  -2  -8 1692.45 843.262   1
  -3   2  -9-62.8337 550.102   1
  -3  -2  -9 89.0443 317.512   2
  -3  -2  -9 885.730 690.056   1
  -3   2 -10 44492.0 2882.73   1
  -3  -2 -10 45817.7 3192.14   1
  -3  -2 -10 41126.7 1928.14   2
  -3   2 -11 14173.7 1753.07   1
  -3  -2 -11 15588.4 2009.31   1
  -3   2 -12-106.137 643.357   1
  -3  -2 -12 1761.04 1032.11   1
  -3   2 -13-75.7729 710.904   1
  -3  -2 -13 32.6578 929.306   1
  -3   2 -14 22644.9 2571.96   1
  -3  -2 -14 14727.7 2201.16   1
  -3   2 -15 10720.1 1866.16   1
  -3   3  18-376.001 504.690   2
  -3   3  17 3224.90 1016.86   2
  -3   3  16-177.389 530.758   2
  -3  -3  16 120.372 524.557   2
  -3   3  15 9785.82 1595.90   2
  -3  -3  15 11909.6 1511.77   2
  -3  -3  14-697.509 548.401   2
  -3   3  14 226.003 571.196   2
  -3   3  13 523.598 596.859   2
  -3  -3  13 587.831 424.941   2
  -3   3  12 7370.60 1183.70   2
  -3  -3  12 7519.45 1040.36   2
  -3   3  11 69724.5 3347.37   2
  -3  -3  11 66354.9 2864.62   2
  -3   3  10 3217.60 893.151   2
  -3  -3  10 4068.71 792.663   2
  -3   3   9 985.912 598.137   2
   3  -3  -9 1707.12 543.403   2
  -3   3   9 507.828 413.225   3
  -3   3   8 1027.29 561.500   2
   3  -3  -8 1361.95 424.982   2
  -3   3   8 2103.55 535.669   3
  -3   3   7 63215.3 2457.74   3
  -3   3   7 60013.4 2631.76   2
  -3   3   6 8531.52 1053.15   2
  -3   3   6 10655.3 992.964   3
  -3   3   5 69803.5 2549.53   2
  -3   3   5 70182.7 2290.62   3
  -3   3   4 668.568 384.422   3
  -3   3   4 545.844 507.770   2
  -3   3   3 13769.4 1062.93   2
  -3   3   2 93837.9 2426.09   2
  -3  -3   2 97669.2 2877.99   1
   3  -3  -1 139797. 2419.05   2
   3  -3  -1 139924. 2254.23   1
  -3   3   1 138006. 2679.73   2
  -3  -3   1 134977. 3727.91   1
  -3   3   0 40141.3 1297.11   2
   3  -3   0 38368.1 1359.71   1
   3  -3   0 41870.6 1190.97   2
   3   3   0 39717.2 970.129   3
  -3  -3   0 38713.1 2179.11   1
  -3   3   0 40134.9 1209.64   1
  -3   3  -1 189820. 3121.25   1
  -3  -3  -1 193207. 4656.49   1
  -3   3  -1 188553. 2364.81   2
   3  -3   1 189913. 2152.00   2
   3  -3   1 190338. 2839.28   1
   3  -3   2 6206.41 585.372   1
  -3   3  -2 5707.85 595.139   1
   3  -3   2 5621.39 295.913   2
  -3  -3  -2 6731.18 1014.66   1
  -3   3  -3 113427. 2691.12   1
  -3  -3  -3 111319. 3607.72   1
  -3  -3  -3 106470. 2680.85   2
  -3  -3  -4 4298.40 835.856   1
  -3   3  -4 4958.11 676.051   1
  -3  -3  -4 4765.71 639.432   2
  -3  -3  -5 22924.3 1880.74   1
  -3   3  -5 23579.4 1501.47   1
  -3  -3  -5 25358.1 1428.16   2
  -3  -3  -6 62914.4 2320.02   2
  -3   3  -6 56816.6 2539.88   1
  -3  -3  -6 61718.4 3184.83   1
  -3  -3  -7 17822.4 1320.47   2
  -3   3  -7 19454.6 1593.43   1
  -3  -3  -7 19352.4 1915.36   1
  -3   3  -8 5464.62 1005.07   1
  -3  -3  -8 3910.73 671.605   2
  -3  -3  -8 4337.45 1069.25   1
  -3  -3  -9 501.070 734.329   1
  -3   3  -9-482.559 497.985   1
  -3  -3  -9-137.710 317.373   2
  -3   3 -10 853.908 639.499   1
  -3  -3 -10 1186.01 472.083   2
  -3  -3 -10 1164.62 930.584   1
  -3   3 -11 11492.1 1599.80   1
  -3  -3 -11 9964.16 1690.82   1
  -3  -3 -12 789.732 802.216   1
  -3   3 -12 1087.45 800.338   1
  -3  -3 -13 255.637 898.403   1
  -3   3 -13 1867.52 786.802   1
  -3  -3 -14-3109.40 1152.94   1
  -3   3 -14 724.207 829.379   1
  -3   3 -15 17832.9 2364.82   1
  -3   4  17 5765.83 1183.61   2
  -3  -4  16-453.677 430.835   2
  -3   4  16 622.334 626.007   2
  -3   4  15 61912.2 3688.99   2
  -3  -4  15 60113.9 3157.20   2
  -3   4  14 6631.75 1282.73   2
  -3  -4  14 5203.02 993.642   2
  -3   4  13 5848.70 1209.06   2
  -3  -4  13 4756.71 891.402   2
  -3   4  12 3807.53 984.128   2
  -3  -4  12 4432.07 870.155   2
  -3  -4  11 2707.34 718.050   2
  -3   4  11 1653.14 771.587   2
  -3   4  10 24839.2 2043.01   2
  -3   4   9 8771.95 1199.44   2
   3  -4  -9 7994.61 1030.54   2
   3  -4  -8 226.249 380.216   2
  -3   4   8 770.215 547.482   2
  -3   4   8 747.697 402.785   3
  -3   4   7 7825.68 1084.06   2
  -3   4   7 8445.22 981.215   3
  -3   4   6 95609.9 3315.89   2
  -3   4   6 95014.8 2967.10   3
  -3   4   5 145946. 3508.21   3
   3   4  -5 144513. 3570.21   1
  -3   4   5 144941. 3867.94   2
  -3   4   4 6701.05 889.510   2
   3   4  -4 7266.22 823.255   1
  -3   4   3 248550. 4478.54   2
  -3  -4   3 252596. 4653.10   1
   3  -4  -2 40161.9 1556.53   2
  -3   4   2 40418.9 1731.87   2
  -3  -4   2 40150.1 1991.15   1
  -3   4   1 10232.5 846.663   2
   3  -4  -1 12074.8 815.958   2
   3  -4  -1 10938.2 596.674   1
  -3  -4   1 11635.9 517.036   3
  -3  -4   1 10699.3 1213.88   1
  -3   4   0 89.4866 285.494   2
   3  -4   0 332.333 191.024   1
   3  -4   0 342.810 231.920   2
  -3  -4   0 1016.25 757.086   1
  -3  -4  -1 459.436 598.178   1
   3  -4   1 49.1027 148.206   1
  -3   4  -1 254.729 203.112   1
   3  -4   1-4.07128 164.329   2
   3   4   1 77.3105 230.176   3
  -3   4  -1 4.51257 206.611   2
  -3   4  -2 49.5144 199.176   1
  -3  -4  -2 35.4448 509.376   1
   3  -4   2 81.8498 115.911   2
   3   4   2 323.500 272.731   3
   3  -4   3 123337. 1444.93   2
  -3  -4  -3 131738. 4094.44   1
  -3  -4  -3 129507. 3227.76   2
  -3   4  -3 130973. 2677.49   1
  -3  -4  -4 106279. 3009.65   2
  -3   4  -4 105786. 2716.48   1
  -3  -4  -4 108185. 3840.27   1
  -3   4  -5 70757.2 2433.07   1
  -3  -4  -5 77723.0 2678.18   2
  -3  -4  -5 68980.4 3297.44   1
  -3  -4  -6 18222.8 1385.16   2
  -3   4  -6 18768.9 1417.15   1
  -3  -4  -6 18224.5 1830.38   1
  -3  -4  -7 17982.0 1419.53   2
  -3  -4  -7 14865.6 1912.90   1
  -3   4  -7 18838.0 1505.04   1
  -3  -4  -8 1881.68 589.993   2
  -3  -4  -8 2106.91 943.881   1
  -3   4  -8 1303.53 582.393   1
  -3  -4  -9 12912.7 1808.40   1
  -3  -4  -9 10453.3 1129.74   2
  -3   4  -9 12446.9 1444.05   1
  -3   4 -10 9603.19 1339.62   1
  -3  -4 -10 7029.85 1511.40   1
  -3  -4 -10 8592.32 1064.41   2
  -3   4 -11 7493.22 1313.41   1
  -3  -4 -11 6740.77 1531.22   1
  -3   4 -12 9554.44 1508.00   1
  -3  -4 -12 8649.12 1670.11   1
  -3  -4 -13 8350.99 1863.84   1
  -3   4 -13 10779.4 1716.52   1
  -3   4 -14 9176.25 1704.02   1
  -3   4 -15 4244.77 1263.13   1
  -3   5  17 15949.3 1961.94   2
  -3   5  16-2463.20 1019.24   2
   3  -5 -16-1487.30 1071.32   1
  -3  -5  16-805.060 491.421   2
  -3   5  15 3205.84 986.700   2
  -3  -5  15 2266.34 713.314   2
  -3   5  14 3989.40 1177.43   2
  -3  -5  14 4819.97 983.352   2
  -3   5  13 12808.9 1673.80   2
  -3  -5  13 11980.2 1336.31   2
  -3   5  12 5783.08 1188.33   2
  -3  -5  12 6342.23 1015.53   2
  -3   5  11 575.183 676.474   2
  -3   5  10 37068.7 2532.50   2
  -3   5   9 1455.11 706.013   2
   3  -5  -8 12007.1 1207.35   2
  -3   5   8 12143.4 1276.82   3
  -3   5   8 10976.0 1360.57   2
  -3   5   7 373.877 486.692   2
  -3   5   7 413.037 373.825   3
  -3   5   6 80469.5 3126.25   2
  -3   5   6 80240.5 2847.14   3
   3   5  -6 74683.7 2753.11   1
  -3   5   5 34831.4 2021.03   2
   3   5  -5 38955.3 1925.08   1
   3   5  -4 160.684 357.828   1
  -3   5   4 360.572 467.113   2
  -3   5   3 3783.45 714.641   2
   3   5  -3 3512.42 644.912   1
  -3  -5   3 4365.82 783.671   1
  -3   5   2 5041.19 745.922   2
  -3  -5   2 5966.95 911.911   1
   3  -5  -2 4447.82 609.888   2
   3   5  -2 5532.28 881.933   1
   3  -5  -1 35303.0 1500.19   2
   3   5  -1 35363.4 2155.89   1
  -3  -5   1 34422.0 1082.10   3
   3  -5  -1 33641.6 944.593   1
  -3  -5   1 32669.1 2085.67   1
  -3   5   1 34485.8 1601.78   2
  -3   5   0 44955.3 1713.11   2
  -3  -5   0 45103.7 2556.45   1
   3  -5   0 47082.4 1597.77   2
  -3  -5   0 46055.0 1323.32   3
  -3  -5  -1 49671.1 2651.39   1
   3  -5   1 50041.2 1542.12   2
   3   5   1 50447.0 1622.20   3
  -3   5  -2 4192.80 425.613   1
   3  -5   2 4669.70 440.850   2
  -3  -5  -2 3730.99 868.459   1
   3   5   2 3893.30 538.699   3
   3  -5   3 118055. 1922.23   2
  -3   5  -3 119306. 2316.84   1
  -3  -5  -3 118892. 4075.89   1
   3   5   3 119655. 2957.31   3
  -3  -5  -3 119097. 3334.81   2
   3   5   4 3235.62 631.597   3
  -3  -5  -4 1966.45 753.208   1
   3  -5   4 1821.36 229.268   2
  -3   5  -4 2213.53 431.993   1
  -3  -5  -4 2752.16 579.632   2
   3  -5   5 20739.1 550.123   2
  -3  -5  -5 24593.2 1653.88   2
  -3   5  -5 25123.5 1411.77   1
   3   5   5 23165.1 1569.41   3
  -3  -5  -5 22136.0 1966.05   1
  -3  -5  -6-60.7664 729.574   1
  -3  -5  -6 291.264 365.046   2
   3   5   6-208.052 407.287   3
  -3   5  -6-54.6390 286.757   1
  -3   5  -7 67059.1 2733.39   1
  -3  -5  -7 65761.8 3594.55   1
  -3  -5  -7 66663.1 2857.38   2
  -3  -5  -8 21381.9 2199.42   1
  -3   5  -8 24749.7 1806.39   1
  -3  -5  -8 20894.3 1651.46   2
  -3  -5  -9 14539.0 2100.90   1
  -3   5  -9 17461.2 1665.25   1
  -3  -5  -9 18200.4 1534.76   2
  -3  -5 -10 64842.3 4012.55   1
  -3   5 -10 63509.0 3190.84   1
  -3   5 -11 1003.59 690.127   1
  -3  -5 -11 1187.97 1151.56   1
  -3  -5 -12 32406.0 3124.55   1
  -3   5 -12 25045.2 2284.86   1
  -3  -5 -13 10485.3 1914.54   1
  -3   5 -13 10507.3 1616.26   1
  -3   5 -14 13270.1 1864.20   1
  -3   6  17 3651.25 1012.48   2
  -3   6  16 4750.40 1182.19   2
   3  -6 -15 1090.11 1250.87   1
  -3  -6  15 102.180 448.996   2
  -3   6  15 1082.19 713.354   2
  -3   6  14 72803.4 4058.55   2
  -3  -6  14 74688.4 3389.16   2
  -3   6  13-24.9100 600.757   2
  -3  -6  13 444.137 526.501   2
  -3   6  12 52189.6 3275.28   2
  -3   6  11 4988.36 1102.08   2
  -3   6  10 7096.36 1266.37   2
  -3   6   9 35113.7 2485.77   2
  -3   6   8 774.589 634.203   2
   3   6  -7 9641.10 1113.84   1
  -3   6   7 7707.61 1030.23   3
  -3   6   7 8452.48 1193.18   2
   3  -6  -7 9055.06 1049.96   2
  -3   6   6 96965.2 3613.14   2
  -3   6   6 101723. 3381.27   3
   3   6  -6 100652. 3241.79   1
   3   6  -5 4237.81 744.863   1
  -3   6   5 5124.65 957.176   2
   3   6  -4 151730. 3871.97   1
  -3   6   4 155340. 4229.80   2
  -3   6   3 648.391 526.003   2
   3   6  -3 608.009 413.371   1
   3  -6  -3 610.321 337.228   2
  -3  -6   3 947.365 555.448   1
   3  -6  -2 112545. 2996.71   2
   3   6  -2 112521. 3853.54   1
  -3  -6   2 118866. 3641.15   1
  -3   6   2 109227. 3214.67   2
   3   6  -1 11712.5 1318.47   1
  -3  -6   1 13942.9 802.675   3
   3  -6  -1 11918.0 952.657   2
   3  -6  -1 12512.1 543.440   1
  -3   6   1 13332.5 1110.93   2
  -3  -6   1 13685.9 1415.76   1
  -3  -6   0 53096.8 2859.46   1
  -3  -6   0 52728.1 1621.15   3
   3   6   0 60580.3 2805.71   1
   3  -6   0 52783.0 1859.71   2
  -3   6   0 52949.2 2008.47   2
   3   6   1 4696.22 826.941   1
   3  -6   1 4209.70 533.691   2
  -3  -6  -1 4638.43 939.192   1
   3  -6   2 18519.5 982.913   2
  -3  -6  -2 22105.3 1878.01   1
   3   6   2 22504.8 1737.30   1
   3   6   2 20986.8 1245.71   3
   3  -6   3 90277.9 1985.00   2
  -3   6  -3 82152.5 1727.32   1
  -3  -6  -3 87655.5 3670.23   1
   3   6   3 100611. 3688.99   1
   3   6   3 88229.5 2672.13   3
  -3  -6  -3 96830.9 3220.57   2
   3   6   4 11411.9 1364.04   1
   3  -6   4 11070.6 645.161   2
  -3  -6  -4 12865.4 1516.32   1
  -3   6  -4 12015.8 802.984   1
   3   6   4 11301.9 1083.50   3
  -3  -6  -4 12157.9 1194.83   2
  -3   6  -5 36611.1 1595.19   1
   3   6   5 33680.6 1921.70   3
   3   6   5 35101.5 2369.69   1
  -3  -6  -5 33172.8 2453.61   1
   3  -6   5 33509.8 993.797   2
  -3  -6  -5 31147.7 1967.73   2
   3   6   6 55220.3 2578.64   3
  -3   6  -6 53419.1 2150.71   1
  -3  -6  -6 55220.7 3239.00   1
  -3  -6  -6 56476.2 2710.79   2
   3  -6   6 50578.5 1073.46   2
  -3   6  -7 2054.72 556.887   1
  -3  -6  -7 3937.75 1151.91   1
  -3  -6  -7 2144.83 665.367   2
  -3   6  -8 64207.2 2747.08   1
  -3  -6  -8 61205.0 3725.71   1
  -3   6  -9 3209.28 744.675   1
  -3  -6  -9 4267.04 1200.88   1
  -3  -6 -10 30459.0 2852.36   1
  -3   6 -10 30484.1 2212.68   1
  -3   6 -11 4363.27 950.242   1
  -3  -6 -11 4045.44 1333.87   1
  -3  -6 -12 21446.3 2607.78   1
  -3   6 -12 22440.7 2096.32   1
  -3   6 -13 5270.89 1173.68   1
  -3  -6 -13 8577.13 1769.78   1
  -3   7  16-540.678 723.001   2
  -3   7  15 1929.29 795.366   2
  -3  -7  15 1178.52 525.837   2
  -3  -7  14-198.676 655.187   2
   3  -7 -14 752.146 1029.41   1
  -3   7  13 1165.50 843.504   2
  -3  -7  13 1016.76 658.424   2
  -3   7  12 10654.0 1635.47   2
  -3   7  11 303.113 695.739   2
  -3   7  10 54650.2 3262.50   2
   3   7  -9 21482.1 1754.77   1
  -3   7   9 21965.0 2042.75   2
   3   7  -8 58934.3 2726.96   1
  -3   7   8 55336.2 3093.03   2
   3  -7  -7 15387.8 1527.39   3
   3   7  -7 17206.0 1478.69   1
  -3   7   7 15676.9 1657.43   2
   3   7  -6 629.745 416.458   1
  -3   7   6 324.827 573.168   2
   3   7  -5 16086.6 1355.05   1
  -3   7   5 14260.0 1497.20   2
  -3   7   4 5639.83 965.967   2
   3  -7  -4 5446.02 809.316   2
   3   7  -4 6087.76 888.938   1
  -3   7   3 631.285 484.056   2
  -3  -7   3 402.487 457.006   1
   3   7  -3 177.811 452.503   1
   3  -7  -3 796.410 391.748   2
   3  -7  -2 19178.2 1336.48   2
   3   7  -2 17163.0 1635.83   1
  -3  -7   2 19124.7 1575.18   1
  -3   7   2 18444.7 1447.63   2
   3  -7  -1 42706.7 1908.14   2
   3  -7  -1 39770.1 994.401   1
   3   7  -1 45502.9 2594.39   1
  -3  -7   1 42352.8 1563.14   3
  -3   7   1 43370.9 2058.95   2
  -3  -7   1 42436.2 2494.62   1
  -3  -7   0 26002.7 2099.66   1
   3   7   0 27141.0 1946.99   1
  -3  -7   0 24646.1 1232.04   3
   3  -7   0 28331.2 1490.23   2
   3   7   1 3338.71 794.522   1
   3  -7   1 3184.71 511.714   2
  -3  -7  -1 3171.75 530.386   3
  -3  -7  -1 1529.28 776.626   1
  -3  -7  -2 163.420 594.197   1
   3  -7   2 189.429 225.125   2
   3   7   2-829.456 533.629   1
  -3  -7  -3 44686.0 2756.44   1
   3   7   3 47443.6 2076.62   3
   3   7   3 45948.5 2574.28   1
  -3  -7  -3 48150.0 2417.17   2
   3  -7   3 46255.3 1633.45   2
   3   7   4 22136.0 1885.06   1
   3   7   4 18334.8 1412.87   3
  -3  -7  -4 19315.1 1850.84   1
  -3   7  -4 19397.5 865.545   1
  -3  -7  -4 21521.6 1700.69   2
   3  -7   4 19461.6 1004.77   2
   3   7   5 41781.2 2193.70   3
  -3  -7  -5 43681.7 2856.49   1
  -3   7  -5 39689.6 1517.98   1
  -3  -7  -5 41079.5 2388.20   2
   3  -7   5 40498.1 1349.38   2
   3  -7   6 834.917 233.680   2
   3   7   6 899.921 506.134   3
  -3   7  -6 213.755 297.931   1
  -3  -7  -6 826.144 535.579   2
  -3  -7  -6 608.703 770.209   1
  -3   7  -7 9142.92 955.922   1
   3  -7   7 9128.12 536.378   2
   3  -7   8 1581.17 194.074   2
   3  -7   8 1550.21 178.485   2
  -3  -7  -9 3101.27 1168.52   1
  -3   7  -9 1786.42 647.182   1
  -3   7 -10 33684.9 2214.43   1
  -3  -7 -10 34306.0 3117.97   1
  -3   7 -11 11107.5 1417.70   1
  -3  -7 -11 10622.0 2010.97   1
  -3   7 -12 66630.2 3432.28   1
  -3  -7 -12 57463.1 4258.29   1
  -3   8  15-13.6139 454.109   2
   3  -8 -15-252.832 1086.39   1
   3  -8 -14 1593.48 1015.90   1
  -3   8  14 200.424 748.172   2
  -3  -8  14 1172.69 617.317   2
   3  -8 -13 18073.3 2330.32   1
  -3   8  13 18992.8 2230.98   2
   3  -8 -12 29957.5 2820.96   1
  -3   8  12 27729.5 2587.18   2
   3  -8 -11 19226.5 2197.65   1
  -3   8  11 19960.1 2197.72   2
  -3   8  10 17491.9 1998.33   2
  -3   8   9 16749.2 1896.08   2
   3   8  -9 15550.7 1476.01   1
   3   8  -8 55620.6 2692.59   1
  -3   8   8 45739.7 2942.39   2
  -3   8   7 44612.0 2811.03   2
   3  -8  -7 50293.1 2770.42   3
   3   8  -7 49538.1 2487.04   1
   3   8  -6 50216.0 2484.57   1
   3  -8  -6 50774.4 2747.25   3
  -3   8   6 45049.6 2709.17   2
   3  -8  -5 32793.7 2025.08   2
   3   8  -5 33904.8 2060.94   1
  -3   8   5 31874.3 2230.11   2
   3  -8  -4 111796. 3621.44   2
   3  -8  -4 104219. 3001.29   1
  -3   8   4 104563. 3839.89   2
   3   8  -4 110017. 3850.39   1
   3  -8  -3 9809.44 1081.96   2
  -3   8   3 7951.50 1117.64   2
   3   8  -3 9235.03 1283.93   1
   3  -8  -3 9775.80 841.398   1
  -3  -8   3 9636.20 1113.91   1
   3  -8  -2 1880.14 520.795   2
   3   8  -2 2984.03 813.030   1
   3  -8  -2 1834.16 337.203   1
  -3  -8   2 3100.87 801.766   1
  -3   8   2 3284.59 751.534   2
   3  -8  -1 13046.6 599.562   1
   3   8  -1 12058.9 1413.98   1
   3  -8  -1 12553.5 1138.03   2
  -3  -8   1 13570.2 998.282   3
  -3  -8   1 14177.0 1528.78   1
   3  -8   0 58147.1 2295.22   2
  -3  -8   0 57591.1 3215.49   1
   3   8   0 61334.7 2944.87   1
  -3  -8   0 61684.8 2103.74   3
  -3  -8  -1 33096.2 2524.13   1
   3  -8   1 33955.9 1672.23   2
  -3  -8  -1 33531.1 1641.97   3
   3   8   1 35111.3 2208.70   1
  -3  -8  -2 4808.22 1044.95   1
   3   8   2 7286.95 1058.85   1
  -3  -8  -2 5293.58 929.708   2
   3  -8   2 5964.44 715.288   2
  -3  -8  -3 45507.4 2914.73   1
   3   8   3 49124.3 2729.25   1
   3   8   3 45510.4 2166.74   3
  -3  -8  -3 47524.6 2566.36   2
   3  -8   3 43573.3 1763.01   2
  -3  -8  -4 12687.7 1629.18   1
   3   8   4 11743.0 1229.97   3
   3  -8   4 10457.3 833.269   2
   3   8   5 28729.1 1897.59   3
  -3   8  -5 30885.0 1168.13   1
   3  -8   5 29819.5 1319.65   2
  -3  -8  -5 29297.1 2430.04   1
  -3   8  -6 16921.5 1047.18   1
   3  -8   6 15327.9 891.564   2
   3  -8   7 329.448 164.452   2
  -3   8  -7-152.657 286.344   1
  -3  -8  -7-68.2470 703.786   1
   3  -8   8 28113.5 971.206   2
  -3  -8  -8 28560.1 2700.47   1
  -3   8  -8 32086.6 1794.55   1
  -3  -8  -9 5009.12 1367.49   1
  -3   8  -9 5383.40 842.090   1
  -3  -8 -10 4085.37 1355.12   1
  -3   8 -10 5477.43 901.807   1
  -3  -8 -11-439.586 900.728   1
  -3  -8 -12 7064.31 1709.80   1
  -3   9  15 5884.20 1408.32   2
  -3   9  14 14457.5 2015.49   2
   3  -9 -14 20962.7 2633.38   1
  -3   9  13-211.079 556.399   2
   3  -9 -13-2214.76 1151.52   1
  -3   9  12 793.371 928.900   2
   3  -9 -12-920.746 804.772   1
  -3   9  11-2230.59 1020.07   2
   3  -9 -11 15.5942 529.471   1
   3  -9 -10 12912.0 1732.77   1
  -3   9  10 11361.2 1694.78   2
  -3   9   9 9324.86 1538.03   2
   3  -9  -9 10464.0 1536.97   1
  -3   9   8 14896.8 1798.63   2
   3  -9  -8 17067.1 1790.83   1
   3   9  -8 21203.7 1731.35   1
   3  -9  -7 24683.0 1962.39   1
   3  -9  -7 26161.9 2148.72   3
   3   9  -7 29468.1 1990.66   1
  -3   9   7 25432.7 2233.08   2
   3  -9  -6 8324.65 1092.77   1
   3   9  -6 8184.98 1112.96   1
  -3   9   6 8715.97 1371.87   2
   3  -9  -6 7077.52 1169.67   3
   3   9  -5 34367.0 2217.57   1
   3  -9  -5 30739.8 1895.08   1
   3  -9  -5 34885.2 2335.97   3
  -3   9   5 32297.9 2340.12   2
  -3   9   4 73140.4 3331.12   2
   3   9  -4 73035.5 3415.06   1
   3  -9  -4 80088.4 3450.69   3
   3  -9  -4 70587.6 2511.55   1
   3  -9  -3 24790.6 1981.66   3
   3  -9  -3 23984.4 1340.60   1
   3  -9  -3 27427.0 1831.96   2
   3   9  -3 26910.0 2183.25   1
  -3  -9   3 25517.9 1797.73   1
  -3   9   3 22014.5 1822.92   2
   3  -9  -2 22635.1 1651.89   2
   3   9  -2 18899.6 1818.93   1
  -3  -9   2 21127.5 1742.02   1
   3  -9  -2 19668.2 1033.00   1
   3  -9  -1 51050.1 1137.55   1
  -3  -9   1 54420.9 2956.25   1
  -3  -9   1 56755.4 2146.30   3
   3   9  -1 57602.4 2930.39   1
   3  -9  -1 57509.9 2503.78   2
   3   9   0 660.905 502.685   1
   3  -9   0 409.732 284.777   2
  -3  -9   0 284.898 665.791   1
  -3  -9   0 227.515 406.371   3
  -3  -9  -1 120225. 4876.31   1
   3  -9   1 119886. 3377.55   2
   3   9   1 123332. 4277.82   1
  -3  -9  -1 118586. 3240.76   3
   3  -9   2 12876.7 1096.02   2
   3   9   2 12781.6 1487.80   1
  -3  -9  -2 10292.4 1590.04   1
   3  -9   3 52748.5 2115.14   2
  -3  -9  -3 57073.8 3436.04   1
   3   9   3 58259.8 3027.50   1
   3  -9   4-108.744 262.177   2
  -3  -9  -4-351.416 690.150   1
   3   9   4-225.583 545.868   3
  -3   9  -5 374.814 141.119   1
   3   9   5 934.850 641.460   3
  -3   9  -5 466.455 144.475   1
   3  -9   5-182.630 213.188   2
  -3  -9  -5 1062.11 838.617   1
  -3   9  -6 29506.5 1198.63   1
  -3  -9  -6 28029.7 2530.82   1
   3  -9   6 30311.1 1378.39   2
  -3   9  -7 10784.3 874.061   1
   3  -9   7 10141.1 754.305   2
  -3   9  -8 7718.48 859.207   1
  -3  -9  -8 8410.20 1629.84   1
  -3   9  -9 786.262 357.942   1
  -3  -9  -9 1406.36 1057.26   1
  -3  -9 -10 10200.1 1902.61   1
  -3  -9 -11 4917.52 1887.01   1
  -3  -9 -12 2356.87 1231.73   1
  -3  10  14 2714.85 1153.30   2
   3 -10 -14 4330.50 1452.63   1
   3 -10 -13 2641.77 1186.08   1
  -3  10  13 3823.47 1161.65   2
   3 -10 -12 1313.83 886.277   1
  -3  10  12 2885.17 1114.62   2
  -3  10  11 4876.57 1271.26   2
   3 -10 -11 5332.34 1213.56   1
  -3  10  10 1793.21 936.751   2
   3 -10 -10 4787.69 1057.16   1
   3 -10  -9 320.002 749.392   1
  -3  10   9-213.634 797.714   2
  -3  10   8 784.576 859.617   2
   3  10  -8 822.488 450.060   1
   3 -10  -8 1512.77 826.032   3
   3 -10  -8 437.009 564.821   1
  -3  10   7 444.546 681.374   2
   3  10  -7-772.982 506.145   1
   3 -10  -7-390.577 515.450   1
   3 -10  -7 144.493 643.999   3
   3  10  -6 13237.7 1470.33   1
  -3  10   6 10344.9 1499.85   2
   3 -10  -6 11482.4 1515.00   3
   3 -10  -6 10692.7 1273.54   1
  -3  10   5 1268.65 736.670   2
   3 -10  -5 2033.18 567.959   1
   3 -10  -5 3603.97 973.261   3
   3  10  -5 2393.46 748.915   1
   3  10  -4 16733.2 1808.91   1
   3 -10  -4 18034.5 1374.82   1
   3 -10  -4 18674.4 1803.92   3
  -3  10   4 16746.4 1750.19   2
  -3 -10   3 122333. 3975.84   1
   3  10  -3 123499. 4703.10   1
   3 -10  -3 129273. 4491.26   3
   3 -10  -3 120569. 3083.52   1
  -3 -10   2-153.456 552.040   1
   3 -10  -2-58.7221 321.744   2
   3 -10  -2-154.692 207.095   1
   3  10  -2-395.665 491.662   1
   3 -10  -1 23243.0 1673.98   2
  -3 -10   1 22632.1 1473.85   3
   3  10  -1 20896.0 1823.77   1
  -3 -10   1 19806.3 1865.89   1
   3  10   0 46011.8 2655.40   1
   3 -10   0 45099.2 2276.82   2
  -3 -10   0 45396.2 3012.37   1
  -3 -10   0 46000.7 2089.22   3
   3  10   1 1603.92 621.129   1
  -3 -10  -1 2174.97 950.542   1
  -3 -10  -1 2557.96 623.846   3
   3 -10   1 2189.80 592.190   2
  -3 -10  -2 87732.3 4389.65   1
   3  10   2 92850.8 3761.38   1
  -3 -10  -2 85668.3 3027.21   3
   3 -10   2 81792.0 2871.82   2
  -3 -10  -3 619.861 622.523   1
   3 -10   3 916.104 402.259   2
   3 -10   4 6166.20 752.051   2
  -3 -10  -4 3661.33 1002.30   1
   3 -10   5 5185.54 668.324   2
  -3 -10  -5 4567.91 1113.88   1
   3 -10   6 6505.75 711.687   2
  -3  10  -6 4943.62 357.176   1
  -3 -10  -6 5616.57 1344.07   1
  -3  10  -6 4652.26 382.330   1
  -3 -10  -7 19515.4 2243.61   1
  -3 -10  -8 4774.71 1311.32   1
  -3 -10  -9 689.097 966.999   1
  -3 -10 -10 5009.67 1438.22   1
  -3 -10 -11 4653.35 1513.13   1
   3 -11 -14-858.219 1051.00   1
   3 -11 -13 6298.14 1569.57   1
  -3  11  13 5260.02 1338.84   2
   3 -11 -12 19169.5 2414.13   1
  -3  11  12 19996.1 2429.61   2
   3 -11 -11 864.071 692.916   1
  -3  11  11 327.753 792.682   2
  -3  11  10 3431.32 1256.35   2
   3 -11 -10 3974.91 1155.47   1
  -3  11   9 5386.63 1337.69   2
   3 -11  -9 7648.13 1356.58   1
   3 -11  -8 26611.5 2247.48   1
   3 -11  -8 28153.8 2400.91   3
  -3  11   8 26238.3 2427.53   2
   3  11  -8 31039.2 2076.56   1
   3  11  -7 26168.8 2042.44   1
   3 -11  -7 29659.3 2398.15   3
   3 -11  -7 28021.7 2135.49   1
  -3  11   7 28554.7 2493.37   2
   3  11  -6 38857.4 2608.15   1
   3 -11  -6 39887.8 2381.35   1
   3 -11  -6 40160.3 2735.15   3
  -3  11   6 38293.2 2830.07   2
   3  11  -5 853.141 691.962   1
   3 -11  -5 622.817 417.649   1
   3 -11  -5 1705.08 821.835   3
  -3  11   5 1021.80 777.307   2
   3  11  -4 2609.28 908.676   1
   3 -11  -4 3835.04 723.175   1
   3 -11  -4 2767.02 921.085   3
   3  11  -3 468.309 557.578   1
   3 -11  -3 361.691 344.046   1
   3 -11  -3 277.236 693.827   3
  -3 -11   3 700.737 446.132   1
  -3 -11   2 368.140 478.961   1
   3 -11  -2-251.685 219.637   1
   3  11  -2 665.384 511.247   1
   3  11  -1 330.934 507.444   1
  -3 -11   1 524.163 622.744   1
  -3 -11   1 20.2094 515.273   3
   3  11   0 21825.1 1848.92   1
  -3 -11   0 20079.8 1519.37   3
  -3 -11   0 19511.8 2030.87   1
   3 -11   1 47902.4 2343.88   2
  -3 -11  -1 45884.8 3188.40   1
  -3 -11  -1 43723.6 2211.53   3
   3  11   1 49650.6 2729.16   1
   3 -11   2 6278.99 858.101   2
  -3 -11  -2 4212.79 1247.98   1
  -3 -11  -2 5275.36 883.960   3
   3 -11   3 6706.72 840.434   2
  -3 -11  -3 6167.39 1364.82   1
  -3 -11  -4 2577.74 1038.66   1
   3 -11   4 4979.80 724.570   2
   3 -11   5 1700.95 461.833   2
  -3 -11  -5 727.847 714.510   1
  -3 -11  -6 13949.8 1978.33   1
  -3 -11  -7 28537.3 2767.28   1
  -3 -11  -8 5669.31 1385.17   1
  -3 -11  -9 25954.5 2818.32   1
  -3 -11 -10 31430.0 3226.35   1
   3 -12 -13-498.526 719.510   1
   3 -12 -12 2614.88 1157.79   1
  -3  12  12 5294.41 1456.17   2
  -3  12  11 8426.50 1779.06   2
   3 -12 -11 9592.01 1674.31   1
   3 -12 -10 1019.58 693.373   1
  -3  12  10 2122.49 1055.57   2
   3 -12  -9 14010.7 1795.43   1
  -3  12   9 16783.4 2187.42   2
   3 -12  -8 8917.64 1532.48   3
  -3  12   8 8573.82 1643.20   2
   3 -12  -8 5538.16 1170.06   1
   3 -12  -7 6126.65 1228.19   3
   3 -12  -7 7331.36 1186.85   1
   3 -12  -6 370.097 664.330   3
   3 -12  -6-1064.81 599.412   1
   3  12  -6 1164.16 697.515   1
   3  12  -5 7113.69 1256.30   1
   3 -12  -5 5821.04 942.060   1
   3 -12  -5 8010.58 1435.57   3
   3  12  -4 7762.75 1212.96   1
   3 -12  -4 7357.66 1363.64   3
   3 -12  -4 9863.99 1089.80   1
   3 -12  -3 25071.0 1557.39   1
   3  12  -3 20073.0 1798.05   1
   3 -12  -3 21653.6 2139.56   3
  -3 -12   3 23462.7 1820.73   1
   3 -12  -2 33403.3 1424.84   1
  -3 -12   2 33775.4 2273.66   1
   3  12  -2 34634.2 2320.43   1
   3 -12  -2 29210.9 2377.47   3
  -3 -12   2 33088.7 1972.86   3
  -3 -12   1 53389.6 2483.41   3
   3  12  -1 52842.4 2788.43   1
  -3 -12   1 53932.7 3068.02   1
  -3 -12   0 11083.4 1576.45   1
  -3 -12   0 9181.92 1102.53   3
   3  12   0 10932.3 1326.02   1
  -3 -12  -1 19882.2 2224.91   1
  -3 -12  -1 15885.2 1436.82   3
  -3 -12  -2-370.232 545.997   3
  -3 -12  -2-461.063 811.552   1
  -3 -12  -3 35985.7 3120.34   1
   3 -12   3 33151.7 1870.65   2
  -3 -12  -4 5763.99 1364.43   1
   3 -12   4 6669.50 855.414   2
  -3 -12  -5 4045.78 1277.74   1
   3 -12   5 4862.70 642.037   2
  -3 -12  -6 29939.9 2907.93   1
  -3 -12  -7-9.46740 872.319   1
  -3 -12  -8 21098.4 2641.49   1
  -3 -12  -9 2745.77 1149.76   1
  -3 -12 -10 1798.75 1128.74   1
   3 -13 -13 252.983 584.208   1
   3 -13 -12-4.83106 801.187   1
   3 -13 -11 4973.63 1340.64   1
   3 -13 -10 34750.8 2953.53   1
   3 -13  -9-1269.64 692.949   1
   3 -13  -8 30837.7 2501.82   1
   3 -13  -8 26214.6 2492.84   3
   3 -13  -7 17470.8 1837.14   1
   3 -13  -7 15624.7 1977.96   3
   3 -13  -6 3550.32 834.980   1
   3 -13  -6 2375.72 1001.82   3
   3 -13  -5 32729.2 2688.08   3
   3  13  -5 30382.8 2155.47   1
   3 -13  -5 30588.2 2107.37   1
   3 -13  -4 7731.32 987.768   1
   3  13  -4 6095.44 1097.33   1
   3 -13  -4 7015.10 1366.11   3
   3  13  -3 25987.6 1967.84   1
   3 -13  -3 26917.5 1689.91   1
   3 -13  -3 23730.6 2318.04   3
  -3 -13   3 25372.8 1923.70   1
  -3 -13   2 5259.15 1008.09   1
   3  13  -2 5269.83 970.323   1
   3 -13  -2 5264.40 1246.73   3
  -3 -13   2 4483.53 847.278   3
   3 -13  -2 5356.66 501.284   1
  -3 -13   1 4213.70 969.111   1
  -3 -13   1 2473.07 726.135   3
   3  13  -1 2815.40 842.430   1
  -3 -13   0 33408.1 2104.03   3
  -3 -13   0 31412.5 2551.17   1
  -3 -13  -1 1242.33 859.209   1
  -3 -13  -1 1404.47 624.986   3
  -3 -13  -2-551.149 798.589   1
  -3 -13  -2 593.887 512.809   3
  -3 -13  -3 26660.5 2727.67   1
  -3 -13  -4 3292.65 1131.87   1
  -3 -13  -5 1813.02 982.348   1
  -3 -13  -6 5253.08 1429.86   1
  -3 -13  -7 24289.5 2831.80   1
  -3 -13  -8 20005.0 2714.89   1
  -3 -13  -9 19830.1 2793.94   1
   3 -14 -12 492.256 754.727   1
   3 -14 -11 7946.68 1561.69   1
   3 -14 -10 2553.98 995.777   1
   3 -14  -9 21564.9 2283.38   1
   3 -14  -8 3190.45 897.593   1
   3 -14  -8 2020.70 1027.16   3
   3 -14  -7 29714.7 2422.25   1
   3 -14  -7 34360.3 2818.16   3
   3 -14  -6 34669.0 2427.54   1
   3 -14  -6 32559.9 2810.82   3
   3 -14  -5 16071.3 1616.81   1
   3 -14  -5 15025.2 1982.05   3
   3 -14  -4 1876.01 654.281   1
   3 -14  -4 2155.60 1037.81   3
   3 -14  -3 5088.60 1296.41   3
  -3 -14   2 85.2408 535.786   3
   3 -14  -2 589.294 775.580   3
  -3 -14   2 346.865 387.033   1
  -3 -14   1 340.230 510.994   1
  -3 -14   1 613.320 560.348   3
  -3 -14   0 4819.62 1137.81   1
  -3 -14   0 6748.57 1105.31   3
  -3 -14  -1 20049.2 1764.17   3
  -3 -14  -1 18736.8 2146.43   1
  -3 -14  -2-107.816 780.170   1
  -3 -14  -2-32.7657 527.596   3
  -3 -14  -3 737.427 855.498   1
  -3 -14  -4-1389.73 931.304   1
  -3 -14  -5 7987.53 1742.03   1
  -3 -14  -6-563.255 768.917   1
  -3 -14  -7 1489.22 1096.65   1
  -3 -14  -8 9080.18 2026.86   1
  -3 -14  -9 19391.5 2740.98   1
   3 -15  -8 15247.9 2096.27   3
   3 -15  -7 1415.62 801.210   3
   3 -15  -6-597.638 956.892   3
   3 -15  -5-685.703 1100.52   3
   3 -15  -4 52632.8 3572.29   3
  -3 -15   3 7020.25 1190.57   3
   3 -15  -3 9079.65 1615.92   3
  -3 -15   2 27893.0 2114.69   3
   3 -15  -2 26456.3 2553.06   3
  -3 -15   2 28004.2 2173.44   1
   3 -15  -1 55468.6 3678.55   3
  -3 -15   1 56249.0 2978.04   3
  -3 -15   1 56093.2 3245.13   1
  -3 -15   0 2324.01 821.868   3
  -3 -15   0 1555.64 589.645   1
  -3 -15  -1 24255.5 2035.39   3
  -3 -15  -1 23416.1 2414.94   1
  -3 -15  -2 800.328 946.863   1
  -3 -15  -2 1689.22 822.104   3
  -3 -15  -3 1659.49 1075.15   1
  -3 -15  -4 4621.61 1346.77   1
  -3 -15  -5 19874.0 2649.59   1
  -3 -15  -6 7212.76 1738.45   1
  -3 -15  -7-2539.67 1323.23   1
  -3 -15  -8 3987.98 1546.02   1
   3 -16  -7 7261.55 1702.18   3
   3 -16  -6 283.309 811.041   3
   3 -16  -5 4546.20 1423.76   3
   3 -16  -4 1231.68 1038.85   3
  -3 -16   3 15201.5 1714.72   3
   3 -16  -3 17178.6 2228.90   3
  -3 -16   2-1517.73 806.939   3
   3 -16  -2-71.6143 950.824   3
  -3 -16   1 9075.51 1379.00   1
   3 -16  -1 5878.60 1424.29   3
  -3 -16   1 6964.16 1227.92   3
  -3 -16   0 11349.1 1633.40   1
  -3 -16   0 8019.13 1310.62   3
  -3 -16  -1 1926.25 869.050   1
  -3 -16  -1 540.777 722.057   3
  -3 -16  -2 28989.8 2337.07   3
  -3 -16  -2 33472.4 3064.21   1
  -3 -16  -3 233.501 864.523   1
  -3 -16  -4 11644.2 2043.83   1
  -3 -16  -5-1021.83 1096.33   1
  -3 -16  -6-777.889 1077.10   1
  -3 -16  -7 8990.80 1891.24   1
   3 -17  -4 7167.73 1692.82   3
  -3 -17   4 7689.35 1269.92   3
  -3 -17   3-241.060 640.916   3
   3 -17  -3-232.385 987.707   3
  -3 -17   2 8871.69 1356.19   3
   3 -17  -2 11769.4 1951.65   3
  -3 -17   1-829.270 703.909   3
   3 -17  -1 172.847 948.322   3
  -3 -17   0 8916.57 1372.72   3
   3 -17   0 6737.08 1662.06   3
  -3 -17  -1 21236.1 2027.49   3
  -3 -17  -2-89.9574 723.015   3
  -3 -17  -4 21739.0 2615.68   1
  -3 -17  -5 5072.22 1396.58   1
  -3 -17  -6 8631.34 1785.42   1
  -4   0  18 1175.09 812.318   2
  -4   0  17 842.245 660.423   2
  -4   0  16 6771.65 1365.76   2
  -4   0  15-190.806 559.029   2
  -4   0  14 5672.34 1159.79   2
  -4   0  13 19.3589 588.472   2
  -4   0  12 30507.5 2242.53   2
  -4   0  11 25.5549 465.416   2
  -4   0  10 41266.4 2419.10   2
  -4   0   9-136.535 535.799   2
  -4   0   8 6299.88 775.522   3
  -4   0   8 6432.34 993.757   2
  -4   0   7-413.075 551.915   2
  -4   0   7-3.64918 270.601   3
  -4   0   6 4874.80 860.708   2
  -4   0   6 4974.05 615.956   3
  -4   0   5 92.6334 236.021   3
  -4   0   4 1929.84 327.878   3
   4   0  -3 58.1074 205.470   3
  -4   0   2 127279. 3230.17   1
  -4   0   1-133.237 548.946   1
  -4   0   0 410362. 6407.46   1
   4   0   0 425289. 6481.82   1
  -4   0  -1-56.5341 548.804   1
   4   0   1-54.1097 372.755   1
   4   0   2 67690.4 2675.27   1
  -4   0  -2 71163.7 2778.00   1
   4   0   3 82.7115 291.824   1
  -4   0  -3 158.203 452.297   1
  -4   0  -4 15382.2 1429.99   1
   4   0   4 14452.5 1324.10   1
  -4   0  -4 14321.8 697.872   2
  -4   0  -5 151.411 151.980   2
  -4   0  -5-539.077 523.997   1
  -4   0  -6 107261. 3972.26   1
  -4   0  -6 104467. 1935.35   2
  -4   0  -7 235.791 608.377   1
  -4   0  -7-43.4168 137.832   2
  -4   0  -8 3310.49 943.273   1
  -4   0  -9-1782.34 913.865   1
  -4   0 -10 9549.36 1596.11   1
  -4   0 -11 802.005 733.508   1
  -4   0 -12 375.889 734.005   1
  -4   0 -13 642.915 965.672   1
  -4   0 -14 2632.52 1131.46   1
  -4   1  18 15560.1 1891.83   2
  -4  -1  18 13714.7 1746.12   2
  -4   1  17 6441.58 1309.76   2
  -4  -1  17 7004.51 1356.96   2
  -4   1  16 28409.4 2556.32   2
  -4  -1  16 25106.7 2293.18   2
  -4   1  15 4637.47 1141.58   2
  -4  -1  15 4728.30 1068.73   2
  -4   1  14 5700.83 1190.16   2
  -4  -1  14 5550.74 1122.05   2
  -4  -1  13 2053.71 798.630   2
  -4   1  13 2105.35 720.132   2
  -4   1  12 3979.40 959.287   2
  -4  -1  12 3327.77 892.619   2
  -4   1  11 446.014 533.341   2
  -4  -1  11 302.041 522.063   2
  -4   1  10-204.255 545.310   2
  -4  -1  10 582.509 513.183   2
  -4   1  10-68.9278 393.238   3
  -4   1   9 10605.1 1267.59   2
  -4  -1   9 10387.0 1208.02   2
  -4   1   9 10962.1 1065.61   3
  -4   1   8 201.184 263.551   3
  -4   1   8-82.7327 471.025   2
  -4  -1   8 534.888 556.787   2
  -4   1   7 160769. 4200.37   2
  -4   1   7 160327. 3538.55   3
  -4   1   6 107218. 3299.47   2
  -4   1   6 107571. 2711.47   3
  -4  -1   5 510.797 244.790   3
  -4   1   5 212.380 463.953   2
  -4   1   5 470.560 286.392   3
  -4   1   4 42035.5 1479.63   3
  -4   1   4 42148.4 1911.11   2
   4  -1  -4 41236.6 1524.25   3
  -4  -1   4 42003.0 1193.95   3
   4  -1  -3 32484.3 1281.91   3
  -4   1   3 34496.8 1637.85   2
  -4  -1   2 1577.85 585.562   1
   4   1  -2 572.527 160.210   3
   4  -1  -2 727.004 369.419   1
  -4   1   2 629.821 439.282   1
  -4   1   1 2047.74 573.665   1
  -4  -1   1 2155.12 704.804   1
   4  -1  -1 2557.19 525.320   1
  -4  -1   0 43396.4 2275.58   1
   4  -1   0 43135.9 1975.19   1
  -4   1   0 45017.6 2037.74   1
  -4   1  -1 105589. 3227.70   1
  -4  -1  -1 116270. 3724.25   1
   4  -1   1 112600. 3179.47   1
   4  -1   2 372087. 5803.89   1
  -4  -1  -2 369319. 6520.10   1
  -4   1  -2 361082. 5984.92   1
  -4   1  -3 71308.6 1124.13   2
   4  -1   3 77641.1 2796.27   1
  -4   1  -3 77711.8 2799.00   1
   4   1   3 81223.5 3099.69   1
  -4  -1  -3 78897.9 3077.29   1
   4  -1   4 99678.8 3310.12   1
  -4   1  -4 99144.7 3326.21   1
  -4  -1  -4 97679.5 3591.90   1
   4   1   4 106590. 3680.04   1
  -4  -1  -5 31560.4 1275.13   2
   4   1   5 34996.6 2196.19   1
  -4  -1  -5 30143.5 2138.06   1
  -4   1  -5 32407.0 2047.10   1
  -4  -1  -6 23447.9 1155.19   2
  -4  -1  -6 22529.1 1970.83   1
  -4   1  -6 22493.2 1821.89   1
  -4   1  -7 15833.8 1668.79   1
  -4  -1  -7 15346.8 976.641   2
  -4  -1  -7 17455.1 1785.40   1
  -4  -1  -8 2092.91 837.739   1
  -4   1  -8 3225.42 940.071   1
  -4  -1  -8 2366.80 450.653   2
  -4  -1  -9 4701.78 1156.82   1
  -4   1  -9 5425.00 1177.13   1
  -4  -1  -9 5444.70 617.502   2
  -4  -1 -10 5192.40 1208.46   1
  -4   1 -10 4686.88 1256.42   1
  -4  -1 -11-165.264 572.843   1
  -4   1 -11-41.3277 724.967   1
  -4  -1 -12 2814.29 1197.55   1
  -4   1 -12 2721.57 904.555   1
  -4  -1 -13 1946.70 949.474   1
  -4   1 -13 2422.45 1033.62   1
  -4  -1 -14 190.346 1080.46   1
  -4   1 -14-1853.76 1081.38   1
  -4   2  18 7671.17 1387.36   2
  -4   2  17 1035.11 742.716   2
  -4  -2  17-1185.42 700.919   2
  -4   2  16-22.8807 590.142   2
  -4  -2  16 140.987 597.252   2
  -4   2  15 8349.29 1408.79   2
  -4  -2  15 10046.5 1467.11   2
  -4   2  14 53154.1 3264.81   2
  -4  -2  14 55237.0 3053.19   2
  -4   2  13 43295.7 2854.11   2
  -4  -2  13 41902.6 2615.41   2
  -4   2  12-825.111 606.563   2
  -4  -2  12 434.878 525.926   2
  -4   2  11 59408.0 3110.47   2
  -4  -2  11 55289.1 2823.43   2
  -4   2  10 112.752 566.818   2
  -4  -2  10 332.627 453.771   2
  -4   2   9 20876.8 1752.15   2
  -4  -2   9 21915.4 1716.24   2
  -4   2   9 25030.7 1670.86   3
  -4   2   8 471.441 473.268   2
  -4   2   8 1054.68 468.828   3
  -4   2   7 1469.71 623.520   2
  -4   2   7 1447.20 412.576   3
  -4   2   6 16018.9 1355.30   2
  -4   2   6 16663.0 1148.84   3
  -4   2   5 11355.4 898.846   3
  -4   2   5 12435.9 1143.15   2
   4  -2  -5 12115.9 1003.40   3
  -4   2   4 50447.8 2055.95   2
  -4  -2   4 47508.2 1139.51   3
   4  -2  -4 47253.5 1804.12   3
  -4  -2   3 173433. 4060.07   1
  -4   2   3 168221. 3509.78   2
   4  -2  -3 169652. 3271.11   3
   4  -2  -3 168408. 3267.88   1
  -4   2   2 20477.3 1187.62   2
  -4  -2   2 21312.7 1558.61   1
   4  -2  -2 20678.6 1125.84   1
  -4  -2   1 2067.24 765.151   1
   4  -2  -1 1867.07 429.416   1
  -4   2   1 1769.60 404.283   2
  -4   2   1 1473.81 425.966   1
   4  -2   0 85.9244 326.821   1
  -4   2   0-63.9477 365.534   1
  -4   2   0 287.595 255.005   2
  -4  -2   0 417.509 623.545   1
   4  -2   1 1059.13 418.652   1
  -4   2  -1 978.827 249.239   2
  -4   2  -1 1289.59 451.107   1
  -4  -2  -1 446.252 587.338   1
  -4   2  -2 20128.3 633.981   2
   4  -2   2 20834.1 1327.22   1
  -4   2  -2 20901.6 1421.44   1
  -4  -2  -2 18188.6 1620.95   1
  -4   2  -3 24545.3 1547.54   1
  -4  -2  -3 27004.5 1909.45   1
   4  -2   3 24953.2 1506.66   1
  -4  -2  -4 17996.8 1642.07   1
  -4   2  -4 19260.4 1448.09   1
  -4  -2  -4 18800.5 1122.19   2
  -4  -2  -5 1038.60 365.227   2
  -4  -2  -5 1473.50 732.727   1
  -4   2  -5-1.85372 378.433   1
   4   2   5 2109.85 735.537   1
  -4  -2  -6 8873.80 842.546   2
  -4  -2  -6 9428.62 1392.32   1
  -4   2  -6 9916.79 1199.02   1
  -4   2  -7 68268.5 3183.85   1
  -4  -2  -7 67043.7 2304.20   2
  -4  -2  -7 65954.0 3515.34   1
  -4   2  -8 103404. 4133.98   1
  -4  -2  -8 103790. 2921.77   2
  -4  -2  -8 100333. 4532.66   1
  -4  -2  -9 41637.9 3028.69   1
  -4  -2  -9 37409.5 1755.00   2
  -4   2  -9 34463.3 2555.04   1
  -4  -2 -10 305.927 714.763   1
  -4   2 -10 245.534 607.210   1
  -4  -2 -11 31732.3 2914.05   1
  -4   2 -11 33233.7 2732.43   1
  -4  -2 -12 10409.3 1824.98   1
  -4   2 -12 11132.4 1748.19   1
  -4  -2 -13 1242.50 1105.64   1
  -4   2 -13 1004.69 946.342   1
  -4   2 -14 2439.73 1095.32   1
  -4   3  18 5243.60 1232.90   2
  -4   3  17 1854.04 728.734   2
  -4  -3  17 4637.18 1113.37   2
  -4   3  16 502.628 671.884   2
  -4  -3  16 349.882 616.112   2
  -4   3  15 13939.7 1905.37   2
  -4  -3  15 15646.2 1731.79   2
  -4   3  14 129.913 604.241   2
  -4  -3  14 458.987 521.554   2
  -4   3  13 47761.1 3038.24   2
  -4  -3  13 48636.6 2783.12   2
  -4   3  12 13051.6 1629.84   2
  -4  -3  12 14592.0 1518.37   2
  -4   3  11 26953.2 2219.64   2
  -4  -3  11 28820.4 2053.90   2
  -4   3  10 26976.7 2117.80   2
  -4   3   9 84978.2 3517.13   2
  -4   3   9 89739.5 3179.29   3
  -4   3   8 19777.4 1679.10   2
  -4   3   8 19738.2 1481.78   3
  -4   3   7 106602. 3609.87   2
  -4   3   7 114914. 3281.53   3
  -4   3   6 20488.9 1568.34   2
  -4   3   6 20325.9 1340.43   3
  -4   3   5 142556. 3794.12   2
  -4   3   5 143310. 3322.68   3
   4  -3  -5 140567. 3449.17   3
  -4   3   4 32556.9 1741.22   2
   4  -3  -4 32315.4 1630.90   3
  -4   3   3-132.406 433.180   2
   4  -3  -3 118.735 392.043   3
  -4  -3   3 593.955 519.203   1
   4  -3  -3 91.7412 239.296   2
   4  -3  -2 8506.59 716.579   1
   4  -3  -2 8819.10 724.420   2
  -4   3   2 9270.99 867.594   2
  -4  -3   2 8436.20 1108.43   1
  -4   3   1 8839.44 764.565   2
   4  -3  -1 9415.97 685.620   2
   4  -3  -1 8975.04 750.289   1
  -4  -3   1 9430.78 1225.73   1
   4  -3   0 4410.75 598.387   1
  -4   3   0 4266.74 504.931   2
  -4  -3   0 3533.75 856.408   1
  -4   3   0 4891.75 614.834   1
  -4  -3  -1 29555.0 2105.68   1
  -4   3  -1 25668.0 970.587   2
   4  -3   1 28465.9 1432.01   1
  -4   3  -1 28131.8 1450.68   1
  -4  -3  -2-76.6782 601.947   1
   4  -3   2-35.0536 232.792   1
  -4   3  -2 135.539 119.115   2
  -4   3  -2 189.585 342.060   1
   4  -3   3 2223.60 464.725   1
  -4  -3  -3 1749.87 754.730   1
  -4   3  -3 1557.65 496.344   1
  -4   3  -4 7164.92 905.147   1
  -4  -3  -4 8799.67 1260.48   1
  -4  -3  -4 8968.32 869.750   2
   4   3   5 3712.12 788.697   1
  -4  -3  -5 3889.15 943.000   1
  -4  -3  -5 3066.43 563.722   2
  -4   3  -5 3161.83 691.246   1
  -4  -3  -6 14779.1 1171.79   2
  -4   3  -6 14270.3 1379.46   1
  -4  -3  -6 13202.7 1603.94   1
  -4   3  -7 55247.8 2797.69   1
  -4  -3  -7 56473.1 2352.58   2
  -4  -3  -7 52769.3 3206.88   1
  -4  -3  -8 1611.11 811.021   1
  -4  -3  -8 1754.11 509.285   2
  -4   3  -8 1679.46 749.814   1
  -4  -3  -9 1136.58 927.987   1
  -4  -3  -9-204.073 359.460   2
  -4   3  -9 172.599 492.664   1
  -4  -3 -10 682.104 759.288   1
  -4   3 -10 358.872 581.178   1
  -4   3 -11 90076.3 4293.95   1
  -4  -3 -11 79336.0 4584.48   1
  -4  -3 -12 4800.21 1276.62   1
  -4   3 -12 2755.06 1032.89   1
  -4   3 -13 49453.8 3557.65   1
  -4  -3 -13 47927.5 3801.42   1
  -4   3 -14-1639.04 1002.29   1
  -4   4  17 6108.23 1294.40   2
  -4  -4  17 3803.38 1013.78   2
  -4   4  16-270.244 826.441   2
  -4  -4  16 1001.68 552.719   2
  -4   4  15 4677.19 1185.83   2
  -4  -4  15 3068.99 867.736   2
  -4   4  14 29337.5 2530.22   2
  -4  -4  14 28050.3 2170.54   2
  -4   4  13 39292.9 2873.37   2
  -4  -4  13 38090.0 2454.88   2
  -4   4  12 4800.24 1101.94   2
  -4  -4  12 5266.44 1022.86   2
  -4   4  11 30626.7 2391.55   2
  -4   4  10 607.242 659.478   2
  -4   4   9 45451.3 2682.20   2
   4  -4  -8 32.8165 335.116   2
  -4   4   8 213.191 527.424   2
  -4   4   8 552.114 362.977   3
  -4   4   7 778.934 413.939   3
  -4   4   7 693.651 590.984   2
   4   4  -7 816.502 491.995   1
  -4   4   6 22786.4 1718.04   2
   4   4  -6 24238.2 1657.40   1
  -4   4   6 25192.6 1549.12   3
   4  -4  -6 24556.9 1641.99   3
  -4   4   5 102351. 3321.76   2
   4  -4  -5 99945.5 3118.00   3
  -4   4   4 23545.6 1565.28   2
   4  -4  -4 20435.7 1424.84   3
   4  -4  -3 9376.19 980.251   3
   4  -4  -3 8880.77 821.235   2
  -4   4   3 8741.45 973.643   2
  -4  -4   3 8423.31 1066.60   1
  -4   4   2 100568. 2797.77   2
   4  -4  -2 98536.4 2220.20   1
   4  -4  -2 99585.6 2473.83   2
  -4  -4   2 97878.8 3496.04   1
  -4   4   1 38876.6 1629.56   2
   4  -4  -1 41144.9 1483.90   2
  -4  -4   1 39094.0 2431.07   1
   4  -4  -1 37691.7 1350.53   1
  -4   4   0-19.1412 242.491   2
   4   4   0 138.000 159.597   3
  -4  -4   0 245.388 532.544   1
   4  -4   0 526.476 223.516   2
   4  -4   0 191.288 206.960   1
  -4   4   0-21.4393 208.495   1
  -4   4  -1 1391.10 337.376   2
  -4   4  -1 1434.72 379.956   1
   4  -4   1 1012.71 327.887   1
   4  -4   1 666.831 211.777   2
  -4  -4  -1 1296.89 790.637   1
   4   4   1 1032.35 310.040   3
  -4  -4  -2 719.211 693.549   1
  -4   4  -2 1180.11 418.586   1
   4  -4   2 1070.84 299.917   1
  -4   4  -3 79231.7 2466.93   1
  -4  -4  -3 79891.1 3521.86   1
  -4  -4  -4 65779.9 3283.26   1
  -4   4  -4 66899.7 2402.65   1
  -4  -4  -4 63050.8 2431.25   2
  -4   4  -5 56042.3 2376.59   1
   4   4   5 61312.4 3206.35   1
  -4  -4  -5 56574.4 3135.56   1
  -4  -4  -5 63881.4 2533.59   2
  -4   4  -6 167.147 349.326   1
  -4  -4  -6 407.970 370.888   2
  -4  -4  -6 1068.08 667.457   1
  -4  -4  -7 5231.04 1190.55   1
  -4   4  -7 5485.82 948.992   1
  -4  -4  -7 5259.61 840.467   2
  -4  -4  -8 20354.8 1543.88   2
  -4   4  -8 19329.6 1739.64   1
  -4  -4  -8 23060.4 2343.14   1
  -4   4  -9 97145.4 4014.73   1
  -4  -4  -9 109208. 3510.79   2
  -4  -4  -9 110531. 5032.59   1
  -4  -4 -10 3240.83 1036.72   1
  -4   4 -10 1828.73 776.702   1
  -4   4 -11 64249.2 3625.24   1
  -4  -4 -11 67279.9 4239.75   1
  -4  -4 -12 688.977 708.660   1
  -4   4 -12-224.210 669.020   1
  -4  -4 -13 1901.85 999.507   1
  -4   4 -13 437.940 428.626   1
  -4   4 -14 3856.67 1265.42   1
  -4   5  17 7088.36 1509.16   2
  -4   5  16 726.283 754.741   2
  -4  -5  16 1684.52 765.218   2
  -4   5  15 1092.07 629.271   2
  -4  -5  15-829.777 613.911   2
  -4   5  14 17662.8 2030.03   2
  -4  -5  14 18606.2 1760.24   2
  -4   5  13 3625.00 1003.79   2
  -4  -5  13 6409.95 1125.52   2
  -4   5  12 506.655 690.747   2
  -4   5  11 655.571 657.993   2
  -4   5  10 2760.17 818.165   2
  -4   5   9 29161.0 2231.54   2
   4   5  -8 30083.8 2024.41   1
  -4   5   8 29522.8 1911.30   3
  -4   5   8 25006.2 1998.38   2
  -4   5   7 28448.2 2057.47   2
  -4   5   7 31955.1 1886.53   3
   4   5  -7 29673.6 1945.28   1
   4  -5  -7 29098.0 1928.72   3
   4  -5  -6 34128.7 2014.29   3
   4   5  -6 33404.5 1978.94   1
  -4   5   6 34222.7 2140.03   2
  -4   5   5 81110.2 3120.56   2
   4   5  -5 88272.3 3122.33   1
   4   5  -4 3316.79 708.312   1
  -4   5   4 2962.14 740.858   2
   4  -5  -4 2744.01 579.370   2
  -4  -5   3 5803.64 949.900   1
  -4   5   3 3683.69 752.157   2
   4  -5  -3 5694.51 685.940   2
   4   5  -3 5489.05 865.427   1
   4  -5  -2 30719.4 1473.49   2
  -4  -5   2 33343.2 2161.41   1
  -4   5   2 29839.1 1662.70   2
  -4  -5   2 30240.4 796.387   3
   4  -5  -2 29743.4 1165.96   1
  -4  -5   1 18485.3 1761.83   1
   4  -5  -1 16227.3 1013.19   2
   4  -5  -1 15347.3 803.714   1
  -4   5   1 14930.5 1098.13   2
  -4  -5   0 11388.0 1430.46   1
   4  -5   0 11752.8 804.729   2
   4  -5   0 11447.1 724.287   1
  -4   5   0 13555.3 976.208   2
  -4   5  -1 64826.1 1909.82   2
  -4  -5  -1 66471.3 3371.83   1
   4  -5   1 68164.7 1721.36   2
   4  -5   1 62538.0 1526.75   1
   4   5   1 63800.6 1815.30   3
  -4   5  -1 62645.3 1592.50   1
   4   5   2 90018.2 2392.23   3
   4  -5   2 95221.8 1775.97   2
  -4  -5  -2 93754.6 3976.51   1
  -4   5  -2 95827.5 2288.44   1
  -4  -5  -3 1089.95 710.319   1
   4  -5   3 1160.66 184.316   2
   4   5   3 1955.18 506.466   3
  -4   5  -3 650.921 348.125   1
  -4   5  -4 155739. 3445.21   1
  -4  -5  -4 158124. 5186.58   1
   4   5   4 161249. 3903.80   3
  -4  -5  -4 155344. 4087.19   2
  -4   5  -5 92432.7 2876.22   1
  -4  -5  -5 87546.6 4001.04   1
  -4  -5  -5 91662.5 3286.05   2
  -4  -5  -6 33404.9 2678.30   1
  -4   5  -6 33598.4 1882.03   1
  -4  -5  -6 35525.4 2115.04   2
  -4   5  -7 1675.91 576.773   1
  -4  -5  -7 1128.88 579.913   2
  -4  -5  -7 108.261 608.670   1
  -4   5  -8 4567.37 873.534   1
  -4  -5  -8 3281.06 755.650   2
  -4  -5  -9 4728.28 1269.69   1
  -4  -5  -9 5493.96 930.182   2
  -4   5  -9 5597.26 1053.90   1
  -4  -5 -10 4258.35 1331.70   1
  -4   5 -10 5103.45 993.530   1
  -4  -5 -11 3568.81 1131.98   1
  -4   5 -11 3347.35 927.656   1
  -4  -5 -12 3016.15 1195.79   1
  -4   5 -12 3766.69 1035.58   1
  -4   5 -13 4779.52 1239.02   1
  -4   6  16 2289.51 991.258   2
  -4  -6  16 801.342 527.086   2
  -4   6  15-67.3371 907.992   2
  -4  -6  15-36.0123 363.213   2
  -4   6  14 13743.7 1909.94   2
  -4  -6  14 19666.2 1871.09   2
  -4   6  13 1628.17 960.188   2
  -4  -6  13 659.338 601.764   2
  -4   6  12 8986.14 1474.43   2
  -4   6  11 10152.9 1500.39   2
  -4   6  10 29261.0 2405.41   2
  -4   6   9 9920.13 1445.06   2
  -4   6   8 5578.81 1104.08   2
   4   6  -8 5950.91 978.277   1
  -4   6   7 24034.5 1952.55   2
   4  -6  -7 24578.4 1860.19   3
   4   6  -7 23102.6 1752.49   1
  -4   6   6 5430.55 1008.43   2
   4  -6  -6 5335.25 931.251   3
   4   6  -6 4892.57 842.421   1
   4   6  -5 10461.9 1159.97   1
  -4   6   5 8156.50 1143.66   2
  -4   6   4 103464. 3528.26   2
   4  -6  -4 109892. 3215.04   2
  -4  -6   4 106658. 3603.11   1
   4   6  -4 112482. 3699.04   1
   4   6  -3 53042.7 2691.32   1
   4  -6  -3 54416.4 2179.74   2
  -4  -6   3 53102.5 2627.13   1
  -4   6   3 53184.1 2428.25   2
   4  -6  -2 45924.8 1387.79   1
  -4  -6   2 49869.2 2731.12   1
   4   6  -2 52466.1 2857.91   1
   4  -6  -2 50311.3 1994.16   2
  -4  -6   2 49492.1 1267.80   3
  -4   6   2 48177.3 2176.22   2
  -4   6   1 5050.89 735.069   2
   4   6  -1 5064.56 984.678   1
   4  -6  -1 5710.52 684.364   2
  -4  -6   1 4419.72 1031.53   1
  -4  -6   1 4392.36 438.725   3
   4  -6  -1 4767.29 423.737   1
  -4  -6   0 166038. 5254.37   1
   4   6   0 163454. 5091.45   1
   4  -6   0 162047. 3189.26   2
  -4   6   0 157821. 3475.82   2
   4  -6   1 17139.3 980.789   2
  -4  -6  -1 17101.5 1845.07   1
   4   6   1 15246.5 979.359   3
   4   6   1 19237.7 1784.18   1
   4  -6   2 60499.4 1653.30   2
  -4  -6  -2 60091.7 3315.95   1
   4   6   2 61823.6 2081.80   3
  -4   6  -2 53936.8 1417.25   1
   4   6   3 1070.32 619.945   1
  -4  -6  -3 1087.40 828.806   1
   4  -6   3 1564.06 274.917   2
  -4   6  -3 1696.77 362.788   1
  -4  -6  -3 1277.61 569.210   2
   4   6   3 1545.50 467.640   3
  -4  -6  -4 94449.9 3433.98   2
   4  -6   4 92477.6 1440.04   2
  -4   6  -4 90460.2 2472.95   1
   4   6   4 93707.1 3051.46   3
  -4  -6  -4 97544.4 4228.06   1
   4   6   5 22827.6 1687.63   3
  -4  -6  -5 19626.2 2056.72   1
  -4   6  -5 22682.9 1351.05   1
  -4  -6  -5 19642.0 1642.50   2
  -4  -6  -6 3396.72 744.117   2
  -4   6  -6 4516.16 722.291   1
  -4  -6  -6 4610.34 1160.14   1
   4   6   6 4977.96 962.285   3
  -4   6  -7 183.234 347.729   1
  -4  -6  -7-606.566 461.495   2
  -4   6  -8 1063.31 542.891   1
  -4  -6  -8 555.394 860.432   1
  -4   6  -9 3451.36 844.292   1
  -4  -6  -9 3041.37 1052.11   1
  -4   6 -10 148.339 487.050   1
  -4  -6 -10 1090.81 997.382   1
  -4  -6 -11 64.4374 966.069   1
  -4   6 -11 984.397 659.139   1
  -4  -6 -12 6147.92 1610.29   1
  -4   6 -12 3053.43 885.217   1
  -4   7  16 17668.2 2289.46   2
  -4  -7  16 14946.3 1636.85   2
  -4   7  15 13376.2 2010.85   2
  -4  -7  15 9371.97 1347.95   2
  -4   7  14 615.138 727.226   2
  -4  -7  14 260.224 526.754   2
  -4   7  13 836.114 746.948   2
  -4   7  12 2038.52 914.467   2
  -4   7  11 266.930 609.780   2
  -4   7  10 4410.68 1209.79   2
  -4   7   9 361.340 640.022   2
   4   7  -8 1618.76 597.760   1
  -4   7   8 1150.43 644.213   2
   4   7  -7 146.997 401.000   1
   4  -7  -7-622.328 525.296   3
  -4   7   7-145.638 608.910   2
  -4   7   6 4613.69 919.430   2
   4   7  -6 4518.80 893.090   1
   4  -7  -6 3927.05 770.871   2
   4  -7  -6 4366.25 956.446   3
   4  -7  -5 89177.6 3460.19   3
   4  -7  -5 96928.4 3283.05   2
   4   7  -5 94827.3 3502.46   1
  -4   7   5 94997.7 3713.14   2
   4   7  -4 67957.3 3063.79   1
   4  -7  -4 73555.5 2786.51   2
  -4  -7   4 70901.3 3032.51   1
  -4   7   4 71745.4 3103.27   2
   4  -7  -3 65358.2 2545.77   2
  -4  -7   3 64958.3 3009.67   1
   4   7  -3 64776.7 3209.77   1
  -4   7   3 63377.0 2765.50   2
   4   7  -2 230.397 522.401   1
  -4   7   2-399.158 414.666   2
  -4  -7   2 207.465 564.287   1
   4  -7  -2-631.722 353.247   2
   4  -7  -2-18.6264 164.920   1
  -4  -7   2-86.6234 231.874   3
   4  -7  -1 14495.9 1121.37   2
   4   7  -1 13751.1 1541.98   1
  -4  -7   1 13526.7 820.866   3
  -4  -7   1 14802.7 1699.76   1
  -4   7   1 13269.1 1202.42   2
   4  -7  -1 12992.8 596.736   1
  -4  -7   0 52691.8 3096.70   1
   4  -7   0 49379.1 1929.26   2
   4   7   0 52195.2 2984.92   1
  -4   7   0 48662.9 2099.50   2
   4   7   1 1443.88 585.793   1
   4  -7   1 970.686 336.465   2
  -4  -7  -1 241.737 708.699   1
   4  -7   2 209942. 3463.25   2
   4   7   2 216808. 6074.28   1
  -4  -7  -2 222881. 6618.02   1
   4   7   2 213415. 4149.60   3
  -4  -7  -3 1922.35 895.832   1
  -4   7  -3 1462.11 256.829   1
   4   7   3 2388.06 728.238   1
   4  -7   3 1753.11 335.549   2
   4   7   3 2061.94 560.609   3
  -4  -7  -3 993.534 557.814   2
   4  -7   4 106060. 2004.01   2
  -4  -7  -4 98492.1 4459.30   1
   4   7   4 110856. 3471.43   3
  -4  -7  -4 99779.8 3687.51   2
  -4  -7  -5 710.006 555.504   2
  -4   7  -5 1321.89 390.114   1
  -4  -7  -5 651.955 808.024   1
   4  -7   5 548.336 143.290   2
   4   7   5 969.557 514.641   3
  -4  -7  -6 4771.17 1184.33   1
  -4   7  -6 4072.50 645.340   1
  -4  -7  -7 13800.5 1942.31   1
  -4   7  -7 11680.5 1105.16   1
  -4   7  -8 2218.83 586.680   1
  -4  -7  -8 1404.62 879.050   1
  -4  -7  -9 11131.5 1802.89   1
  -4   7  -9 12116.4 1323.45   1
  -4  -7 -10 25157.5 2803.34   1
  -4   7 -10 20910.7 1836.61   1
  -4   7 -11 2193.14 749.846   1
  -4  -7 -11 1521.10 886.173   1
  -4  -7 -12 13077.6 2118.57   1
  -4   8  15 5969.77 1431.04   2
   4  -8 -15 5461.54 1553.50   1
  -4  -8  15 3971.58 908.483   2
  -4   8  14 11793.7 1848.78   2
   4  -8 -14 14209.3 2132.88   1
  -4   8  13 48888.2 3474.28   2
  -4   8  12 17504.9 2136.67   2
  -4   8  11 24872.5 2443.30   2
  -4   8  10 11868.0 1702.43   2
  -4   8   9 310.893 698.165   2
   4   8  -8 5554.66 974.039   1
  -4   8   8 2701.76 942.574   2
   4  -8  -8 3246.61 837.550   3
   4   8  -7 42170.0 2416.12   1
   4  -8  -7 41239.6 2573.77   3
  -4   8   7 40892.4 2718.97   2
   4  -8  -6 17630.1 1675.99   3
   4   8  -6 18886.0 1666.50   1
  -4   8   6 14290.0 1654.10   2
   4  -8  -5 21796.7 1835.64   3
  -4   8   5 18677.7 1771.81   2
   4   8  -5 21893.5 1812.57   1
   4  -8  -4 16672.5 1615.08   3
   4   8  -4 16344.5 1684.42   1
  -4  -8   4 15527.7 1515.54   1
  -4   8   4 15872.3 1580.75   2
   4  -8  -4 17140.6 1413.10   2
   4  -8  -3 52456.7 2377.82   2
   4   8  -3 54059.7 3097.59   1
  -4  -8   3 54033.6 2820.05   1
  -4   8   3 47254.4 2550.17   2
   4  -8  -2 66559.1 2615.79   2
   4   8  -2 64528.2 3364.63   1
  -4  -8   2 63978.1 1902.99   3
  -4  -8   2 63601.0 3227.05   1
  -4   8   2 65722.7 2846.03   2
  -4   8   1 2763.67 654.798   2
  -4  -8   1 2710.48 471.069   3
  -4  -8   1 3005.64 902.648   1
   4  -8  -1 3002.22 583.699   2
   4   8  -1 3459.87 872.194   1
  -4  -8   0 22692.7 2134.34   1
   4   8   0 26626.2 2195.38   1
   4  -8   0 22270.0 1398.92   2
  -4  -8   0 24851.4 1273.34   3
   4   8   1 101.340 426.341   1
   4  -8   1-60.5747 210.005   2
  -4  -8  -1 373.079 774.582   1
   4  -8   2 1078.74 351.902   2
   4   8   2 1454.54 713.956   1
  -4  -8  -2 988.495 703.340   1
   4   8   3 1988.10 538.632   3
  -4  -8  -3 2604.19 959.864   1
   4  -8   3 3116.78 446.547   2
   4  -8   4 15034.1 889.501   2
   4   8   4 15151.3 1383.87   3
  -4   8  -4 12949.2 597.846   1
   4  -8   5 18235.8 872.803   2
  -4   8  -5 16650.2 951.621   1
  -4  -8  -5 17513.8 2068.72   1
   4   8   5 15751.4 1468.69   3
   4  -8   6 16001.3 647.573   2
  -4   8  -6 15929.5 1067.82   1
  -4  -8  -7 1854.15 902.512   1
  -4   8  -7 3142.30 595.686   1
  -4  -8  -8 10711.8 1864.63   1
  -4   8  -8 11538.3 1136.88   1
  -4  -8  -9 66442.2 4386.04   1
  -4   8  -9 78127.2 3075.15   1
  -4  -8 -10 1576.67 1097.68   1
  -4  -8 -11 4013.06 1541.61   1
  -4  -9  15 11117.6 1457.59   2
   4  -9 -15 7933.33 1945.99   1
   4  -9 -14 918.407 947.750   1
  -4   9  14 1377.14 980.870   2
  -4   9  13 10709.5 1825.55   2
   4  -9 -13 13902.6 2082.34   1
  -4   9  12 9107.25 1634.37   2
   4  -9 -12 9125.18 1624.03   1
  -4   9  11 4540.57 1256.32   2
  -4   9  10 48235.3 3343.66   2
  -4   9   9 31173.6 2629.54   2
   4  -9  -8 4251.14 1046.56   3
  -4   9   8 3807.32 1075.08   2
   4  -9  -7 69403.5 3460.07   3
   4   9  -7 75909.0 3311.76   1
  -4   9   7 70459.1 3659.33   2
   4  -9  -6 34911.4 2454.26   3
  -4   9   6 32956.8 2496.28   2
   4   9  -6 32864.4 2250.34   1
   4   9  -5 14245.0 1637.99   1
   4  -9  -5 11879.8 1445.54   3
  -4   9   5 12086.0 1555.99   2
  -4   9   4 4275.40 993.008   2
   4  -9  -4 5126.32 703.849   1
  -4  -9   4 4424.60 863.384   1
   4  -9  -4 3806.71 936.546   3
   4   9  -4 6139.58 1150.57   1
  -4  -9   3 6853.47 1097.75   1
   4   9  -3 7566.20 1212.44   1
  -4   9   3 6023.06 1073.92   2
   4  -9  -3 8402.50 1029.27   2
   4  -9  -3 7145.48 1148.70   3
   4  -9  -3 7361.72 707.355   1
  -4   9   2 6349.25 1033.88   2
  -4  -9   2 6206.32 1145.26   1
   4  -9  -2 6004.93 513.114   1
   4   9  -2 6369.12 1197.35   1
   4  -9  -2 6978.00 912.487   2
  -4  -9   2 6275.70 707.883   3
   4  -9  -1 44086.2 2156.13   2
   4   9  -1 42799.1 2857.45   1
  -4  -9   1 41846.9 1736.27   3
  -4  -9   1 41650.6 2877.07   1
  -4  -9   0 19588.2 2059.14   1
   4  -9   0 20718.6 1451.96   2
  -4  -9   0 21059.0 1279.18   3
   4   9   0 21641.5 2020.73   1
   4  -9   1-42.4440 224.520   2
   4   9   1-889.635 593.941   1
  -4  -9  -1-318.181 741.953   1
   4  -9   2 7301.84 790.790   2
  -4  -9  -2 7909.20 1455.04   1
   4  -9   3 1568.32 395.214   2
  -4  -9  -3 1182.74 705.174   1
   4  -9   4 7309.14 703.369   2
  -4  -9  -4 7834.86 1523.48   1
   4   9   4 6690.47 987.537   3
  -4  -9  -5 942.673 905.143   1
   4  -9   5-127.228 170.727   2
   4  -9   6 225.317 142.282   2
  -4  -9  -6-584.337 750.797   1
  -4   9  -6 17.0671 137.633   1
  -4   9  -7 562.009 274.712   1
  -4  -9  -7 1169.71 832.422   1
  -4  -9  -8 2075.55 1075.88   1
  -4  -9  -9 11398.0 1954.71   1
  -4  -9 -10 12199.1 2110.26   1
  -4  -9 -11 47899.9 4026.73   1
  -4  10  14 583.604 937.711   2
   4 -10 -14-991.921 763.592   1
  -4  10  13 13.6192 861.772   2
   4 -10 -13 393.300 760.520   1
  -4  10  12 16497.8 2147.37   2
   4 -10 -12 18471.2 2331.28   1
   4 -10 -11 73319.4 4101.59   1
  -4  10  11 66557.4 4040.74   2
  -4  10  10 273.508 763.559   2
   4 -10 -10 105.169 556.341   1
   4 -10  -9 22442.2 2100.25   1
  -4  10   9 22314.5 2310.79   2
   4 -10  -8 32773.4 2355.03   1
  -4  10   8 38505.1 2906.32   2
   4 -10  -8 35831.1 2619.90   3
  -4  10   7 7700.65 1408.16   2
   4 -10  -7 6585.94 1068.68   1
   4 -10  -7 6135.49 1265.82   3
  -4  10   6 5068.59 1096.59   2
   4  10  -6 6093.65 1095.74   1
   4 -10  -6 4621.28 844.777   1
   4 -10  -6 5928.69 1171.39   3
  -4  10   5 11389.2 1519.07   2
   4 -10  -5 12462.4 1566.46   3
   4  10  -5 15761.8 1752.67   1
   4 -10  -5 13886.8 1247.42   1
   4  10  -4 28647.0 2418.04   1
   4 -10  -4 27472.9 1540.10   1
   4 -10  -4 28422.9 2281.16   3
  -4 -10   4 30154.8 2154.35   1
  -4  10   4 27847.8 2235.50   2
  -4  10   3-509.339 541.921   2
   4  10  -3 363.531 629.063   1
   4 -10  -3 88.0538 207.095   1
  -4 -10   3-374.559 634.021   1
  -4 -10   2-28.0397 527.519   1
   4 -10  -2 232.477 127.921   1
   4 -10  -2 241.365 307.647   2
   4  10  -2 147.013 482.181   1
   4 -10  -2 632.066 198.198   1
  -4 -10   2 475.788 355.974   3
  -4 -10   1 1860.48 530.710   3
  -4 -10   1 1128.01 576.972   1
   4 -10  -1 695.288 433.299   2
   4  10   0 10036.0 1423.92   1
  -4 -10   0 8107.07 906.765   3
   4 -10   0 8460.90 990.499   2
  -4 -10   0 8335.77 1432.90   1
   4 -10   1 1841.60 517.287   2
  -4 -10  -1 2799.52 1027.59   1
  -4 -10  -2 14966.3 2029.85   1
   4 -10   2 12856.9 1101.97   2
   4 -10   3 257.523 221.537   2
  -4 -10  -3 831.664 833.768   1
  -4 -10  -4 1677.16 1002.78   1
   4 -10   4 4262.26 609.666   2
  -4 -10  -5 1072.49 863.972   1
   4 -10   5 277.985 219.676   2
  -4 -10  -6 960.649 828.833   1
  -4 -10  -7 29647.8 2895.08   1
  -4 -10  -8 496.021 876.208   1
  -4 -10  -9 24054.6 2858.72   1
  -4 -10 -10 3526.50 1364.78   1
   4 -11 -14 3167.85 1189.42   1
  -4  11  13 1342.31 1025.08   2
   4 -11 -13-1343.83 1012.69   1
  -4  11  12 7139.88 1691.62   2
   4 -11 -12 4280.77 1245.84   1
  -4  11  11 847.510 764.722   2
   4 -11 -11 575.127 724.011   1
  -4  11  10 1797.87 993.628   2
   4 -11 -10 2300.50 845.726   1
  -4  11   9 7475.25 1472.63   2
   4 -11  -9 8310.46 1373.98   1
  -4  11   8 2827.14 980.985   2
   4 -11  -8 3106.66 906.531   1
   4 -11  -8 5138.09 1113.55   3
   4 -11  -7 21270.3 2120.66   3
   4 -11  -7 19386.6 1758.87   1
  -4  11   7 19766.5 2111.26   2
   4 -11  -6 47475.1 3088.33   3
   4 -11  -6 49113.6 2551.88   1
  -4  11   6 46976.8 3115.27   2
  -4  11   5 10973.5 1602.96   2
   4 -11  -5 8893.19 1375.99   3
   4 -11  -5 9248.99 1099.21   1
   4  11  -5 11861.8 1659.64   1
   4  11  -4 3264.24 832.913   1
  -4  11   4 2594.80 843.553   2
   4 -11  -4 2474.06 580.838   1
   4 -11  -4 2164.06 949.770   3
   4  11  -3-1189.49 680.815   1
   4 -11  -3-193.596 729.145   3
   4 -11  -3-589.909 321.304   1
  -4 -11   3-236.993 634.985   1
   4 -11  -2 36761.9 1053.69   1
   4 -11  -2 32703.1 835.568   1
   4  11  -2 36770.4 2635.71   1
  -4 -11   2 37193.7 2644.61   1
  -4 -11   2 38159.3 1877.72   3
  -4 -11   1 80086.1 2741.82   3
  -4 -11   1 77688.7 4016.53   1
  -4 -11   0 7505.87 928.331   3
   4 -11   0 7055.13 936.248   2
  -4 -11   0 5784.43 1348.79   1
  -4 -11  -1 18172.8 2144.17   1
   4 -11   1 15486.7 1314.25   2
  -4 -11  -1 17602.4 1391.57   3
   4 -11   2 34045.5 1852.24   2
  -4 -11  -2 33609.2 2975.26   1
  -4 -11  -3 2014.94 1013.41   1
   4 -11   3 1410.24 370.705   2
   4 -11   4 26419.5 1460.27   2
  -4 -11  -4 22583.8 2558.37   1
  -4 -11  -5 21954.1 2593.80   1
  -4 -11  -6 3507.41 1225.07   1
  -4 -11  -7 18091.6 2471.23   1
  -4 -11  -8 70105.4 4657.53   1
  -4 -11  -9 12138.5 2150.86   1
  -4 -11 -10 1788.65 988.579   1
   4 -12 -13 10792.5 1824.60   1
  -4  12  12 948.329 911.874   2
   4 -12 -12 730.927 747.481   1
  -4  12  11 6752.35 1573.73   2
   4 -12 -11 7983.99 1497.03   1
  -4  12  10 3052.29 1222.31   2
   4 -12 -10 4826.58 1146.49   1
   4 -12  -9 27244.7 2423.31   1
  -4  12   9 29495.3 2720.14   2
  -4  12   8 15456.4 2040.45   2
   4 -12  -8 14998.7 1713.86   1
   4 -12  -8 13564.5 1889.19   3
  -4  12   7 4042.67 1149.19   2
   4 -12  -7 5211.29 1034.10   1
   4 -12  -7 4348.34 1215.55   3
   4 -12  -6 663.566 858.812   3
   4 -12  -6 441.629 487.739   1
  -4  12   6 1031.61 758.473   2
   4 -12  -5 886.763 451.447   1
   4 -12  -5 1257.20 839.779   3
   4 -12  -4 3855.75 1063.19   3
   4 -12  -4 4212.94 667.971   1
  -4 -12   3 21602.0 1530.65   3
   4 -12  -3 24024.7 1313.21   1
   4 -12  -3 25382.5 2305.51   3
  -4 -12   3 22293.5 1987.86   1
  -4 -12   2 30825.6 1801.44   3
  -4 -12   2 33132.1 2513.99   1
  -4 -12   1 244.945 768.127   1
  -4 -12   1-67.8897 484.357   3
  -4 -12   0 48332.8 2292.67   3
  -4 -12   0 49414.6 3463.00   1
  -4 -12  -1 48227.6 3503.01   1
  -4 -12  -1 44516.4 2260.69   3
  -4 -12  -2 11814.4 1975.30   1
   4 -12   3 9701.52 968.504   2
  -4 -12  -3 8012.83 1607.03   1
  -4 -12  -4-43.1633 860.884   1
  -4 -12  -5 1595.30 1051.16   1
  -4 -12  -6 3905.02 1289.73   1
  -4 -12  -7 938.764 946.620   1
  -4 -12  -8 9548.36 1999.04   1
  -4 -12  -9 397.031 967.234   1
   4 -13 -13 3338.47 1161.87   1
   4 -13 -12-266.978 686.108   1
   4 -13 -11 7589.05 1493.65   1
  -4  13  11 10255.3 1942.55   2
   4 -13 -10 4043.39 1012.40   1
  -4  13  10 4124.53 1406.67   2
   4 -13  -9 5531.21 1299.07   3
  -4  13   9 5855.70 1422.01   2
   4 -13  -9 6915.24 1326.53   1
   4 -13  -8 1852.01 1110.03   3
  -4  13   8-253.106 746.605   2
   4 -13  -8 485.165 541.024   1
   4 -13  -7 846.660 673.351   3
   4 -13  -7 949.141 439.454   1
   4 -13  -6 2761.26 754.265   1
   4 -13  -6 1869.73 1068.63   3
   4 -13  -5 45119.1 3203.40   3
   4 -13  -5 45998.6 2438.52   1
   4 -13  -4 11863.6 1744.69   3
   4 -13  -4 13152.5 1166.80   1
   4 -13  -3 24612.6 2407.77   3
  -4 -13   3 23374.5 2084.75   1
   4 -13  -3 22464.1 1194.73   1
  -4 -13   3 22197.0 1651.95   3
  -4 -13   2 4258.65 1038.67   1
  -4 -13   2 5862.17 972.857   3
  -4 -13   1 21747.3 1658.76   3
  -4 -13   1 18101.6 2029.79   1
  -4 -13   0 43556.5 2318.14   3
  -4 -13   0 46907.6 3365.56   1
  -4 -13  -1 27631.1 1909.72   3
  -4 -13  -1 27693.9 2728.81   1
  -4 -13  -2 11829.3 1882.63   1
  -4 -13  -3 11797.5 2025.40   1
  -4 -13  -4 12378.5 2072.10   1
  -4 -13  -5 1314.89 1158.26   1
  -4 -13  -6 5060.23 1437.98   1
  -4 -13  -7 12520.4 2252.99   1
  -4 -13  -8 2728.74 1218.04   1
   4 -14 -12-1532.65 827.597   1
   4 -14 -11-2328.06 946.549   1
   4 -14 -10 1158.47 768.481   1
   4 -14  -9-2181.79 832.416   1
   4 -14  -9-583.570 870.949   3
   4 -14  -8 34109.8 2589.87   1
   4 -14  -8 31024.5 2911.23   3
   4 -14  -7 12039.8 1506.86   1
   4 -14  -7 8836.64 1665.88   3
   4 -14  -6 654.125 774.397   3
   4 -14  -5 518.091 939.540   3
  -4 -14   4 4590.90 946.583   3
   4 -14  -4 5897.01 1378.51   3
   4 -14  -3 19950.1 2286.17   3
  -4 -14   3 17943.4 1584.50   3
  -4 -14   3 21235.8 2009.82   1
  -4 -14   2 5694.97 1183.98   1
   4 -14  -2 8688.24 1577.91   3
  -4 -14   2 6401.48 1029.47   3
  -4 -14   1 11602.9 1727.20   1
  -4 -14   1 11087.2 1293.91   3
  -4 -14   0 24096.4 1813.49   3
  -4 -14   0 21869.5 2402.53   1
  -4 -14  -1 2837.94 1105.97   1
  -4 -14  -1 2534.18 757.670   3
  -4 -14  -2 3378.86 1207.98   1
  -4 -14  -3 11296.8 1955.61   1
  -4 -14  -4 8587.55 1932.16   1
  -4 -14  -5 17806.9 2599.44   1
  -4 -14  -6 11852.5 2174.57   1
  -4 -14  -7 8140.94 1913.79   1
  -4 -14  -8 10715.6 2349.89   1
   4 -15  -8 1345.21 980.117   3
   4 -15  -7 16369.4 2188.13   3
   4 -15  -6 13332.9 2091.24   3
   4 -15  -5 3302.21 1370.35   3
  -4 -15   4 241.539 690.669   3
   4 -15  -4 134.567 881.366   3
  -4 -15   3 12492.7 1418.97   3
  -4 -15   3 12029.5 1546.17   1
   4 -15  -3 10589.3 1757.12   3
  -4 -15   2-349.202 506.268   1
   4 -15  -2 951.120 931.614   3
  -4 -15   2 458.198 610.935   3
  -4 -15   1 13724.3 1836.18   1
  -4 -15   1 10473.6 1320.44   3
  -4 -15   0-455.523 738.610   1
  -4 -15   0-742.823 614.046   3
  -4 -15  -1 9531.53 1748.18   1
  -4 -15  -1 9090.13 1280.19   3
  -4 -15  -2 3872.44 1262.64   1
  -4 -15  -3-390.726 772.372   1
  -4 -15  -4 1622.61 1103.49   1
  -4 -15  -5 2629.10 1288.87   1
  -4 -15  -6-2829.54 1112.15   1
  -4 -15  -7 4545.64 1555.20   1
   4 -16  -6 23376.4 2573.70   3
   4 -16  -5 4932.94 1433.05   3
   4 -16  -4 25426.6 2676.37   3
   4 -16  -3-130.327 930.199   3
  -4 -16   3 255.740 564.473   3
  -4 -16   2 8126.56 1222.55   3
  -4 -16   2 9180.24 1449.18   1
   4 -16  -1 1974.43 1025.50   3
  -4 -16   1 1449.74 778.246   1
  -4 -16   1 1256.52 652.399   3
  -4 -16   0 1000.71 822.668   1
  -4 -16   0-881.295 612.747   3
  -4 -16  -1 3335.81 1191.00   1
  -4 -16  -1 3744.07 928.118   3
  -4 -16  -2 958.460 925.568   1
  -4 -16  -3-1282.41 1092.75   1
  -4 -16  -4 497.364 878.882   1
  -4 -16  -5-2629.65 1196.95   1
  -4 -16  -6 4820.63 1722.75   1
  -4 -17  -1-1105.82 644.730   1
  -4 -17  -2-120.823 755.572   1
  -4 -17  -3 1287.04 749.044   1
  -4 -17  -4 1738.84 1071.46   1
  -4 -17  -5 3147.19 1292.59   1
  -5   0  18 2692.53 951.802   2
  -5   0  17-4.03737 664.912   2
  -5   0  16-1410.75 859.195   2
  -5   0  15-173.286 691.028   2
  -5   0  14 7804.94 1357.08   2
  -5   0  13 68.1598 581.215   2
  -5   0  12 22831.5 2058.07   2
  -5   0  11-367.947 660.777   2
  -5   0  10 124681. 3688.18   3
  -5   0  10 124005. 4364.19   2
  -5   0   9-159.138 476.353   2
  -5   0   9-456.745 371.564   3
  -5   0   8 83932.0 3409.67   2
  -5   0   8 83294.7 2592.26   3
  -5   0   7 231.773 230.058   3
  -5   0   7 478.910 614.309   2
  -5   0   6 109765. 3685.35   2
  -5   0   6 101612. 2495.42   3
  -5   0   5-487.604 273.757   3
   5   0  -4 119310. 2337.55   3
   5   0  -3-607.841 260.092   3
   5   0  -2 139464. 3670.11   1
  -5   0   2 147378. 3995.24   1
  -5   0   1 196.642 550.080   1
   5   0  -1 104.393 355.049   1
  -5   0   0 34549.8 2077.99   1
   5   0   0 32516.7 1957.52   1
   5   0   1 10.2086 369.887   1
  -5   0  -1-85.2420 560.947   1
   5   0   2 2874.91 765.339   1
  -5   0  -2 3084.70 844.254   1
   5   0   3-111.595 347.171   1
  -5   0  -3 235.095 562.402   1
  -5   0  -4 6353.68 1070.97   1
  -5   0  -4 6635.28 537.919   2
   5   0   4 7983.38 1139.51   1
   5   0   5-460.681 409.322   1
  -5   0  -5 153.097 153.550   2
  -5   0  -5 524.015 582.127   1
  -5   0  -6 3930.10 376.382   2
  -5   0  -6 4866.01 1008.66   1
  -5   0  -7 419.700 611.781   1
  -5   0  -7 135.665 108.735   2
  -5   0  -8 9088.39 1453.39   1
  -5   0  -9-1283.17 842.061   1
  -5   0 -10 62571.5 3773.70   1
  -5   0 -11-228.157 545.611   1
  -5   0 -12 47773.6 3608.31   1
  -5   0 -13-911.288 979.518   1
  -5   1  18-1555.35 816.956   2
  -5  -1  18 2491.02 863.635   2
  -5   1  17 157.900 657.808   2
  -5  -1  17 346.078 559.423   2
  -5   1  16 10130.9 1616.04   2
  -5  -1  16 9482.16 1564.17   2
  -5   1  15 22542.4 2289.70   2
  -5  -1  15 23839.9 2202.01   2
  -5   1  14 71350.8 3781.24   2
  -5  -1  14 72722.1 3720.04   2
  -5   1  13 4860.47 1110.97   2
  -5  -1  13 8020.22 1280.55   2
  -5   1  12 4567.31 1066.89   2
  -5  -1  12 6611.38 1191.86   2
  -5  -1  11 22182.7 1958.10   2
  -5   1  11 21228.0 1963.71   2
  -5   1  10 421.590 615.826   2
  -5  -1  10 506.165 531.791   2
  -5   1  10 977.524 470.586   3
  -5  -1   9 314.467 480.858   2
  -5   1   9-567.600 378.555   3
  -5  -1   9 197.387 313.338   3
  -5   1   8 50631.6 2643.94   2
  -5  -1   8 50616.5 1970.36   3
  -5   1   8 50715.6 2147.24   3
  -5  -1   8 50586.8 2695.38   2
  -5  -1   7 1241.19 350.617   3
  -5   1   7 1560.45 649.127   2
  -5   1   7 1827.51 471.815   3
  -5   1   6 201506. 4863.31   2
  -5   1   6 202617. 3712.73   3
  -5  -1   6 198975. 3265.29   3
   5  -1  -5 1243.53 414.502   3
  -5  -1   5 1022.33 288.489   3
  -5   1   5 2063.06 653.029   2
   5  -1  -4 39175.1 1542.80   3
  -5   1   4 39796.0 2035.38   2
   5  -1  -4 40789.9 1886.80   1
  -5  -1   3 75425.4 2915.78   1
   5  -1  -3 69995.7 1984.52   3
   5   1  -3 70973.5 1376.28   3
  -5   1   3 67199.5 2489.04   2
   5  -1  -3 71868.3 2451.79   1
  -5   1   2 31852.5 1769.45   1
  -5  -1   2 30022.8 1935.82   1
   5  -1  -2 25960.1 1530.86   1
   5  -1  -1 40204.3 2071.72   1
  -5  -1   1 39079.2 2330.07   1
  -5   1   1 38715.6 2065.24   1
   5  -1   0 1.78778 341.648   1
  -5   1   0-174.293 496.802   1
  -5  -1   0 245.341 589.793   1
  -5   1  -1 94765.1 3329.79   1
   5   1   1 98750.5 3611.41   1
  -5  -1  -1 93058.9 3638.11   1
   5  -1   1 96779.8 3300.00   1
   5   1   2 3290.24 768.388   1
   5  -1   2 3759.48 790.181   1
  -5   1  -2 3162.69 759.445   1
  -5  -1  -2 3755.55 928.225   1
  -5   1  -3 28932.7 1986.28   1
   5   1   3 29246.9 2092.29   1
  -5  -1  -3 31473.9 2203.98   1
   5  -1   3 29113.5 1954.30   1
   5   1   4 30785.2 2222.00   1
   5  -1   4 31508.1 2055.70   1
  -5   1  -4 35326.8 2227.96   1
  -5  -1  -4 32010.0 2275.56   1
  -5  -1  -4 31293.2 1345.31   2
   5   1   5 4706.44 946.567   1
  -5  -1  -5 4362.90 543.474   2
  -5   1  -5 4081.19 915.294   1
  -5  -1  -5 3488.71 925.294   1
  -5  -1  -6 7685.71 681.466   2
  -5  -1  -6 8338.93 1308.07   1
  -5   1  -6 7244.56 1174.41   1
  -5  -1  -7 36583.4 1455.90   2
  -5  -1  -7 39746.4 2790.65   1
  -5   1  -7 35451.8 2531.23   1
  -5  -1  -8 18357.1 1006.31   2
  -5  -1  -8 17474.3 1967.55   1
  -5   1  -8 16616.0 1831.37   1
  -5   1  -9 1339.08 728.859   1
  -5  -1  -9 1453.35 835.229   1
  -5   1 -10 7167.84 1345.09   1
  -5  -1 -10 5888.99 1351.40   1
  -5  -1 -11 2061.12 840.697   1
  -5   1 -11 407.367 581.127   1
  -5  -1 -12-1838.26 1096.60   1
  -5   1 -12 102.483 741.811   1
  -5   1 -13 994.490 746.344   1
  -5  -1 -13 1957.39 1008.73   1
  -5   2  18 910.573 719.408   2
  -5  -2  18-1075.61 679.371   2
  -5   2  17-1536.37 741.357   2
  -5  -2  17-816.636 645.528   2
  -5   2  16 5768.08 1269.05   2
  -5  -2  16 5725.69 1237.87   2
  -5   2  15 3399.41 1084.82   2
  -5  -2  15 3741.90 945.201   2
  -5   2  14 230.519 702.436   2
  -5  -2  14-553.578 622.415   2
  -5   2  13 3384.63 938.607   2
  -5  -2  13 2658.97 794.962   2
  -5   2  12 970.447 692.671   2
  -5  -2  12 1216.03 666.629   2
  -5   2  11 38590.0 2616.27   2
  -5  -2  11 37758.0 2507.51   2
  -5   2  10 1178.48 636.862   2
  -5  -2  10 2551.50 914.647   2
  -5   2   9 386.872 561.977   2
  -5   2   9 477.672 438.171   3
  -5   2   8 54122.4 2292.38   3
  -5   2   8 52807.6 2747.35   2
  -5   2   7 518.776 309.229   3
  -5   2   7 780.985 578.180   2
  -5   2   6 1261.38 645.775   2
  -5   2   6 1626.49 438.865   3
  -5  -2   6 1019.53 306.068   3
   5  -2  -5 11051.5 979.116   3
  -5   2   5 11601.2 1200.38   2
  -5  -2   5 12073.0 670.492   3
  -5   2   4 52.2266 484.224   2
   5  -2  -4-112.114 350.739   3
   5  -2  -4 158.365 276.149   1
  -5   2   3 19637.1 1353.85   2
  -5  -2   3 20018.7 1633.85   1
   5  -2  -3 17345.8 1186.05   1
  -5  -2   2 46177.1 2509.07   1
  -5   2   2 43055.5 1836.69   2
   5  -2  -2 43695.0 1862.27   1
   5  -2  -1 156919. 3820.60   1
  -5   2   1 151204. 3171.33   2
  -5  -2   1 149511. 4587.48   1
  -5  -2   0 184318. 5123.93   1
  -5   2   0 178801. 3161.02   2
   5  -2   0 184391. 4237.92   1
  -5   2   0 175452. 4235.45   1
  -5   2  -1 116288. 3484.35   1
  -5  -2  -1 115588. 4209.74   1
  -5   2  -1 111565. 2208.15   2
   5  -2   1 114880. 3430.26   1
   5  -2   2 8861.59 1001.68   1
  -5   2  -2 7655.13 500.401   2
  -5   2  -2 7909.42 1030.81   1
  -5  -2  -2 6756.99 1171.29   1
   5   2   3 157545. 4936.74   1
  -5   2  -3 144418. 4176.27   1
  -5  -2  -3 143653. 4801.70   1
   5  -2   3 153266. 4142.91   1
   5  -2   4 62624.7 2743.29   1
  -5   2  -4 62264.3 2836.70   1
  -5  -2  -4 66943.7 3341.22   1
   5   2   4 63285.1 3274.03   1
  -5  -2  -4 65541.6 2188.43   2
  -5  -2  -5 32.5290 280.689   2
   5   2   5-93.9810 352.283   1
  -5   2  -5 243.572 380.639   1
  -5  -2  -5 440.906 431.669   1
  -5  -2  -6-479.272 354.465   2
  -5  -2  -6-110.258 575.578   1
  -5   2  -6 135.859 479.651   1
  -5  -2  -7 10655.6 957.924   2
  -5   2  -7 12887.9 1547.31   1
  -5  -2  -7 10818.6 1578.33   1
  -5  -2  -8 29777.6 2588.15   1
  -5  -2  -8 38215.7 1726.65   2
  -5   2  -8 32941.1 2477.57   1
  -5  -2  -9 3584.30 1082.15   1
  -5   2  -9 2190.67 827.044   1
  -5  -2 -10 89807.2 4720.75   1
  -5   2 -10 90814.1 4385.97   1
  -5   2 -11 1142.60 757.067   1
  -5  -2 -11 1847.86 924.544   1
  -5   2 -12 2147.59 997.807   1
  -5  -2 -12 2735.22 961.658   1
  -5   2 -13-532.969 724.288   1
  -5  -2 -13-2390.13 1275.03   1
  -5   2 -14 517.224 695.937   1
  -5  -3  18 2371.01 769.808   2
  -5   3  17 32017.5 2819.57   2
  -5  -3  17 36271.8 2776.66   2
  -5   3  16-1560.76 829.107   2
  -5  -3  16 1189.06 669.067   2
  -5   3  15 26747.9 2537.53   2
  -5  -3  15 26347.1 2320.68   2
  -5   3  14 1163.82 726.899   2
  -5  -3  14-535.329 523.784   2
  -5   3  13 11754.3 1680.59   2
  -5  -3  13 12932.4 1551.69   2
  -5   3  12 18968.9 1938.42   2
  -5  -3  12 23638.0 2012.84   2
  -5   3  11-354.507 638.506   2
  -5  -3  11 237.772 565.033   2
  -5   3  10 19251.6 1888.74   2
  -5   3   9 9634.58 1290.65   2
  -5   3   9 7201.38 995.222   3
  -5   3   8 7088.36 1108.85   2
  -5   3   8 7401.62 909.700   3
  -5   3   7 47595.1 2570.82   2
  -5   3   7 47950.2 2138.61   3
  -5   3   6 191.787 504.446   2
   5  -3  -6-101.583 414.723   3
  -5   3   5 93665.9 3217.74   2
   5  -3  -5 94453.0 2927.68   3
  -5  -3   5 89136.8 1627.77   3
  -5   3   4 20814.1 1499.08   2
   5  -3  -4 21524.1 1325.86   1
  -5  -3   4 19413.7 546.422   3
   5  -3  -4 20804.6 1362.39   3
  -5   3   3 10674.0 1055.65   2
  -5  -3   3 10009.4 1247.54   1
   5  -3  -3 11280.3 937.602   1
  -5  -3   2 3879.32 913.128   1
   5  -3  -2 2677.12 493.776   1
  -5   3   2 3534.76 628.015   2
   5  -3  -1 37048.9 1749.87   1
  -5   3   1 35967.8 1597.78   2
  -5   3   1 33635.8 1631.35   1
  -5  -3   1 39038.1 2498.89   1
  -5  -3   0 14297.2 1575.80   1
  -5   3   0 13710.5 914.849   2
   5  -3   0 12821.8 1086.06   1
  -5   3   0 13452.6 1153.15   1
  -5   3  -1 13230.6 800.475   2
  -5  -3  -1 13771.4 1626.76   1
   5  -3   1 13815.3 1163.92   1
  -5   3  -1 16373.5 1259.43   1
  -5   3  -2 6343.66 449.450   2
   5  -3   2 5969.56 794.470   1
  -5   3  -2 5180.92 796.058   1
  -5  -3  -2 5088.86 1086.35   1
  -5   3  -3 107400. 3460.56   1
  -5  -3  -3 105883. 4263.46   1
   5  -3   3 109275. 3330.24   1
  -5  -3  -4 5242.15 744.049   2
  -5   3  -4 4764.84 862.155   1
  -5  -3  -4 4407.84 1031.80   1
   5   3   4 4418.09 890.014   1
  -5   3  -5 168045. 4663.39   1
  -5  -3  -5 160550. 5457.52   1
  -5  -3  -6 379.591 336.826   2
  -5  -3  -6 273.775 697.796   1
  -5   3  -6 895.613 603.246   1
  -5  -3  -7 4623.91 1190.51   1
  -5  -3  -7 3796.35 673.491   2
  -5   3  -7 3984.37 926.493   1
  -5  -3  -8 4470.73 747.042   2
  -5  -3  -8 2916.57 942.786   1
  -5   3  -8 3427.30 906.886   1
  -5  -3  -9 1443.90 913.447   1
  -5   3  -9 1935.92 824.110   1
  -5   3 -10 227.339 587.871   1
  -5  -3 -10 170.301 600.733   1
  -5   3 -11-1471.27 773.198   1
  -5  -3 -11-42.5603 734.650   1
  -5   3 -12 83.0310 500.463   1
  -5  -3 -12-230.516 758.163   1
  -5   3 -13 446.438 749.123   1
  -5   3 -14-2240.16 908.611   1
  -5   4  17 13005.8 1914.23   2
  -5  -4  17 14816.9 1772.36   2
  -5   4  16-518.760 892.076   2
  -5  -4  16 2226.33 820.883   2
  -5   4  15 2416.13 1020.27   2
  -5  -4  15 3991.06 956.820   2
  -5   4  14 22506.0 2315.58   2
  -5  -4  14 22614.2 2069.54   2
  -5  -4  13 60023.2 3270.90   2
  -5   4  13 56045.8 3460.60   2
  -5   4  12 9228.29 1485.56   2
  -5  -4  12 9131.69 1324.56   2
  -5   4  11 4074.22 1084.33   2
  -5   4  10 24480.4 2136.37   2
  -5   4   9 485.716 612.742   2
  -5   4   8 654.418 646.814   2
  -5   4   8 265.131 383.072   3
   5   4  -8 276.756 448.947   1
  -5   4   7 40479.0 2428.19   2
  -5   4   7 39931.0 2072.32   3
   5  -4  -7 37493.7 2129.97   3
   5   4  -7 42117.2 2381.71   1
   5   4  -6 208.915 462.824   1
  -5   4   6 414.162 524.965   2
   5  -4  -6-8.54263 400.850   3
  -5   4   5 20528.1 1619.22   2
   5  -4  -5 18797.0 1447.25   3
   5  -4  -5 22578.0 1433.94   2
  -5   4   4 14361.4 1319.28   2
   5  -4  -4 13697.4 1222.78   3
   5  -4  -4 15541.4 1149.80   2
  -5  -4   4 12891.4 1408.89   1
  -5   4   3 35304.7 1869.97   2
   5  -4  -3 32985.6 1549.82   2
   5  -4  -3 33100.1 1517.69   1
  -5  -4   3 34500.4 2232.19   1
   5  -4  -2 52464.4 1877.90   1
  -5   4   2 53488.2 2172.09   2
   5  -4  -2 53322.5 1833.44   2
  -5  -4   2 49770.1 2799.07   1
   5  -4  -1 17769.6 1159.23   1
  -5   4   1 16073.4 1129.16   2
  -5  -4   1 17295.5 1777.21   1
  -5   4   0 7370.84 730.188   2
   5  -4   0 6945.30 769.531   1
  -5   4   0 5681.40 677.185   1
   5   4   0 6444.06 482.634   3
  -5  -4  -1 307735. 7339.18   1
  -5   4  -1 311328. 5050.29   1
   5  -4   1 301507. 4898.97   1
  -5   4  -1 299732. 3852.96   2
  -5   4  -2 27788.6 1591.51   1
  -5  -4  -2 28009.8 2324.36   1
   5  -4   2 27491.4 1496.25   1
  -5   4  -2 25808.8 945.450   2
  -5   4  -3 41464.7 2077.59   1
   5  -4   3 38461.0 1841.66   1
  -5  -4  -3 40233.2 2769.27   1
  -5   4  -4 11606.7 1185.44   1
  -5  -4  -4 13617.6 1702.62   1
  -5  -4  -4 12105.5 1166.14   2
  -5   4  -5 21356.8 1641.37   1
  -5  -4  -5 22118.7 2165.17   1
  -5  -4  -5 21941.7 1567.73   2
  -5  -4  -6 5160.91 846.381   2
  -5  -4  -6 4239.52 1107.59   1
  -5   4  -6 4001.26 866.704   1
  -5  -4  -7 350.768 385.974   2
  -5  -4  -7 576.310 695.157   1
  -5   4  -7 886.341 501.332   1
  -5  -4  -8 28869.0 1828.87   2
  -5   4  -8 25925.5 2066.25   1
  -5  -4  -8 29989.6 2743.21   1
  -5   4  -9 68769.1 3482.56   1
  -5  -4  -9 71982.7 4259.49   1
  -5  -4 -10 4589.19 1238.58   1
  -5   4 -10 5943.08 1145.04   1
  -5  -4 -11 662.746 876.388   1
  -5   4 -11 1265.05 746.027   1
  -5  -4 -12 4954.56 1485.84   1
  -5   4 -12 2839.84 920.499   1
  -5   4 -13-3325.63 1034.69   1
  -5   5  17 1457.16 1072.44   2
  -5  -5  17-233.218 490.707   2
  -5   5  16-907.859 792.980   2
  -5  -5  16-1314.06 758.207   2
  -5   5  15 5383.79 1290.95   2
  -5  -5  15 10014.4 1452.05   2
  -5   5  14 10553.7 1657.88   2
  -5  -5  14 10912.5 1512.24   2
  -5   5  13 11860.2 1739.87   2
  -5  -5  13 11345.7 1534.70   2
  -5   5  12 17472.7 2010.25   2
  -5   5  11 940.801 698.992   2
  -5   5  10 14820.0 1783.02   2
  -5   5   9 8964.81 1390.46   2
  -5   5   8 412.913 447.041   3
  -5   5   8 176.760 605.654   2
   5   5  -8-327.484 510.591   1
   5   5  -7 2477.58 752.194   1
  -5   5   7 2288.11 777.498   2
   5  -5  -7 2191.15 559.320   2
   5  -5  -7 2934.66 764.617   3
  -5   5   6 45060.0 2530.56   2
   5  -5  -6 42436.2 2120.97   2
   5  -5  -6 46216.4 2406.88   3
   5   5  -6 46703.9 2475.30   1
  -5   5   5 24937.1 1862.61   2
   5  -5  -5 28767.9 1696.72   2
   5  -5  -5 27713.2 1844.70   3
   5   5  -5 26332.7 1881.94   1
  -5   5   4 261398. 5516.73   2
   5  -5  -4 269744. 4888.88   2
   5  -5  -4 256151. 5410.99   3
  -5  -5   4 264795. 6122.33   1
   5   5  -4 272327. 5954.08   1
  -5   5   3 119421. 3595.60   2
   5  -5  -3 124068. 3140.09   2
   5  -5  -3 112981. 2711.75   1
  -5  -5   3 114856. 4152.94   1
  -5   5   2 36894.2 1887.74   2
  -5  -5   2 36231.3 2486.98   1
   5  -5  -2 38403.2 1658.36   2
   5  -5  -2 34954.2 1448.77   1
  -5   5   1 175.962 327.372   2
   5  -5  -1 374.843 236.289   2
   5  -5  -1 384.232 264.603   1
  -5   5   0 120.676 290.691   2
   5  -5   0 100.455 228.933   1
  -5  -5   0 726.286 766.684   1
   5   5   0 210.987 178.196   3
   5  -5   0 252.988 193.930   2
   5  -5   1 46903.0 1727.79   1
  -5  -5  -1 50971.5 3136.15   1
  -5   5  -1 46472.3 1780.72   1
   5  -5   1 48239.4 1437.35   2
   5   5   1 46488.3 1586.76   3
  -5   5  -1 50446.5 1733.34   2
  -5  -5  -2 8355.60 1374.98   1
   5   5   2 9085.76 837.277   3
  -5   5  -2 9429.17 860.743   1
   5  -5   2 9420.00 806.313   1
  -5   5  -3 33463.4 1738.08   1
   5   5   3 34421.6 2544.68   1
  -5  -5  -3 31547.7 2569.56   1
   5   5   3 33594.9 1690.43   3
  -5  -5  -4 20.8050 463.806   2
  -5  -5  -4 60.4318 616.931   1
  -5   5  -4-996.887 441.610   1
  -5  -5  -5 383.477 365.836   2
  -5   5  -5 563.092 422.409   1
  -5  -5  -5 233.164 648.013   1
  -5   5  -6 62363.1 2756.48   1
  -5  -5  -6 59233.3 3702.60   1
  -5  -5  -6 59998.6 2786.59   2
  -5  -5  -7 3979.28 758.214   2
  -5  -5  -7 3376.95 1068.11   1
  -5   5  -7 3634.70 809.994   1
  -5  -5  -8 32276.9 2058.94   2
  -5  -5  -8 32326.0 2892.30   1
  -5   5  -8 33225.5 2257.96   1
  -5  -5  -9 1792.30 1056.03   1
  -5   5  -9 2071.58 774.233   1
  -5  -5 -10 2833.67 1170.53   1
  -5   5 -10 2545.20 800.093   1
  -5  -5 -11 3894.06 1298.18   1
  -5   5 -11 1575.80 752.825   1
  -5  -5 -12 11346.3 2087.62   1
  -5   5 -12 11474.8 1649.00   1
  -5  -6  17 611.225 511.618   2
  -5   6  16 1911.58 1081.62   2
  -5  -6  16 1939.48 726.510   2
  -5   6  15 584.140 767.069   2
  -5  -6  15 1245.82 715.507   2
  -5   6  14-891.329 786.267   2
  -5  -6  14 15.7726 632.069   2
  -5   6  13 1393.58 890.665   2
  -5   6  12 34594.4 2791.46   2
  -5   6  11 13102.1 1786.67   2
  -5   6  10 25313.1 2282.06   2
  -5   6   9 8824.36 1367.69   2
  -5   6   8 111079. 4373.09   2
   5  -6  -8 108955. 4014.03   3
  -5   6   7 34658.0 2415.57   2
   5   6  -7 34016.1 2171.57   1
   5  -6  -7 29432.8 2078.89   3
  -5   6   6 27551.8 2077.56   2
   5  -6  -6 26727.0 1756.68   2
   5  -6  -6 27685.8 1954.18   3
   5   6  -6 28014.2 2002.44   1
  -5   6   5 29815.7 2068.32   2
   5  -6  -5 31034.9 1832.08   2
   5   6  -5 31638.3 2111.15   1
   5  -6  -5 28487.0 1938.62   3
   5   6  -4 44756.0 2596.07   1
  -5   6   4 44675.3 2413.84   2
   5  -6  -4 47055.9 2145.38   2
  -5  -6   4 43446.6 2576.58   1
   5  -6  -4 47005.2 2477.10   3
  -5  -6   3-169.472 639.358   1
  -5   6   3 421.777 467.162   2
   5  -6  -3-412.040 345.020   2
  -5  -6   3-18.7819 88.4519   3
   5   6  -3-113.247 661.536   1
   5  -6  -3 273.445 245.635   1
  -5   6   2 7278.06 952.413   2
  -5  -6   2 4946.66 1069.90   1
   5  -6  -2 5995.57 725.232   2
   5  -6  -2 7014.24 640.587   1
   5   6  -2 6643.13 1157.05   1
  -5   6   1 1343.56 463.424   2
   5   6  -1 1899.22 769.165   1
  -5  -6   1 1487.35 807.869   1
   5  -6  -1 1450.22 383.026   2
   5  -6  -1 724.456 275.100   1
  -5   6   0 982.755 375.569   2
  -5  -6   0 667.988 684.494   1
   5   6   0 438.477 540.998   1
   5  -6   0 1166.95 329.776   2
   5  -6   0 1529.75 326.269   1
  -5   6  -1 62.7760 268.651   2
   5   6   1 80.7777 222.781   3
   5   6   1 32.2918 477.988   1
   5  -6   1-73.9681 162.276   1
   5  -6   1 173.172 183.695   2
  -5  -6  -1 486.748 679.694   1
   5   6   2 33732.6 2565.79   1
   5   6   2 35157.4 1622.82   3
  -5  -6  -2 33425.2 2700.40   1
   5  -6   2 33530.7 1149.51   2
  -5   6  -2 33028.8 1417.45   1
  -5  -6  -3 13420.9 1817.58   1
   5   6   3 14398.0 1191.24   3
  -5   6  -3 14390.1 1028.88   1
  -5   6  -4 13204.6 1123.95   1
   5   6   4 14426.9 1291.32   3
  -5  -6  -4 13906.2 1856.81   1
  -5  -6  -4 15415.7 1496.80   2
  -5   6  -5 19997.7 1427.72   1
  -5  -6  -5 18538.4 2142.57   1
   5   6   5 20257.3 1569.14   3
  -5  -6  -5 20366.4 1726.33   2
  -5  -6  -6 8581.00 1129.05   2
  -5   6  -6 7795.26 982.550   1
  -5  -6  -6 6582.36 1386.52   1
  -5  -6  -7 14611.8 1988.99   1
  -5   6  -7 17241.1 1491.38   1
  -5  -6  -8 1790.82 982.239   1
  -5   6  -8 2006.91 605.771   1
  -5  -6  -9 3027.24 1069.15   1
  -5   6  -9 589.431 509.056   1
  -5   6 -10 80374.7 3744.86   1
  -5  -6 -10 80612.7 4791.76   1
  -5  -6 -11 3314.82 1305.56   1
  -5   6 -11 4109.36 883.674   1
  -5  -7  16 4692.27 1073.45   2
  -5   7  15 2785.21 1136.92   2
  -5  -7  15 1004.59 784.118   2
  -5   7  14 4697.95 1294.29   2
  -5  -7  14 6199.93 1205.88   2
  -5   7  13 26831.4 2613.20   2
  -5   7  12 23449.7 2365.30   2
  -5   7  11 5497.66 1216.22   2
  -5   7  10 5713.81 1172.59   2
  -5   7   9 13477.9 1688.95   2
  -5   7   8 27300.4 2283.99   2
   5  -7  -8 30068.0 2236.61   3
   5   7  -7 1661.37 629.354   1
  -5   7   7 1012.42 717.304   2
   5  -7  -7 224.008 539.651   3
  -5   7   6 203096. 5638.48   2
   5  -7  -6 193730. 5364.61   3
   5   7  -6 200648. 5377.16   1
  -5   7   5 925.088 700.834   2
   5   7  -5 942.683 576.806   1
   5  -7  -5 966.909 431.720   2
   5  -7  -5 1322.84 639.243   3
   5   7  -4 69167.6 3384.58   1
  -5   7   4 62368.5 2938.55   2
   5  -7  -4 66999.1 2679.29   2
   5  -7  -4 63145.7 3033.62   3
  -5  -7   4 66529.6 3283.33   1
   5   7  -3 5614.37 1146.72   1
  -5  -7   3 6020.74 456.343   3
  -5  -7   3 6125.44 1139.49   1
  -5   7   3 5293.77 925.485   2
   5  -7  -3 7561.74 912.962   2
   5  -7  -3 6430.38 646.523   1
   5  -7  -2 16586.1 1238.75   2
   5   7  -2 20914.1 2023.84   1
  -5   7   2 19585.4 1538.85   2
   5  -7  -2 19408.6 976.117   1
  -5  -7   2 18942.1 1962.51   1
   5  -7  -1 11619.7 732.134   1
   5  -7  -1 12182.9 1016.67   2
   5   7  -1 11038.8 1477.14   1
  -5  -7   1 9958.43 1479.47   1
  -5   7   1 11064.8 1129.03   2
  -5   7   0 533.087 380.323   2
  -5  -7   0-113.100 686.975   1
   5  -7   0 437.688 260.595   2
   5   7   0 597.704 504.884   1
   5  -7   0 331.394 129.062   1
  -5  -7  -1 46894.9 3146.47   1
   5  -7   1 43992.3 1648.35   2
   5   7   1 47072.6 3061.43   1
  -5  -7  -2 27276.2 2516.95   1
   5  -7   2 27237.4 1189.50   2
   5   7   2 22423.6 1396.75   3
  -5   7  -3 1808.95 348.478   1
   5  -7   3 1866.91 296.781   2
   5   7   3 1184.64 501.583   3
  -5  -7  -3 505.497 746.245   1
  -5   7  -4 33437.6 1487.93   1
  -5  -7  -4 31393.5 2840.31   1
   5   7   4 33458.7 1965.27   3
  -5  -7  -5 477.629 810.287   1
   5   7   5-505.495 528.029   3
  -5   7  -5-251.336 292.108   1
  -5  -7  -6 14683.0 2057.73   1
  -5   7  -6 15734.9 1263.82   1
  -5   7  -7 730.854 409.580   1
  -5  -7  -7 1526.47 1007.54   1
  -5  -7  -8 15374.5 2151.82   1
  -5   7  -8 15813.9 1468.44   1
  -5  -7  -9 22496.2 2644.53   1
  -5   7  -9 23150.5 1845.68   1
  -5  -7 -10 4288.21 1444.27   1
  -5  -7 -11 2150.75 1040.07   1
  -5  -8  16 2282.54 761.838   2
  -5   8  15 2004.74 1166.58   2
  -5  -8  15 4024.99 1074.21   2
  -5   8  14 4043.00 1184.04   2
  -5   8  13 4.18249 957.826   2
  -5   8  12 20181.7 2283.67   2
  -5   8  11-7.34456 905.477   2
  -5   8  10 55952.6 3477.85   2
  -5   8   9 19475.6 2084.86   2
  -5   8   8 418.828 550.914   2
   5  -8  -8 1195.66 690.951   3
   5  -8  -7 18202.7 1777.04   3
  -5   8   7 18727.4 1940.73   2
  -5   8   6 1376.83 796.511   2
   5   8  -6 2662.79 787.831   1
   5  -8  -6 2446.85 860.364   3
  -5   8   5 2684.09 864.109   2
   5   8  -5 4315.77 894.124   1
   5  -8  -5 3184.37 851.345   3
  -5   8   4 1148.49 738.363   2
   5  -8  -4 1027.85 437.087   2
  -5  -8   4 862.438 681.695   1
   5   8  -4-165.523 618.131   1
   5  -8  -4 958.180 652.110   3
   5  -8  -3 84688.8 2968.28   2
   5   8  -3 90879.3 4205.62   1
  -5  -8   3 90170.8 1982.04   3
   5  -8  -3 86478.4 2215.02   1
  -5  -8   3 97845.4 4161.36   1
  -5   8   3 86341.8 3468.24   2
   5  -8  -2 17746.2 1347.18   2
   5   8  -2 19901.1 2001.17   1
  -5  -8   2 17942.0 908.909   3
  -5  -8   2 16740.3 1930.03   1
   5  -8  -2 17934.6 867.575   1
  -5   8   2 17309.5 1539.88   2
  -5   8   1 3365.69 722.267   2
  -5  -8   1 4045.69 1152.31   1
   5  -8  -1 3476.73 320.754   1
   5   8  -1 3802.38 955.142   1
   5  -8  -1 4714.93 686.710   2
  -5   8   0 171.111 449.719   2
  -5  -8   0 13.0472 758.547   1
   5  -8   0 1101.90 351.094   2
   5  -8   1 93396.0 2617.33   2
  -5  -8  -1 93920.1 4599.89   1
   5  -8   2 7872.07 724.565   2
  -5  -8  -2 8285.77 1594.05   1
  -5  -8  -3 19398.2 2316.92   1
   5  -8   3 22461.5 1070.42   2
   5   8   3 22714.0 1575.03   3
  -5  -8  -4 35198.9 3032.58   1
   5  -8   4 38726.3 1187.23   2
  -5   8  -4 37764.8 1246.31   1
   5   8   4 35364.6 2065.02   3
  -5  -8  -5 53.3073 938.850   1
  -5   8  -5 632.730 280.267   1
   5   8   5 169.147 456.897   3
  -5   8  -6 23505.4 1424.00   1
  -5  -8  -6 24013.7 2622.86   1
  -5   8  -7 8681.11 969.000   1
  -5  -8  -7 6078.75 1544.27   1
  -5  -8  -8 13717.8 2098.78   1
  -5  -8  -9-1304.60 1004.13   1
  -5  -8 -10 8267.98 1872.14   1
  -5  -9  16 2405.68 811.210   2
   5  -9 -15 21921.2 2710.89   1
  -5   9  14 4427.49 1338.46   2
  -5   9  13 845.535 1061.25   2
  -5   9  12-1013.44 870.729   2
  -5   9  11 5829.27 1446.31   2
  -5   9  10 2340.08 831.917   2
  -5   9   9 5314.17 1248.92   2
   5  -9  -9 4456.59 1092.45   3
  -5   9   8 101.050 821.132   2
   5  -9  -8-988.509 643.440   3
  -5   9   7 2640.24 902.763   2
   5  -9  -7 4029.54 993.217   3
  -5   9   6 9670.66 1430.60   2
   5  -9  -6 11294.1 1472.56   3
   5  -9  -5 31969.3 2396.59   3
  -5   9   5 28211.5 2279.45   2
  -5   9   4 5846.29 1100.98   2
   5  -9  -4 7734.86 1259.74   3
   5   9  -4 5826.44 1145.03   1
  -5  -9   4 6889.73 1153.88   1
  -5  -9   3 268.922 524.474   1
   5   9  -3 497.258 576.856   1
  -5   9   3 50.8677 547.543   2
  -5  -9   3 124.531 238.666   3
   5  -9  -3 552.804 338.347   2
   5  -9  -3 587.145 276.256   1
  -5   9   2 353.806 513.311   2
  -5  -9   2-529.937 846.975   1
   5   9  -2-89.0073 569.168   1
   5  -9  -2 285.875 142.373   1
   5  -9  -2-3.85678 287.665   2
   5  -9  -2 65.8971 155.696   1
  -5  -9   2 57.5610 234.792   3
   5  -9  -1 19692.7 1415.69   2
  -5  -9   1 16277.8 1973.35   1
  -5   9   1 18678.9 1593.53   2
   5  -9   0 32742.8 1736.68   2
  -5  -9   0 29552.3 2580.00   1
   5  -9   1 7376.97 797.621   2
  -5  -9  -1 8019.96 1506.48   1
   5  -9   2 521.132 251.618   2
  -5  -9  -2 1016.61 863.576   1
   5  -9   3 123922. 2783.59   2
  -5  -9  -3 117413. 5565.93   1
   5  -9   4 1607.73 323.083   2
   5   9   4 795.452 460.900   3
  -5  -9  -4 802.377 726.625   1
  -5  -9  -5 12383.8 1972.69   1
   5  -9   5 13649.8 666.122   2
  -5   9  -5 11262.8 528.167   1
  -5  -9  -6 1194.93 980.138   1
  -5  -9  -7 38118.3 3413.07   1
  -5  -9  -8 20222.1 2630.65   1
  -5  -9  -9 1818.62 1353.58   1
  -5  -9 -10 589.600 1143.47   1
   5 -10 -14-749.168 934.855   1
  -5  10  13 18478.4 2393.66   2
   5 -10 -13 18972.9 2389.09   1
   5 -10 -12 27354.6 2678.30   1
  -5  10  12 32950.6 3014.15   2
  -5  10  11 673.616 809.521   2
  -5  10  10 1273.32 756.725   2
  -5  10   9 4240.92 1095.98   2
   5 -10  -9 5300.08 1185.81   3
  -5  10   8 3103.00 1028.82   2
   5 -10  -8 4458.62 1002.78   3
  -5  10   7-360.307 782.369   2
   5 -10  -7 629.351 671.377   3
   5 -10  -6 14028.5 1680.40   3
  -5  10   6 15017.3 1818.47   2
  -5  10   5 2192.15 816.937   2
   5 -10  -5 3268.68 933.646   3
   5 -10  -4 26594.8 1463.98   1
  -5 -10   4 26062.1 2223.48   1
   5 -10  -4 26451.2 2257.55   3
  -5  10   4 27597.5 2228.91   2
  -5 -10   3 178.552 601.159   1
  -5  10   3 667.451 566.683   2
   5 -10  -3 872.460 301.907   1
  -5 -10   3 898.429 379.775   3
   5 -10  -3 1101.84 273.040   1
  -5 -10   2 31185.1 1487.03   3
  -5 -10   2 34654.0 2797.65   1
  -5  10   2 33200.1 2291.87   2
   5 -10  -1 65382.5 2635.70   2
  -5 -10   1 63552.4 2134.21   3
  -5 -10   1 64467.0 3910.64   1
  -5 -10   0-110.943 687.712   1
   5 -10   0-5.56351 217.598   2
  -5 -10  -1 29678.9 2736.91   1
   5 -10   1 27750.3 1588.04   2
   5 -10   2 4275.84 627.165   2
  -5 -10  -2 4933.28 1440.96   1
   5 -10   3 39461.2 1699.27   2
  -5 -10  -3 36920.0 3221.27   1
   5 -10   4 10085.5 774.884   2
  -5 -10  -4 8541.37 1782.20   1
  -5 -10  -5 4885.60 1412.71   1
  -5 -10  -6 12777.4 2167.00   1
  -5 -10  -7 19640.4 2547.80   1
  -5 -10  -8 19215.9 2631.59   1
  -5 -10  -9 17716.2 2633.76   1
   5 -11 -14 30206.7 3006.71   1
  -5  11  13 1789.92 992.687   2
   5 -11 -13 2903.96 1151.72   1
   5 -11 -12 661.962 739.635   1
  -5  11  12 343.287 941.509   2
  -5  11  11 493.082 975.388   2
   5 -11 -11 751.319 744.441   1
  -5  11  10 17769.1 2258.50   2
   5 -11 -10 18244.8 2033.12   1
   5 -11  -9 18216.0 1930.60   1
   5 -11  -9 20138.6 2105.88   3
  -5  11   9 18539.6 2220.82   2
  -5  11   8-501.057 783.018   2
   5 -11  -8-41.8240 500.707   1
   5 -11  -8-1907.91 862.874   3
  -5  11   7 10515.2 1571.14   2
   5 -11  -7 11098.4 1609.27   3
   5 -11  -7 9336.30 1239.68   1
  -5  11   6 11747.7 1703.01   2
   5 -11  -6 8788.96 1089.71   1
   5 -11  -6 8540.85 1408.55   3
  -5  11   5 6396.09 1241.49   2
   5 -11  -5 8306.39 975.897   1
   5 -11  -5 5088.72 1162.52   3
   5 -11  -4 19971.8 1275.17   1
  -5 -11   4 18788.6 1931.68   1
   5 -11  -4 22695.1 2194.98   3
  -5 -11   4 20462.4 1319.65   3
  -5  11   4 22255.4 2115.66   2
   5 -11  -3 55760.1 3379.34   3
   5 -11  -3 60208.8 1565.75   1
  -5 -11   3 59762.7 2171.18   3
  -5 -11   3 58772.5 3441.77   1
  -5  11   3 59372.5 3314.96   2
   5 -11  -3 57585.4 1766.09   1
  -5 -11   2 34314.1 1682.60   3
  -5 -11   2 37127.0 2909.61   1
  -5 -11   1 11834.1 1761.04   1
  -5 -11   1 11689.1 1045.84   3
   5 -11   0 18478.1 1358.46   2
  -5 -11   0 14949.7 2010.19   1
   5 -11   1 2908.04 547.481   2
  -5 -11  -1 4554.47 1235.52   1
   5 -11   2 1263.29 392.186   2
  -5 -11  -2 1664.70 965.684   1
   5 -11   3 8081.28 793.873   2
  -5 -11  -3 6874.96 1626.18   1
  -5 -11  -4 14919.1 2236.74   1
  -5 -11  -5 21880.0 2648.10   1
  -5 -11  -6 10127.3 1995.43   1
  -5 -11  -7-1007.38 1153.78   1
  -5 -11  -8 36707.9 3672.43   1
  -5 -11  -9 4119.26 1421.71   1
   5 -12 -14 4033.10 1237.49   1
   5 -12 -13 2216.58 1044.51   1
   5 -12 -12 429.371 692.521   1
  -5  12  12 2950.04 1282.84   2
  -5  12  11 15016.5 2147.46   2
   5 -12 -11 18367.4 2197.54   1
  -5  12  10 8490.83 1587.36   2
   5 -12 -10 8158.80 1455.04   1
   5 -12  -9-915.440 605.754   1
  -5  12   9-1969.05 969.672   2
   5 -12  -9 680.679 730.565   3
   5 -12  -8 33721.4 2805.36   3
   5 -12  -8 31193.8 2373.97   1
  -5  12   8 33578.9 2886.50   2
   5 -12  -7 64666.4 3778.84   3
   5 -12  -7 68414.8 3238.16   1
  -5  12   7 61452.2 3819.36   2
  -5  12   6 9531.24 1554.25   2
   5 -12  -6 11239.3 1217.57   1
   5 -12  -6 10347.6 1579.38   3
  -5  12   5 9416.49 1537.01   2
   5 -12  -5 9824.94 1060.88   1
   5 -12  -5 7749.06 1373.98   3
   5 -12  -4 1051.26 360.702   1
  -5 -12   4 3.13743 527.339   1
  -5 -12   4 409.053 377.014   3
   5 -12  -4 292.487 796.071   3
   5 -12  -3 514.119 176.766   1
  -5 -12   3 505.508 399.227   3
   5 -12  -3 1117.73 869.043   3
  -5 -12   3 1195.50 792.461   1
  -5 -12   2 1022.81 1014.18   1
  -5 -12   2-278.351 373.640   3
  -5 -12   1-510.945 962.370   1
  -5 -12   1 151.254 387.912   3
  -5 -12   0 1247.30 919.873   1
  -5 -12  -1 201.467 844.903   1
  -5 -12  -2-452.117 790.570   1
  -5 -12  -3 6204.62 1518.66   1
  -5 -12  -4-354.677 958.213   1
  -5 -12  -5 18156.5 2519.21   1
  -5 -12  -6 16955.0 2565.04   1
  -5 -12  -7 13133.2 2374.77   1
  -5 -12  -8 16057.8 2586.26   1
   5 -13 -13 6035.46 1387.59   1
   5 -13 -12 11018.5 1738.65   1
   5 -13 -11 25851.4 2500.77   1
  -5  13  10 188.991 665.558   2
   5 -13 -10 1209.58 812.893   1
   5 -13  -9 11155.8 1608.65   1
  -5  13   9 11216.2 1879.28   2
   5 -13  -9 12045.5 1926.99   3
  -5  13   8 16364.0 2105.64   2
   5 -13  -8 18001.3 1816.24   1
   5 -13  -8 17633.3 2192.54   3
   5 -13  -7 449.924 924.567   3
   5 -13  -7 305.653 333.965   1
  -5  13   7-912.022 886.914   2
   5 -13  -6 43306.5 2385.96   1
   5 -13  -6 40833.0 3173.97   3
  -5  13   6 38406.3 3076.46   2
   5 -13  -5 24074.8 2478.15   3
   5 -13  -5 25890.3 1692.81   1
  -5 -13   4 17890.4 1406.56   3
   5 -13  -4 19233.3 2227.47   3
  -5 -13   4 17963.8 1966.40   1
   5 -13  -3 2910.18 1076.68   3
  -5 -13   3 5449.15 869.490   3
  -5 -13   3 3371.87 1029.36   1
  -5 -13   2-377.550 655.966   1
  -5 -13   2-256.360 504.434   3
  -5 -13   1 15547.7 2091.31   1
  -5 -13   1 15751.5 1343.10   3
  -5 -13   0-1347.87 871.887   1
  -5 -13  -1-780.358 944.295   1
  -5 -13  -2 164.872 827.933   1
  -5 -13  -3 4147.06 1329.34   1
  -5 -13  -4 1751.61 1193.14   1
  -5 -13  -5 3516.89 1330.83   1
  -5 -13  -6 20514.1 2857.76   1
  -5 -13  -7 3829.30 1403.65   1
   5 -14  -9 16643.8 2299.35   3
  -5  14   9 17282.1 2312.76   2
   5 -14  -8 4565.15 1307.70   3
   5 -14  -7 519.791 786.100   3
   5 -14  -6 131.858 821.408   3
  -5 -14   5 16663.3 1459.21   3
   5 -14  -5 14156.8 2064.02   3
   5 -14  -4 83.3665 789.451   3
  -5 -14   4 1664.64 617.406   3
   5 -14  -3 39556.6 3170.49   3
  -5 -14   3 30288.2 1890.76   3
  -5 -14   3 40430.4 3028.38   1
  -5 -14   2 6131.92 1346.31   1
  -5 -14   2 5604.57 910.132   3
  -5 -14   1 8743.67 1636.26   1
  -5 -14   1 7719.85 1052.85   3
  -5 -14   0 7534.19 1566.21   1
  -5 -14  -1 11436.3 1932.61   1
  -5 -14  -2 2768.24 1308.44   1
  -5 -14  -3 6759.47 1596.01   1
  -5 -14  -4 5735.52 1510.50   1
  -5 -14  -5 1199.25 1020.98   1
  -5 -14  -6 5653.04 1478.43   1
   5 -15  -7 8766.91 1661.16   3
   5 -15  -6 109.913 1015.85   3
   5 -15  -5 789.981 1085.47   3
   5 -15  -4 1198.49 1100.94   3
   5 -15  -3 11218.5 1934.89   3
  -5 -15   3 13049.7 1765.92   1
  -5 -15   2-740.059 780.466   1
   5 -15  -2-758.381 1015.71   3
  -5 -15   1 364.043 782.702   1
  -5 -15   0 11454.5 1856.86   1
  -5 -15  -1 2399.92 1024.25   1
  -5 -15  -2 15333.9 2244.33   1
  -5 -15  -3-360.205 935.357   1
  -5 -15  -4 2485.61 1312.26   1
  -5 -15  -5 20548.9 2778.12   1
  -5 -15  -6 7948.13 1934.15   1
   5 -16  -5-326.775 1101.38   3
   5 -16  -4 21519.2 2608.13   3
  -5 -16   3 991.721 660.986   1
   5 -16  -3-509.170 946.493   3
   5 -16  -2-837.722 931.510   3
  -5 -16   2-493.535 674.596   1
  -5 -16   1 5536.09 1360.02   1
  -5 -16   0 361.826 637.741   1
  -5 -16  -1 8639.68 1819.50   1
  -5 -16  -2 4355.06 1428.72   1
  -5 -16  -3 16404.3 2392.33   1
  -5 -16  -4 41115.4 3734.78   1
  -5 -16  -5 3448.94 1180.65   1
  -5 -17   0 11028.4 1849.93   1
  -5 -17  -1-3529.39 1156.38   1
  -5 -17  -2 7891.81 1654.18   1
  -5 -17  -3 10250.4 1915.28   1
  -5 -17  -4 1677.46 1078.60   1
  -6   0  18 15476.6 2053.41   2
  -6   0  17-1670.01 784.128   2
  -6   0  16 25502.3 2468.61   2
  -6   0  15-1740.43 851.930   2
  -6   0  14 25053.3 2342.47   2
  -6   0  13-874.826 670.943   2
  -6   0  12 19126.1 2001.00   2
  -6   0  11 615.128 687.642   2
  -6   0  10 7330.21 923.389   3
  -6   0  10 9031.19 1363.77   2
  -6   0   9-104.055 598.066   2
  -6   0   9-189.879 266.755   3
  -6   0   8 661.910 682.932   2
  -6   0   8 201.727 311.844   3
  -6   0   7-328.456 281.531   3
  -6   0   7 182.076 637.899   2
   6   0  -4 1297.11 447.865   1
   6   0  -4 1685.48 365.913   3
   6   0  -3-227.591 295.798   1
   6   0  -3 120.394 218.424   3
  -6   0   3 164.572 535.599   1
   6   0  -2 154247. 4377.48   1
  -6   0   2 146103. 4486.83   1
  -6   0   1 60.1417 521.691   1
   6   0  -1-778.576 458.023   1
   6   0   0 111862. 3834.26   1
  -6   0   0 104164. 3795.88   1
  -6   0  -1 100.814 498.330   1
   6   0   1 272.727 350.766   1
   6   0   2 178839. 5269.81   1
  -6   0  -2 159611. 5024.49   1
  -6   0  -3-155.678 629.245   1
   6   0   3 370.128 438.229   1
  -6   0  -4 151915. 5210.66   1
  -6   0  -4 152168. 2666.84   2
  -6   0  -5-8.93671 563.057   1
  -6   0  -5-57.8343 118.844   2
  -6   0  -6 645.084 662.875   1
  -6   0  -6 35.7919 118.327   2
  -6   0  -7 240.980 622.759   1
  -6   0  -8 9650.16 1565.86   1
  -6   0  -9-166.052 716.901   1
  -6   0 -10 1075.57 918.631   1
  -6   0 -11 962.455 942.574   1
  -6   0 -12 846.694 817.918   1
  -6  -1  18-1130.49 695.120   2
  -6   1  17 4764.20 1362.07   2
  -6  -1  17 4191.99 1051.53   2
  -6   1  16 7765.86 1557.92   2
  -6  -1  16 7288.01 1448.59   2
  -6   1  15 12748.3 1853.55   2
  -6  -1  15 11473.9 1679.18   2
  -6   1  14 27868.9 2492.13   2
  -6  -1  14 32699.4 2660.96   2
  -6   1  13 2768.19 975.121   2
  -6  -1  13 1741.79 666.470   2
  -6   1  12 16681.6 1888.25   2
  -6  -1  12 14025.2 1725.83   2
  -6  -1  11 16061.5 1351.82   3
  -6   1  11 16101.3 1817.48   2
  -6  -1  11 14654.2 1750.86   2
  -6   1  10 3164.70 973.215   2
  -6  -1  10 3868.53 1013.44   2
  -6   1  10 3658.34 712.562   3
  -6  -1  10 4879.54 742.116   3
  -6   1   9 37956.5 1965.24   3
  -6   1   9 40363.6 2640.42   2
  -6  -1   9 37398.4 2570.79   2
  -6  -1   9 41059.6 1920.33   3
  -6   1   8 8345.68 913.460   3
  -6   1   8 7414.67 1184.66   2
  -6  -1   8 5958.69 702.409   3
  -6   1   7 59490.5 2984.68   2
  -6   1   7 57025.8 2142.42   3
  -6  -1   7 53783.7 1850.06   3
  -6  -1   6 4562.45 515.030   3
  -6   1   6 4999.95 993.189   2
   6  -1  -6 4461.34 808.071   1
   6  -1  -5 67122.5 2659.38   1
   6  -1  -5 67845.1 2171.84   3
  -6   1   4 12880.5 1312.44   2
   6  -1  -4 14047.4 1000.11   3
   6  -1  -4 12979.2 1224.47   1
   6   1  -3 50116.1 1297.75   3
  -6  -1   3 51130.3 2670.31   1
   6  -1  -3 51191.0 2305.33   1
   6  -1  -2 39041.1 2130.72   1
  -6   1   2 37116.8 2159.73   1
  -6  -1   2 36490.1 2385.60   1
   6  -1  -1 27358.0 1868.62   1
   6   1  -1 25961.7 1950.87   1
  -6   1   1 26518.1 1939.53   1
  -6  -1   1 28953.6 2158.00   1
   6  -1   0 152239. 4384.97   1
   6   1   0 157097. 4739.19   1
  -6   1   0 148683. 4357.11   1
  -6  -1   0 154778. 4789.22   1
  -6   1  -1 26593.9 1926.72   1
  -6  -1  -1 29439.7 2203.75   1
   6   1   1 29004.4 2090.32   1
   6  -1   1 31301.5 2027.95   1
   6   1   2 75.6217 509.818   1
   6  -1   2 1425.69 590.344   1
  -6  -1  -2 925.684 737.342   1
  -6   1  -2 558.713 550.861   1
   6  -1   3 868.503 517.432   1
   6   1   3 2364.79 719.301   1
  -6   1  -3 651.818 558.599   1
  -6  -1  -3 1541.99 749.784   1
  -6  -1  -4 2222.80 439.278   2
  -6   1  -4 2251.18 703.362   1
  -6  -1  -4 1463.58 808.873   1
  -6   1  -4 1551.33 192.877   2
   6   1   4 1718.05 725.341   1
  -6   1  -4 1974.00 228.493   2
   6  -1   4 1426.00 530.875   1
   6  -1   5 273.008 381.121   1
  -6  -1  -5 1132.54 346.735   2
  -6   1  -5 104.935 582.588   1
  -6  -1  -5 729.320 724.258   1
  -6  -1  -6 12753.5 869.749   2
  -6   1  -6 14107.4 1693.46   1
  -6  -1  -6 13313.9 1714.77   1
  -6   1  -7 938.924 732.135   1
  -6  -1  -7-326.454 591.825   1
  -6  -1  -7 44.1382 158.332   2
  -6   1  -8 76119.3 4015.10   1
  -6  -1  -8 80259.2 4240.00   1
  -6  -1  -9 14475.3 1967.27   1
  -6   1  -9 15471.8 1965.79   1
  -6  -1 -10-31.0527 692.898   1
  -6   1 -10-793.169 780.026   1
  -6  -1 -11 11437.7 1959.51   1
  -6   1 -11 9018.15 1704.38   1
  -6  -1 -12-36.2223 561.566   1
  -6   1 -12-1137.03 917.266   1
  -6   1 -13 1990.52 914.345   1
  -6  -2  18-52.2167 525.529   2
  -6   2  17 2651.74 1097.92   2
  -6  -2  17-122.122 548.085   2
  -6   2  16 4000.34 1285.60   2
  -6  -2  16 5249.06 1300.58   2
  -6   2  15 578.617 658.192   2
  -6  -2  15 1613.75 901.027   2
  -6   2  14 3460.59 1077.24   2
  -6  -2  14 4859.46 1167.06   2
  -6   2  13 2849.68 1089.35   2
  -6  -2  13 2584.34 900.336   2
  -6   2  12 3696.14 983.770   2
  -6  -2  12 2278.39 868.490   2
  -6   2  11 62394.1 3497.21   2
  -6  -2  11 63508.9 3419.88   2
  -6  -2  11 68327.9 2638.20   3
  -6   2  10 4417.32 1039.07   2
  -6  -2  10 6001.88 1180.73   2
  -6   2  10 4310.98 808.611   3
  -6  -2  10 4757.04 716.333   3
  -6   2   9 57938.8 3132.53   2
  -6   2   9 61546.3 2538.64   3
  -6  -2   9 63324.5 2259.47   3
  -6   2   8 729.333 632.472   2
  -6   2   8 1516.20 459.536   3
  -6  -2   8 773.775 315.510   3
  -6   2   7 88802.9 3625.63   2
  -6  -2   7 90371.4 2223.19   3
  -6   2   6 5586.08 1042.07   2
  -6  -2   6 6716.27 570.847   3
   6  -2  -6 6029.92 825.357   3
  -6   2   5 52373.6 2596.04   2
   6  -2  -5 51931.4 2314.78   1
   6  -2  -5 51415.1 2109.87   3
   6  -2  -4 327.321 298.910   1
  -6   2   4 170.278 473.113   2
   6  -2  -4 71.1995 337.733   3
   6  -2  -3 310.942 307.676   1
  -6   2   3 170.663 388.053   2
  -6  -2   3 246.460 562.837   1
   6  -2  -2 11783.4 1125.86   1
  -6   2   2 11350.3 1078.53   2
  -6   2   2 11177.9 1156.33   1
  -6  -2   2 14536.4 1634.60   1
  -6   2   1 1301.13 530.657   1
  -6  -2   1 2073.45 835.706   1
  -6   2   1 965.892 393.878   2
   6  -2  -1 629.618 459.582   1
  -6   2   0 134746. 2975.14   2
   6  -2   0 140557. 3988.04   1
  -6   2   0 138867. 4110.17   1
  -6  -2   0 147028. 4783.87   1
  -6   2  -1-76.2891 543.551   1
  -6   2  -1 354.588 247.421   2
  -6  -2  -1 99.3857 679.535   1
   6   2   1 776.273 520.131   1
   6  -2   1-347.531 407.091   1
  -6   2  -2 273329. 6034.74   1
   6  -2   2 279293. 6078.75   1
  -6  -2  -2 272222. 7074.22   1
  -6   2  -2 257058. 3249.64   2
   6   2   2 279103. 6932.59   1
   6  -2   3 568.428 463.000   1
  -6   2  -3 364.759 123.333   2
  -6   2  -3 924.041 542.674   1
   6   2   3-490.564 373.594   1
  -6  -2  -3-603.004 749.804   1
  -6  -2  -4 1647.61 466.749   2
  -6   2  -4 779.796 583.381   1
  -6  -2  -4 669.566 668.562   1
   6  -2   4-348.659 438.734   1
  -6  -2  -5 10069.9 1504.59   1
  -6   2  -5 13178.1 1566.24   1
  -6  -2  -5 9861.74 973.078   2
  -6  -2  -6 6890.68 806.792   2
  -6   2  -6 6164.31 1182.28   1
  -6  -2  -6 5934.18 1359.37   1
  -6  -2  -7-164.482 276.748   2
  -6   2  -7 1309.73 665.992   1
  -6  -2  -7 222.912 734.779   1
  -6   2  -8 4408.19 1065.96   1
  -6  -2  -8 3187.30 1064.00   1
  -6  -2  -9 2667.53 1069.44   1
  -6   2  -9 3167.32 896.573   1
  -6  -2 -10 4501.70 1241.06   1
  -6   2 -10 3070.82 1007.56   1
  -6  -2 -11 14638.0 2128.59   1
  -6   2 -11 10936.6 1735.54   1
  -6  -2 -12 8359.41 1727.70   1
  -6   2 -12 5584.26 1340.49   1
  -6   2 -13 32167.6 2976.48   1
  -6  -3  18 436.788 740.977   2
  -6   3  17 2303.39 1028.63   2
  -6  -3  17 3453.48 941.673   2
  -6   3  16-251.857 751.350   2
  -6  -3  16 283.167 527.478   2
  -6   3  15 6940.59 1486.02   2
  -6  -3  15 8007.79 1409.51   2
  -6   3  14 1373.90 959.969   2
  -6  -3  14 274.130 570.008   2
  -6   3  13 50127.5 3344.34   2
  -6  -3  13 56347.7 3335.60   2
  -6   3  12 3418.92 1046.94   2
  -6  -3  12 3557.68 998.297   2
  -6   3  11 17643.9 1961.63   2
  -6  -3  11 16835.1 1905.32   2
  -6   3  10 263.558 755.710   2
  -6   3   9 5161.34 1085.68   2
  -6   3   9 4400.77 794.665   3
  -6   3   8 6889.88 1223.72   2
  -6   3   8 6991.99 938.658   3
  -6  -3   8 7194.88 709.323   3
  -6   3   7 24901.6 1982.59   2
  -6  -3   7 23914.9 1105.15   3
   6  -3  -7 24211.4 1684.18   3
   6   3  -7 25694.3 1908.27   1
   6  -3  -6 28132.5 1754.84   3
  -6   3   6 30221.4 2096.35   2
  -6  -3   6 28365.2 1038.03   3
  -6   3   5 56423.6 2708.94   2
   6  -3  -5 53400.9 2320.93   3
   6  -3  -5 51040.0 2271.24   1
   6  -3  -4 982.136 422.504   1
  -6   3   4 2638.12 726.538   2
   6  -3  -4 1240.94 515.596   3
  -6  -3   4 1576.22 793.734   1
  -6   3   3 186684. 4377.80   2
  -6  -3   3 200473. 5674.71   1
   6  -3  -3 196016. 4199.17   1
  -6  -3   2 4716.87 1140.54   1
   6  -3  -2 5069.36 742.872   1
  -6   3   2 5214.24 789.051   2
  -6  -3   1 4762.06 1083.50   1
  -6   3   1 5262.36 706.698   2
   6  -3  -1 3675.25 684.325   1
  -6   3   1 5627.80 889.043   1
  -6   3   0 4198.12 787.027   1
   6  -3   0 5041.61 771.557   1
  -6  -3   0 4866.25 1038.80   1
  -6   3   0 3408.88 552.943   2
  -6   3  -1 9996.33 774.816   2
  -6  -3  -1 9849.81 1405.66   1
  -6   3  -1 9125.91 1047.77   1
   6  -3   1 8148.03 983.498   1
  -6   3  -2 35429.0 2083.49   1
  -6   3  -2 33892.5 1143.54   2
  -6  -3  -2 37970.6 2771.03   1
   6  -3   2 33279.1 2039.10   1
   6  -3   3 4412.20 785.914   1
  -6   3  -3 2424.62 669.673   1
  -6  -3  -3 3727.61 1167.62   1
  -6  -3  -4-755.386 746.976   1
   6  -3   4-4.69134 291.690   1
  -6   3  -4-632.569 533.674   1
  -6  -3  -4-317.747 386.370   2
  -6   3  -5 37519.4 2430.57   1
  -6  -3  -5 37830.5 2934.67   1
  -6  -3  -5 37007.6 1991.77   2
  -6  -3  -6 2077.69 586.057   2
  -6   3  -6 1777.17 700.263   1
  -6  -3  -6 2473.30 984.309   1
  -6  -3  -7 45917.8 2143.73   2
  -6   3  -7 43552.5 2814.94   1
  -6  -3  -7 42372.4 3188.78   1
  -6   3  -8 1057.03 736.490   1
  -6  -3  -8 779.516 934.190   1
  -6  -3  -9 61945.2 4045.68   1
  -6   3  -9 64554.4 3620.11   1
  -6  -3 -10 2094.10 891.670   1
  -6   3 -10 3826.18 1044.95   1
  -6  -3 -11 7616.97 1747.93   1
  -6   3 -11 9398.89 1644.17   1
  -6  -3 -12 657.551 956.672   1
  -6   3 -12 1288.91 884.542   1
  -6   3 -13 586.037 847.251   1
  -6  -4  18 2976.06 961.204   2
  -6  -4  17 79.8430 598.078   2
  -6   4  16-332.401 586.867   2
  -6  -4  16 237.559 585.007   2
  -6   4  15 6741.24 1410.24   2
  -6  -4  15 9606.93 1509.06   2
  -6   4  14 4239.10 1169.19   2
  -6  -4  14 5070.27 1217.65   2
  -6   4  13 1434.89 823.786   2
  -6  -4  13 3164.42 1030.92   2
  -6   4  12 1233.63 946.744   2
  -6  -4  12 1424.14 802.751   2
  -6   4  11 3232.97 1050.87   2
  -6   4  10 9823.81 1505.05   2
  -6   4   9 39234.5 2695.11   2
  -6   4   8-113.382 654.989   2
  -6   4   7 200370. 5581.63   2
   6   4  -7 206811. 5352.66   1
   6  -4  -7 200476. 4908.90   3
  -6   4   6 40565.2 2445.70   2
   6  -4  -6 38409.2 2166.11   3
  -6  -4   6 37318.1 1105.22   3
   6   4  -6 39875.7 2384.59   1
  -6   4   5 18466.5 1628.80   2
   6  -4  -5 20184.0 1425.90   1
   6  -4  -5 17504.1 1460.37   3
   6  -4  -4 10464.1 1005.06   1
  -6   4   4 12012.0 1266.07   2
  -6  -4   4 11014.2 1464.85   1
   6  -4  -4 11618.2 1191.56   3
  -6   4   3 16768.4 1431.37   2
  -6  -4   3 17322.6 1850.92   1
   6  -4  -3 17959.4 1266.95   1
  -6   4   2 30983.6 1761.99   2
  -6  -4   2 31710.7 2493.96   1
   6  -4  -2 32466.0 1705.85   1
  -6  -4   1 213.658 661.081   1
  -6   4   1 563.832 310.454   2
   6  -4  -1 824.270 383.802   1
  -6  -4   0 37203.9 2648.90   1
  -6   4   0 40192.3 1738.32   2
   6  -4   0 40487.7 1943.26   1
   6   4   0 44149.0 1279.16   3
  -6   4   0 36832.3 1954.66   1
  -6   4  -1 30548.9 1353.71   2
  -6  -4  -1 30883.7 2467.16   1
  -6   4  -1 33917.1 1871.88   1
   6  -4   1 30628.5 1780.04   1
  -6  -4  -2 32538.8 2660.17   1
   6  -4   2 32207.5 1874.83   1
  -6   4  -2 25787.5 1012.01   2
  -6   4  -2 34147.2 1922.69   1
   6  -4   3 40015.8 2128.73   1
  -6   4  -3 38736.5 2154.21   1
  -6  -4  -3 35532.0 2837.51   1
  -6  -4  -4 4275.35 809.363   2
  -6  -4  -4 3942.68 1270.39   1
  -6   4  -4 4392.88 847.464   1
  -6  -4  -5 13783.0 1875.55   1
  -6   4  -5 11033.1 1309.26   1
  -6  -4  -5 14847.6 1362.90   2
  -6  -4  -6 9761.53 1121.04   2
  -6   4  -6 7542.04 1136.53   1
  -6  -4  -6 7348.50 1526.13   1
  -6  -4  -7 420.303 405.036   2
  -6   4  -7 167.864 524.554   1
  -6  -4  -7 449.125 787.643   1
  -6   4  -8 3819.86 958.851   1
  -6  -4  -8 3603.62 1183.16   1
  -6   4  -9 35694.0 2695.53   1
  -6  -4  -9 39148.4 3338.36   1
  -6  -4 -10 2453.32 1219.09   1
  -6   4 -10 2078.67 817.566   1
  -6  -4 -11 30477.6 3168.69   1
  -6   4 -11 22829.5 2281.69   1
  -6   4 -12 827.862 579.497   1
  -6  -5  17-822.718 655.429   2
  -6   5  16 1162.55 960.737   2
  -6  -5  16 644.699 620.470   2
  -6   5  15 209.210 839.958   2
  -6  -5  15-619.500 600.972   2
  -6   5  14 8676.81 1639.38   2
  -6  -5  14 9055.44 1492.62   2
  -6   5  13 16800.0 2082.17   2
  -6  -5  13 19863.9 2087.96   2
  -6   5  12 21788.8 2285.84   2
  -6   5  11 56874.8 3499.78   2
  -6   5  10 6031.17 1305.49   2
  -6   5   9 15830.3 1822.40   2
  -6   5   8 8612.17 1367.24   2
   6  -5  -8 9665.03 1278.31   3
  -6   5   7 18164.4 1829.15   2
   6  -5  -7 19510.4 1667.84   3
   6   5  -6 5641.23 1065.66   1
  -6   5   6 5371.45 1084.47   2
   6  -5  -6 6179.66 830.264   2
   6  -5  -6 4123.74 868.305   3
  -6   5   5 107772. 3906.16   2
   6  -5  -5 103537. 3620.58   3
   6  -5  -5 109643. 3367.60   2
   6   5  -5 109981. 4034.14   1
   6   5  -4 52748.0 2870.23   1
  -6   5   4 52440.6 2601.78   2
   6  -5  -4 53464.0 2606.61   3
   6  -5  -4 54856.4 2291.45   2
  -6  -5   4 53373.9 3064.61   1
   6  -5  -4 52803.5 2158.75   1
  -6  -5   3 2887.00 1014.43   1
   6  -5  -3 2435.27 501.552   1
  -6   5   3 1874.75 645.218   2
   6  -5  -3 2756.67 518.433   2
  -6   5   2 117967. 3558.51   2
  -6  -5   2 124783. 4917.20   1
   6  -5  -2 118727. 3093.74   1
  -6   5   1 4176.42 697.006   2
  -6  -5   1 4223.26 1110.17   1
   6  -5  -1 3871.40 624.079   1
  -6   5   0 2617.85 529.108   1
  -6   5   0 2565.65 569.251   2
  -6  -5   0 2224.21 848.384   1
   6  -5   0 2796.46 534.756   1
   6   5   0 2357.71 338.143   3
  -6   5  -1 365.195 283.987   1
  -6   5  -1 215.956 275.892   2
   6  -5   1 3.06686 280.651   1
  -6  -5  -1 402.247 708.179   1
   6   5   1 291.857 289.911   3
  -6  -5  -2 29547.6 2637.43   1
   6  -5   2 31077.3 1694.15   1
   6   5   2 31715.2 1567.70   3
  -6   5  -2 30327.2 1696.30   1
  -6   5  -2 31632.7 1216.90   2
  -6   5  -3 21295.1 1501.71   1
  -6  -5  -3 23044.5 2394.39   1
   6  -5   3 19914.2 1411.33   1
  -6   5  -4 20168.2 1592.78   1
  -6  -5  -4 21493.9 2308.65   1
  -6  -5  -4 21900.6 1748.28   2
  -6   5  -5 14077.9 1406.47   1
  -6  -5  -5 14121.9 1449.21   2
  -6   5  -6 17413.3 1653.72   1
  -6  -5  -6 18703.2 2296.84   1
  -6  -5  -6 18213.9 1580.58   2
  -6   5  -7 7089.01 1149.29   1
  -6  -5  -7 7387.61 1064.28   2
  -6  -5  -7 6941.71 1545.89   1
  -6   5  -8-247.101 505.325   1
  -6  -5  -8 470.579 942.634   1
  -6   5  -9 19702.3 1980.28   1
  -6  -5  -9 28748.3 2976.18   1
  -6   5 -10 9151.35 1482.15   1
  -6  -5 -10 13025.8 2225.12   1
  -6  -5 -11 23319.4 2797.23   1
  -6   5 -11 22645.0 2218.93   1
  -6  -6  17 2527.45 897.309   2
  -6   6  16 19278.7 2331.37   2
  -6  -6  16 18805.6 2069.69   2
  -6   6  15 658.762 918.060   2
  -6  -6  15 1656.92 818.569   2
  -6   6  14 488.690 748.962   2
  -6  -6  14 2629.81 1093.22   2
  -6   6  13 22254.4 2383.09   2
  -6   6  12 1396.06 970.785   2
  -6   6  11 18197.8 2053.43   2
  -6   6  10 11946.9 1710.30   2
  -6   6   9 17391.6 1967.32   2
  -6   6   8 2587.81 917.467   2
   6  -6  -8 2839.78 744.593   3
  -6   6   7 10323.7 1449.92   2
   6  -6  -7 9002.42 1213.54   3
  -6   6   6 58329.4 3053.90   2
   6  -6  -6 59334.8 2937.63   3
  -6   6   5 5349.62 1071.07   2
   6   6  -5 6101.72 1072.62   1
   6  -6  -5 5078.46 775.651   2
   6  -6  -5 5448.53 981.845   3
  -6   6   4 16236.3 1558.49   2
   6   6  -4 12715.3 1558.73   1
   6  -6  -4 15835.9 1274.21   2
   6  -6  -4 17164.7 1605.27   3
  -6  -6   4 19869.1 1983.41   1
   6  -6  -4 16242.7 1185.80   1
  -6   6   3 21027.0 1668.73   2
   6   6  -3 21944.7 2040.86   1
   6  -6  -3 21876.1 1423.70   2
   6  -6  -3 23079.9 1332.06   1
  -6  -6   3 23326.2 2172.65   1
  -6   6   2 19688.5 1544.20   2
   6   6  -2 18376.6 1906.94   1
   6  -6  -2 20594.0 1315.29   2
  -6  -6   2 18988.3 2107.91   1
   6  -6  -2 20256.8 1232.52   1
   6  -6  -1 10628.1 926.229   1
   6   6  -1 10578.9 1496.64   1
  -6  -6   1 10217.0 1582.40   1
   6  -6  -1 9514.03 851.978   2
  -6   6   1 9742.25 1048.36   2
   6  -6   0 11680.9 932.186   1
  -6   6   0 11095.5 1029.39   2
  -6  -6   0 12188.8 1666.52   1
  -6  -6  -1 4959.63 1243.19   1
   6   6   1 5863.70 646.886   3
  -6   6  -1 5122.52 657.049   1
   6  -6   1 5718.66 702.314   1
  -6   6  -1 6016.77 712.719   2
  -6  -6  -2 90838.4 4633.23   1
   6  -6   2 86793.7 2516.26   1
   6   6   2 100021. 2825.24   3
  -6   6  -2 91681.6 2713.15   1
  -6   6  -3 468.740 316.003   1
   6   6   3 64.6200 365.436   3
  -6  -6  -3 146.254 806.905   1
  -6   6  -4 63173.0 2503.43   1
  -6  -6  -4 65801.9 4054.79   1
   6   6   4 63973.3 2727.42   3
  -6  -6  -4 62082.6 3025.81   2
  -6  -6  -5 1718.48 700.679   2
  -6  -6  -5 1911.43 1109.11   1
  -6   6  -5 1393.42 498.392   1
   6   6   5 1371.65 550.934   3
  -6   6  -6 44778.3 2445.87   1
  -6  -6  -6 44169.6 3499.32   1
  -6   6  -7 2290.38 773.219   1
  -6  -6  -7 1350.78 850.595   1
  -6   6  -8 1463.32 618.967   1
  -6  -6  -8 297.486 879.359   1
  -6   6  -9 6377.76 1169.98   1
  -6  -6  -9 4935.96 1471.57   1
  -6  -6 -10 8426.59 1947.55   1
  -6  -7  17 4586.06 1135.35   2
  -6  -7  16 2534.23 900.368   2
  -6   7  15-683.776 904.600   2
  -6  -7  15 486.040 681.993   2
  -6   7  14 30897.4 2939.85   2
  -6   7  13 2947.74 1017.22   2
  -6   7  12 21780.9 2350.70   2
  -6   7  11 2785.62 1003.82   2
  -6   7  10 649.291 806.622   2
  -6   7   9-64.4377 713.347   2
  -6   7   8 296.844 677.813   2
   6  -7  -8 83.7945 646.117   3
  -6   7   7 13034.5 1656.41   2
   6  -7  -7 14037.6 1635.60   3
  -6   7   6 2144.95 769.098   2
   6  -7  -6 1742.26 707.125   3
  -6   7   5 11498.1 1485.58   2
   6  -7  -5 9876.95 1325.12   3
  -6   7   4 22326.1 1861.90   2
   6  -7  -4 23046.2 1582.17   2
   6  -7  -4 19757.3 1808.76   3
   6  -7  -4 21245.8 1322.92   1
  -6  -7   4 20408.1 2086.85   1
  -6  -7   3 515.181 831.286   1
   6  -7  -3 372.447 285.976   1
  -6   7   3-80.3188 411.321   2
   6  -7  -3-51.3667 274.281   2
   6  -7  -2 59586.1 2004.95   1
   6  -7  -2 60892.1 2319.09   2
  -6  -7   2 57516.1 3547.53   1
  -6   7   2 63873.3 2846.89   2
  -6   7   1 1244.82 487.358   2
   6  -7  -1 807.598 296.446   1
  -6  -7   1 1102.31 800.112   1
   6  -7  -1 908.805 309.084   2
  -6  -7   0 53209.2 3431.51   1
   6  -7   0 56072.3 1989.14   2
  -6   7   0 54750.1 2348.53   2
   6  -7   0 56144.0 1761.97   1
  -6  -7  -1 76144.4 4186.37   1
   6  -7   1 78369.5 2147.96   2
  -6   7  -1 78882.5 2609.41   2
   6  -7   1 75364.1 1886.76   1
  -6   7  -2 3571.79 487.131   1
  -6  -7  -2 4810.97 1348.47   1
   6   7   2 4060.23 665.025   3
  -6   7  -3 3612.85 527.756   1
   6   7   3 4977.46 808.668   3
  -6  -7  -3 4961.46 1439.59   1
  -6   7  -4 1165.18 394.716   1
   6   7   4 18.8014 490.169   3
  -6  -7  -4-89.0664 956.108   1
  -6  -7  -5 7195.34 1616.69   1
  -6   7  -5 10064.3 1038.25   1
   6   7   5 8570.06 1146.82   3
  -6  -7  -6 8707.86 1821.99   1
  -6   7  -6 11607.4 1221.99   1
  -6  -7  -7 15472.7 2292.57   1
  -6   7  -7 17112.0 1567.47   1
  -6   7  -8 26471.8 2017.34   1
  -6  -7  -8 27072.5 3028.06   1
  -6  -7  -9 2699.78 1277.99   1
  -6  -7 -10 1741.61 957.258   1
  -6  -8  16 1544.82 835.429   2
  -6  -8  15 8500.96 1513.53   2
  -6   8  14 2148.51 1067.41   2
  -6   8  13 4216.90 1281.62   2
  -6   8  12 14405.1 2038.28   2
  -6   8  11 19317.0 2235.91   2
  -6   8  10 455.666 759.231   2
  -6   8   9 27225.2 2491.58   2
   6  -8  -9 24700.9 2191.32   3
  -6   8   8-209.175 693.845   2
   6  -8  -8-1062.85 706.015   3
  -6   8   7 36853.6 2729.49   2
   6  -8  -7 37151.9 2591.03   3
  -6   8   6 4808.49 1117.02   2
   6  -8  -6 6496.34 1206.51   3
   6  -8  -5 24197.7 2093.05   3
  -6   8   5 28980.7 2271.25   2
   6  -8  -4 84349.4 3821.17   3
  -6  -8   4 77219.8 1426.93   3
   6  -8  -4 81456.7 2482.49   1
  -6  -8   4 80719.7 3992.90   1
  -6   8   4 84176.8 3699.72   2
   6  -8  -3 17504.8 1381.72   2
  -6  -8   3 17108.0 1994.63   1
   6  -8  -3 15694.8 1006.13   1
  -6   8   3 17109.4 1659.85   2
  -6   8   2 4101.55 853.327   2
  -6  -8   2 2612.17 905.285   1
   6  -8  -2 4047.58 510.628   1
   6  -8  -2 3608.98 618.283   2
  -6   8   1 77.9537 404.314   2
  -6  -8   1-411.418 816.125   1
   6  -8  -1 144.594 140.221   1
   6  -8  -1 203.422 188.560   2
   6  -8   0 11711.9 558.506   1
   6  -8   0 14860.0 1090.16   2
  -6  -8   0 13135.8 1824.20   1
  -6   8   0 13493.9 1270.91   2
  -6  -8  -1 923.845 955.218   1
   6  -8   1 764.004 308.122   2
  -6  -8  -2 56110.5 3832.34   1
   6  -8   2 47472.8 1611.52   2
   6   8   3 1007.56 453.526   3
  -6  -8  -3 56.5331 853.293   1
   6   8   4 83409.2 3138.62   3
  -6  -8  -4 77910.9 4720.65   1
  -6   8  -4 81452.7 2167.29   1
  -6  -8  -5 27214.0 2861.84   1
   6   8   5 29280.6 2001.29   3
  -6   8  -5 28781.6 1412.92   1
  -6   8  -6 12774.1 1110.09   1
  -6  -8  -6 13317.3 2155.20   1
  -6  -8  -7 779.803 1158.91   1
  -6  -8  -8 2082.97 1105.54   1
  -6  -8  -9-191.441 769.248   1
  -6  -9  16 6961.06 1371.70   2
  -6   9  14 4784.65 1354.33   2
  -6   9  13 26033.5 2742.59   2
  -6   9  12 82.0183 880.828   2
  -6   9  11 171.170 615.715   2
  -6   9  10 88.6001 826.019   2
  -6   9   9 5862.12 1309.37   2
   6  -9  -9 6696.98 1265.36   3
   6  -9  -8 38975.3 2786.36   3
  -6   9   8 40376.2 2964.87   2
  -6   9   7 356.823 645.531   2
   6  -9  -7 158.261 592.665   3
   6  -9  -6 27519.8 2311.63   3
  -6   9   6 23143.5 2178.75   2
   6  -9  -5 27944.4 2274.43   3
  -6   9   5 34890.7 2583.98   2
   6  -9  -4 16796.3 1827.02   3
  -6  -9   4 16064.0 802.398   3
   6  -9  -4 16734.2 1127.98   1
  -6  -9   4 16441.5 1971.58   1
  -6   9   4 15311.9 1697.13   2
   6  -9  -3 24792.8 1202.45   1
  -6   9   3 24611.1 2023.98   2
   6  -9  -2 16850.2 912.150   1
   6  -9  -2 19792.9 1422.83   2
  -6  -9   2 16051.5 2098.18   1
  -6   9   2 16256.6 1590.53   2
   6  -9  -1 33465.3 1780.93   2
  -6  -9   1 34894.1 2975.27   1
  -6   9   1 33251.4 2155.18   2
   6  -9   0 10610.7 971.677   2
  -6  -9   0 10391.4 1710.52   1
  -6  -9  -1 17067.6 2196.31   1
   6  -9   1 15263.3 1080.37   2
   6  -9   2 1099.75 324.027   2
  -6  -9  -2 338.753 914.667   1
   6  -9   3 17027.7 913.806   2
  -6  -9  -3 14356.8 2163.04   1
  -6  -9  -4 29345.6 3034.68   1
   6   9   4 32738.7 2019.25   3
  -6  -9  -5 17300.0 2460.10   1
  -6  -9  -6 27494.1 3077.70   1
  -6  -9  -7 24294.3 2909.97   1
  -6  -9  -8 6292.31 1784.05   1
  -6  -9  -9 36186.9 3656.12   1
  -6  10  13 1438.83 1173.75   2
  -6  10  12 21202.0 2510.65   2
  -6  10  11 275.867 771.322   2
  -6  10  10 33747.1 2955.73   2
  -6  10   9 12899.0 1872.94   2
   6 -10  -9 13519.6 1828.71   3
  -6  10   8 3322.87 1054.45   2
   6 -10  -8 2492.91 880.497   3
   6 -10  -7 24523.0 2297.58   3
  -6  10   7 22683.7 2258.57   2
  -6  10   6 2629.82 895.650   2
   6 -10  -6 2356.06 816.114   3
  -6 -10   5 33035.7 1355.94   3
   6 -10  -5 31458.0 2556.36   3
  -6  10   5 32244.5 2565.68   2
  -6  10   4 1669.94 771.905   2
  -6 -10   4 1338.15 340.609   3
  -6 -10   4 1752.55 793.029   1
   6 -10  -4 2261.88 464.748   1
   6 -10  -4 661.545 669.991   3
  -6 -10   3 781.304 718.845   1
  -6  10   3 581.974 601.862   2
   6 -10  -3 572.581 218.352   1
  -6 -10   3 295.024 245.207   3
  -6  10   2 2349.53 771.636   2
  -6 -10   2 2696.99 1154.02   1
  -6 -10   1 376.230 879.552   1
   6 -10  -1 377.146 346.072   2
   6 -10   0 11489.1 1051.93   2
  -6 -10   0 8485.65 1638.99   1
   6 -10   1 10202.2 913.580   2
  -6 -10  -1 12777.8 1949.60   1
  -6 -10  -2 23005.3 2579.91   1
   6 -10   2 28341.2 1424.68   2
  -6 -10  -3 148.336 937.513   1
  -6 -10  -4 1353.43 1194.80   1
  -6 -10  -5 34941.8 3451.35   1
  -6 -10  -6-2517.94 1197.38   1
  -6 -10  -7 2564.36 1304.28   1
  -6 -10  -8 3707.46 1684.87   1
   6 -11 -14 926.886 779.021   1
   6 -11 -13 6702.64 1445.52   1
  -6  11  12-608.040 799.346   2
   6 -11 -12 2465.56 1020.20   1
  -6  11  11 28751.9 2872.82   2
  -6  11  10 55678.4 3879.47   2
  -6  11   9 4034.60 1157.96   2
   6 -11  -9 4294.65 1118.76   3
  -6  11   8 2589.18 1010.80   2
   6 -11  -8 691.745 661.805   3
  -6  11   7 2666.53 967.480   2
   6 -11  -7 1242.89 690.101   3
  -6  11   6 4244.40 1127.90   2
   6 -11  -6 5691.94 1224.35   3
  -6  11   5 12938.8 1724.26   2
   6 -11  -5 14591.2 1245.33   1
  -6 -11   5 13331.5 968.862   3
   6 -11  -5 11888.6 1660.57   3
   6 -11  -4 37072.5 2899.38   3
  -6 -11   4 34853.5 1499.89   3
  -6 -11   4 35315.0 2828.19   1
   6 -11  -4 34320.3 1600.50   1
   6 -11  -4 34395.4 1411.49   1
  -6  11   4 32200.7 2540.72   2
  -6 -11   3 13053.0 1795.35   1
   6 -11  -3 12870.2 766.759   1
  -6 -11   3 15435.0 1017.44   3
  -6  11   3 14732.7 1742.04   2
   6 -11  -3 12761.8 688.464   1
  -6 -11   2 9527.81 1710.84   1
  -6 -11   1 965.329 815.709   1
   6 -11   0 55475.2 2252.64   2
  -6 -11   0 52059.9 3712.84   1
  -6 -11  -1-227.000 933.491   1
   6 -11   1 245.140 247.300   2
  -6 -11  -2 277.179 788.859   1
  -6 -11  -3 119.559 1087.94   1
  -6 -11  -4-123.373 1055.56   1
  -6 -11  -5 5223.90 1657.95   1
  -6 -11  -6 23.5854 1024.82   1
  -6 -11  -7-55.7503 849.277   1
  -6 -11  -8-880.589 1261.01   1
   6 -12 -14 9889.27 1798.57   1
   6 -12 -13 9148.23 1635.62   1
   6 -12 -12 934.234 814.991   1
  -6  12  11 1954.88 1043.20   2
   6 -12 -11 1492.99 781.558   1
  -6  12  10 610.753 965.590   2
   6 -12 -10 1958.08 788.587   1
  -6  12   9 12709.9 1882.88   2
   6 -12  -9 16870.9 1821.36   1
   6 -12  -9 15724.3 1986.23   3
  -6  12   8 4485.60 1224.74   2
   6 -12  -8 2641.84 752.181   1
   6 -12  -8 5389.00 1255.43   3
   6 -12  -7 1751.80 1010.27   3
  -6  12   7 506.508 735.396   2
   6 -12  -7-358.000 491.147   1
  -6  12   6 7659.33 1421.64   2
   6 -12  -6 8656.00 1041.87   1
   6 -12  -6 8632.66 1502.88   3
  -6  12   5 8830.89 1508.27   2
   6 -12  -5 11843.2 1112.56   1
  -6 -12   5 10976.4 969.870   3
   6 -12  -5 9489.00 1558.66   3
  -6  12   4 571.428 647.665   2
   6 -12  -4 1024.58 949.998   3
  -6 -12   4 582.859 405.010   3
  -6 -12   4 1007.62 864.443   1
  -6 -12   3 5335.03 1373.12   1
   6 -12  -3 4162.79 1185.09   3
  -6 -12   3 5501.84 712.608   3
  -6 -12   2 10819.0 1774.62   1
  -6 -12   1 46665.2 3581.28   1
  -6 -12   0 14464.6 2080.80   1
  -6 -12  -1 4168.95 1229.62   1
  -6 -12  -2 32826.9 3144.07   1
  -6 -12  -3 2560.42 1132.67   1
  -6 -12  -4 9533.95 1963.55   1
  -6 -12  -5-4917.38 1559.40   1
  -6 -12  -6 12058.7 2320.56   1
  -6 -12  -7 21828.4 3033.42   1
   6 -13 -13 2511.05 1054.49   1
   6 -13 -12 4051.67 972.638   1
   6 -13 -11-1013.44 641.080   1
  -6  13  10 1597.74 996.485   2
   6 -13 -10 679.996 658.232   1
   6 -13 -10 2267.21 998.676   3
  -6  13   9 735.944 860.799   2
   6 -13  -9 2522.93 910.690   1
   6 -13  -9 3326.40 1229.05   3
  -6  13   8 1660.51 940.677   2
   6 -13  -8 2345.87 1032.57   3
  -6  13   7-1120.75 890.024   2
   6 -13  -7 345.707 498.232   3
  -6  13   6 413.996 624.712   2
   6 -13  -6 1289.00 940.234   3
   6 -13  -5 196.541 667.190   3
  -6  13   5 1288.07 927.243   2
   6 -13  -4 13553.0 2004.58   3
  -6 -13   4 14882.6 1942.52   1
   6 -13  -3 987.123 900.127   3
  -6 -13   3 548.929 823.586   1
  -6 -13   2 25509.4 2689.49   1
  -6 -13   1 14516.5 2105.25   1
  -6 -13   0-1195.32 957.982   1
  -6 -13  -1 13231.8 2108.32   1
  -6 -13  -2-55.0746 702.303   1
  -6 -13  -3 47708.5 3926.46   1
  -6 -13  -4 478.453 847.304   1
  -6 -13  -5 4392.63 1633.27   1
  -6 -13  -6-1821.77 1368.83   1
  -6  14   9 11482.1 1910.08   2
   6 -14  -8 6299.31 1461.02   3
  -6  14   8 4725.55 1382.63   2
   6 -14  -7 1383.23 909.988   3
  -6  14   7 1634.93 891.008   2
   6 -14  -6 11078.9 1839.81   3
   6 -14  -5 14194.2 2051.26   3
   6 -14  -4 10972.6 1840.38   3
  -6 -14   4 9261.44 1548.85   1
   6 -14  -3 6718.29 1470.32   3
  -6 -14   3 10951.2 1797.62   1
  -6 -14   2 3573.61 1168.27   1
  -6 -14   1 11644.2 2014.54   1
  -6 -14   0 5.07848 1024.20   1
  -6 -14  -1 7399.17 1626.27   1
  -6 -14  -2 31986.4 3228.85   1
  -6 -14  -3 2361.87 1060.29   1
  -6 -14  -4 5098.62 1546.45   1
  -6 -14  -5 9054.72 2106.73   1
   6 -15  -6 18752.4 2450.61   3
   6 -15  -5 6245.81 1538.52   3
   6 -15  -4 1309.71 1044.54   3
   6 -15  -3 12207.2 2091.25   3
  -6 -15   3 10808.8 1843.16   1
  -6 -15   2 2659.57 1122.78   1
   6 -15  -2 4461.53 1500.86   3
  -6 -15   1 2121.59 1056.04   1
  -6 -15   0 4581.87 1514.56   1
  -6 -15  -1 22673.4 2767.89   1
  -6 -15  -2 4252.75 1250.96   1
  -6 -15  -3-1826.62 904.810   1
  -6 -15  -4 10415.1 2034.69   1
  -6 -16   3 1318.56 709.074   1
  -6 -16   2 4487.79 1322.14   1
  -6 -16   1 368.568 848.963   1
  -6 -16   0 313.875 902.247   1
  -6 -16  -1-1453.36 974.276   1
  -6 -16  -2-654.136 1032.29   1
  -6 -16  -3 2752.97 1095.66   1
  -6 -17   2 3784.79 1075.74   1
  -6 -17   1 64.5075 556.375   1
  -6 -17   0 1366.54 984.784   1
  -6 -17  -1 2721.78 1126.42   1
  -6 -17  -2 1978.52 1169.14   1
  -7   0  17 221.524 893.232   2
  -7   0  16-1293.63 1003.28   2
  -7   0  15-381.398 799.958   2
  -7   0  14 62535.0 3821.90   2
  -7   0  13 1432.57 930.888   2
  -7   0  12 734.931 612.718   2
  -7   0  11-174.117 743.407   2
  -7   0  11 433.463 383.737   3
  -7   0  10 52729.8 3265.08   2
  -7   0  10 48154.6 2210.85   3
  -7   0   9-134.257 769.979   2
  -7   0   9-511.616 342.045   3
  -7   0   8 88260.9 4012.07   2
  -7   0   8 89186.0 2716.25   3
  -7   0   7-382.996 778.763   2
   7   0  -7-135.527 299.553   1
   7   0  -6 46745.6 2499.42   1
   7   0  -5-171.942 362.447   1
   7   0  -5 44.0964 250.308   3
   7   0  -4 103164. 2447.14   3
   7   0  -4 109388. 3765.66   1
   7   0  -3-34.8893 306.849   3
   7   0  -3-1170.51 555.691   1
  -7   0   3 316.098 600.023   1
   7   0  -2 33336.8 2314.87   1
  -7   0   2 28451.4 2220.23   1
   7   0  -1-224.614 443.657   1
  -7   0   1-388.039 604.168   1
  -7   0   0 31.8024 561.539   1
   7   0   0 320.027 492.930   1
  -7   0  -1 320.521 467.694   1
   7   0   1 551.692 419.609   1
   7   0   2 13167.0 1565.03   1
  -7   0  -2 11868.2 1515.32   1
  -7   0  -3-1374.07 730.143   1
   7   0   3 117.871 529.578   1
  -7   0  -4 11761.5 1660.13   1
  -7   0  -4 10559.0 793.042   2
  -7   0  -5-1433.76 769.147   1
  -7   0  -5-207.716 154.008   2
  -7   0  -6 24877.6 2478.61   1
  -7   0  -7 288.430 914.036   1
  -7   0  -8 31422.7 2889.25   1
  -7   0  -9 423.459 628.053   1
  -7   0 -10 11489.4 1905.27   1
  -7   0 -11-364.749 864.892   1
  -7   0 -12 13947.3 2208.31   1
  -7   1  17 1824.45 1020.53   2
  -7  -1  17 1205.03 885.552   2
  -7   1  16 4126.72 1246.22   2
  -7  -1  16 2857.78 1108.50   2
  -7   1  15-311.583 912.708   2
  -7  -1  15 514.554 757.995   2
  -7   1  14 3218.30 1097.53   2
  -7  -1  14 2706.80 1031.41   2
  -7   1  13 16762.9 2029.27   2
  -7  -1  13 18614.8 2067.71   2
  -7   1  12 11667.8 1680.07   2
  -7  -1  12 10249.1 1620.83   2
  -7   1  11-1295.55 858.135   2
  -7  -1  11 242.990 794.822   2
  -7  -1  11-701.222 397.800   3
  -7   1  10 26979.9 1733.03   3
  -7   1  10 26340.5 2357.95   2
  -7  -1  10 24893.2 2322.17   2
  -7  -1  10 28299.5 1651.19   3
  -7   1   9 4118.78 691.036   3
  -7   1   9 4725.92 1221.99   2
  -7  -1   9 3809.53 1120.15   2
  -7  -1   9 3982.47 630.882   3
  -7   1   8 87368.8 3948.84   2
  -7  -1   8 85120.0 2499.39   3
  -7   1   7 5499.18 1046.93   2
   7  -1  -7 7186.27 1019.77   1
  -7   1   6 12520.3 1519.26   2
   7  -1  -6 13720.1 1088.67   3
   7  -1  -6 13751.6 1353.47   1
   7   1  -6 15763.0 1503.31   1
   7  -1  -5 67732.8 2286.31   3
   7  -1  -5 69914.8 2937.74   1
   7   1  -5 66996.9 3041.24   1
   7  -1  -4 6459.85 958.595   1
   7  -1  -4 7090.37 784.468   3
   7   1  -4 6618.72 1029.86   1
  -7   1   4 5708.91 995.808   2
   7   1  -4 6903.75 556.690   3
   7   1  -3 23488.4 1906.52   1
   7   1  -3 23815.5 995.812   3
  -7  -1   3 25165.9 2130.45   1
   7  -1  -3 24897.4 1810.14   1
   7  -1  -2 25269.8 1934.99   1
   7   1  -2 26813.4 2136.73   1
  -7   1   2 24979.7 2008.43   1
  -7  -1   2 24627.0 2168.74   1
   7  -1  -1 26888.4 1985.42   1
   7   1  -1 24403.9 2014.02   1
  -7   1   1 27761.3 2116.07   1
  -7  -1   1 28347.5 2237.13   1
   7  -1   0 65306.9 3086.40   1
   7   1   0 70980.8 3390.06   1
  -7   1   0 71580.1 3251.03   1
  -7  -1   0 69470.9 3395.00   1
  -7  -1  -1 72120.9 3554.40   1
   7   1   1 68149.9 3361.17   1
   7  -1   1 70736.5 3229.11   1
  -7   1  -1 65472.3 3145.43   1
   7   1   2 561.804 454.512   1
   7  -1   2 690.556 465.731   1
  -7   1  -2 105.232 438.388   1
  -7  -1  -2-970.548 831.563   1
   7  -1   3 4459.10 1003.40   1
  -7   1  -3 5510.79 497.142   2
  -7   1  -3 5783.72 1127.79   1
  -7  -1  -3 4826.50 1178.15   1
  -7   1  -4 1797.46 270.033   2
  -7   1  -4 1954.18 246.548   2
  -7   1  -4 2092.14 868.410   1
  -7  -1  -4 2558.30 1031.22   1
  -7  -1  -4 2173.46 494.123   2
  -7  -1  -5 5370.78 1241.47   1
  -7  -1  -5 6467.33 720.532   2
  -7   1  -5 5492.43 1214.23   1
  -7   1  -6-683.230 717.093   1
  -7  -1  -6 122.097 688.839   1
  -7  -1  -6 560.435 275.337   2
  -7   1  -7 24623.9 2465.26   1
  -7  -1  -7 22400.2 2463.39   1
  -7   1  -8 57671.2 3749.26   1
  -7  -1  -8 51197.5 3625.00   1
  -7   1  -9 9708.47 1716.55   1
  -7  -1  -9 8664.59 1660.21   1
  -7   1 -10 53862.9 3858.12   1
  -7  -1 -10 52621.0 4031.17   1
  -7   1 -11 15080.8 2098.05   1
  -7  -1 -11 17061.4 2418.60   1
  -7   1 -12 6934.96 1601.49   1
  -7   2  17 17057.5 2285.40   2
  -7  -2  17 15001.0 2018.74   2
  -7   2  16 6839.62 1463.71   2
  -7  -2  16 8088.62 1579.01   2
  -7   2  15 42024.4 3292.06   2
  -7  -2  15 38448.3 3068.38   2
  -7   2  14 1936.32 1007.51   2
  -7  -2  14 393.362 798.614   2
  -7   2  13 3780.35 1121.96   2
  -7  -2  13 4639.12 1201.21   2
  -7   2  12-87.8240 547.137   2
  -7  -2  12 368.223 729.555   2
  -7   2  11 314.344 562.018   2
  -7  -2  11 910.280 756.660   2
  -7  -2  11 394.167 304.928   3
  -7   2  10 23803.8 2259.64   2
  -7   2  10 24033.3 1689.26   3
  -7  -2  10 25493.7 2361.61   2
  -7  -2  10 24496.5 1484.43   3
  -7   2   9 1196.74 794.647   2
  -7   2   9 1040.59 451.746   3
  -7  -2   9 1724.23 491.237   3
  -7   2   8 30888.2 2433.13   2
  -7  -2   8 32726.1 1480.36   3
  -7   2   7 458.606 605.169   2
  -7  -2   7 1230.58 345.449   3
   7  -2  -7 455.816 360.072   1
  -7   2   6 187268. 5399.70   2
   7  -2  -6 194366. 4338.75   3
   7  -2  -6 192243. 4877.32   1
   7   2  -6 196284. 5296.46   1
   7  -2  -5 6708.27 944.698   1
   7   2  -5 6776.33 1034.62   1
  -7   2   5 5735.64 1050.13   2
   7  -2  -5 6185.31 833.545   3
   7  -2  -4 2719.70 637.916   3
   7  -2  -4 3170.13 685.047   1
  -7   2   4 2491.35 726.121   2
  -7  -2   4 3534.26 1006.81   1
   7   2  -3 79996.0 3612.66   1
  -7  -2   3 83105.2 3902.76   1
   7   2  -3 74275.4 1166.29   3
   7  -2  -3 80002.0 3113.46   1
  -7  -2   2 374.744 693.355   1
  -7   2   2 789.131 442.468   2
   7  -2  -2 494.297 427.440   1
   7   2  -2 95.6352 531.680   1
  -7   2   2 1069.66 569.491   1
   7  -2  -1-618.105 432.817   1
  -7   2   1-400.268 446.987   1
   7   2  -1-648.404 554.180   1
  -7  -2   1-172.729 714.546   1
  -7   2   1-384.341 362.619   2
  -7   2   0 14897.7 1120.99   2
   7  -2   0 14843.4 1451.96   1
   7   2   0 16657.9 1682.21   1
  -7   2   0 15821.1 1538.32   1
  -7  -2   0 14130.0 1667.03   1
  -7   2  -1 7114.06 1036.30   1
  -7  -2  -1 5895.68 1153.38   1
  -7   2  -1 4653.71 599.056   2
   7   2   1 6223.61 1112.04   1
   7  -2   1 5991.64 992.016   1
  -7   2  -2 3666.95 883.205   1
  -7   2  -2 3540.47 463.041   2
   7  -2   2 4607.09 935.165   1
  -7  -2  -2 5012.72 1165.23   1
  -7   2  -3 41122.4 2646.70   1
  -7   2  -3 37480.3 1079.31   2
  -7  -2  -3 37294.7 2869.78   1
   7  -2   3 38381.5 2538.01   1
   7  -2   4 6227.35 1042.95   1
  -7   2  -4 7591.29 1303.73   1
  -7  -2  -4 7527.31 905.119   2
  -7  -2  -4 6945.42 1461.21   1
  -7   2  -5 73860.0 3871.66   1
  -7  -2  -5 68320.8 4103.03   1
  -7  -2  -5 66075.1 2473.08   2
  -7   2  -6 2926.84 945.513   1
  -7  -2  -6 1366.22 891.062   1
  -7  -2  -6 2963.50 588.922   2
  -7   2  -7 8260.89 1430.08   1
  -7  -2  -7 7610.79 1579.14   1
  -7   2  -8 5081.74 1256.70   1
  -7  -2  -8 2899.41 1098.71   1
  -7   2  -9 427.070 760.574   1
  -7  -2  -9 1825.20 1194.90   1
  -7   2 -10-1009.75 736.671   1
  -7  -2 -10 188.792 763.136   1
  -7   2 -11 708.967 801.297   1
  -7  -2 -11 2202.68 1032.37   1
  -7   2 -12 5314.56 1520.69   1
  -7  -3  17 830.746 660.161   2
  -7   3  16-9.25163 954.284   2
  -7  -3  16 2252.75 962.908   2
  -7   3  15-313.540 708.719   2
  -7  -3  15 81.9174 815.917   2
  -7   3  14 15486.9 2030.51   2
  -7  -3  14 14306.5 1866.61   2
  -7   3  13 10989.3 1755.23   2
  -7  -3  13 8289.77 1512.96   2
  -7  -3  12 193.465 790.182   2
  -7   3  12 216.587 754.435   2
  -7   3  11 22614.4 2271.77   2
  -7  -3  11 25746.5 1552.92   3
  -7   3  10 559.206 815.389   2
  -7  -3  10 459.287 371.344   3
  -7   3   9 11901.4 1570.54   2
  -7  -3   9 10133.5 860.616   3
  -7   3   8 5647.52 1182.84   2
  -7  -3   8 6394.95 644.661   3
  -7   3   7 21886.9 2037.73   2
  -7  -3   7 24678.6 1050.91   3
   7  -3  -7 22919.2 1664.38   3
   7  -3  -7 21558.3 1659.58   1
  -7   3   6 7823.70 1255.54   2
   7  -3  -6 9051.23 1073.80   3
   7  -3  -6 7655.44 998.132   1
  -7   3   5 8010.47 1166.83   2
   7  -3  -5 9415.28 1065.79   3
   7  -3  -5 9538.72 1093.30   1
  -7   3   4 13849.1 1401.13   2
   7  -3  -4 13077.2 1243.36   3
  -7  -3   4 11945.9 1599.08   1
   7  -3  -4 12310.1 1196.86   1
  -7   3   3 152774. 4259.89   2
  -7  -3   3 151657. 5404.04   1
   7  -3  -3 164488. 4262.69   1
  -7  -3   2 2106.73 869.607   1
  -7   3   2 640.384 487.629   2
   7  -3  -2 1526.79 566.163   1
   7   3  -2 2453.16 784.202   1
  -7   3   1 130099. 3501.76   2
   7  -3  -1 135059. 4139.29   1
   7   3  -1 133985. 4927.90   1
  -7   3   1 128909. 4195.07   1
  -7  -3   1 135842. 4994.08   1
  -7   3   0 1499.33 636.324   1
  -7  -3   0 1250.70 846.265   1
   7  -3   0 369.186 348.164   1
   7   3   0 1930.98 702.358   1
  -7   3   0 543.280 330.147   2
  -7  -3  -1 64189.1 3556.72   1
  -7   3  -1 63096.7 2032.58   2
   7  -3   1 67536.7 2996.67   1
  -7   3  -1 64736.9 2884.47   1
  -7   3  -2 655.511 221.702   2
  -7   3  -2 1092.02 514.388   1
  -7  -3  -2 745.582 724.400   1
   7  -3   2 548.968 543.499   1
  -7   3  -3 24686.4 1949.59   1
  -7  -3  -3 23563.8 2401.70   1
   7  -3   3 22978.0 1872.84   1
  -7   3  -4 2.79213 627.139   1
   7  -3   4 74.7709 313.350   1
  -7  -3  -4 541.791 446.263   2
  -7  -3  -5 245.078 625.601   1
  -7  -3  -5 967.917 470.875   2
  -7   3  -5 1870.38 764.789   1
  -7  -3  -6 9132.54 1714.50   1
  -7  -3  -6 10037.3 1062.99   2
  -7   3  -6 9048.33 1443.07   1
  -7   3  -7 16493.4 1940.21   1
  -7  -3  -7 19034.1 2354.67   1
  -7   3  -8 2028.93 916.436   1
  -7  -3  -8 1143.74 1040.14   1
  -7   3  -9 2892.96 1046.52   1
  -7  -3  -9 2440.58 1256.81   1
  -7   3 -10 4517.30 1185.88   1
  -7  -3 -10 4489.99 1379.99   1
  -7   3 -11 11554.5 1871.92   1
  -7  -3 -11 12940.8 2312.21   1
  -7   3 -12-574.556 597.108   1
  -7  -4  17 16485.4 2082.95   2
  -7   4  16-119.213 794.387   2
  -7  -4  16 495.027 663.969   2
  -7   4  15 28542.2 2843.68   2
  -7  -4  15 25509.8 2544.22   2
  -7   4  14 7469.93 1537.34   2
  -7  -4  14 8077.62 1471.15   2
  -7   4  13 17062.5 2104.79   2
  -7  -4  13 21903.6 2320.40   2
  -7   4  12 2525.84 1045.32   2
  -7   4  11-24.6297 816.253   2
  -7  -4  11 640.013 388.588   3
  -7   4  10 29236.0 2512.90   2
  -7  -4  10 28028.6 1498.01   3
  -7   4   9-33.9349 600.015   2
  -7  -4   9 274.316 285.871   3
  -7   4   8 2179.51 865.079   2
  -7  -4   8 2039.59 386.285   3
   7  -4  -8 2259.87 701.428   3
  -7   4   7 7769.48 1299.50   2
  -7  -4   7 9398.69 610.545   3
   7  -4  -7 8949.30 1136.23   3
  -7   4   6 44521.5 2716.22   2
   7  -4  -6 44162.5 2290.78   1
   7  -4  -6 45362.8 2408.77   3
  -7   4   5 21679.6 1877.64   2
   7  -4  -5 23283.5 1735.95   3
   7  -4  -5 23576.9 1645.33   1
   7   4  -4 14395.5 1653.53   1
  -7   4   4 12887.8 1415.68   2
   7  -4  -4 15098.2 1408.77   3
  -7  -4   4 17758.5 1934.91   1
   7  -4  -4 13629.8 1237.03   1
   7   4  -3 27527.0 2316.78   1
  -7   4   3 22994.5 1703.23   2
  -7  -4   3 22788.4 2221.97   1
   7  -4  -3 24386.8 1614.56   1
  -7  -4   2 505.525 651.729   1
  -7   4   2-258.936 392.142   2
   7  -4  -2 63.5309 319.972   1
   7   4  -2 39.6014 460.379   1
  -7   4   1 54381.2 2333.14   2
   7  -4  -1 53331.6 2513.08   1
   7   4  -1 49579.8 917.053   3
  -7   4   1 53272.6 2534.06   1
  -7  -4   1 58129.3 3401.22   1
  -7   4   0 26967.6 1521.49   2
   7  -4   0 30238.0 1872.68   1
  -7   4   0 27057.5 1886.51   1
  -7  -4   0 31004.0 2513.85   1
  -7  -4  -1 72536.8 3885.83   1
  -7   4  -1 78220.8 2304.45   2
  -7   4  -1 75992.2 3032.55   1
   7  -4   1 77113.1 3020.24   1
  -7   4  -2 6675.12 959.998   1
  -7  -4  -2 6770.27 1368.79   1
   7  -4   2 5545.22 967.014   1
  -7   4  -2 7243.50 607.503   2
  -7   4  -3 38339.4 2231.88   1
  -7  -4  -3 36758.9 3037.81   1
   7  -4   3 39864.3 2368.70   1
   7  -4   4 3319.62 774.924   1
  -7   4  -4 2522.03 732.533   1
  -7  -4  -4 4232.10 1124.49   1
  -7  -4  -4 3237.63 747.338   2
  -7  -4  -5 9101.52 1718.85   1
  -7  -4  -5 10460.0 1170.27   2
  -7   4  -5 9271.83 1288.19   1
  -7  -4  -6 11628.5 1890.37   1
  -7  -4  -6 13872.8 1327.30   2
  -7   4  -6 14268.9 1738.91   1
  -7   4  -7 44670.1 2996.66   1
  -7  -4  -7 52596.0 3890.60   1
  -7  -4  -8 15783.4 2283.80   1
  -7   4  -8 16725.3 1911.72   1
  -7   4  -9 2253.71 889.264   1
  -7  -4  -9 1125.22 909.873   1
  -7   4 -10 1032.56 851.833   1
  -7  -4 -10-991.427 1054.90   1
  -7  -5  17 945.120 765.382   2
  -7   5  16 9294.60 1888.94   2
  -7  -5  16 6750.48 1428.49   2
  -7   5  15 2623.35 1066.77   2
  -7  -5  15 3361.48 1092.60   2
  -7  -5  14 654.691 620.441   2
  -7   5  14 485.597 702.450   2
  -7   5  13 45111.5 3448.45   2
  -7   5  12 40755.6 3195.38   2
  -7   5  11 3485.43 1133.02   2
  -7   5  10 68348.6 3905.84   2
  -7   5   9 19256.0 2070.14   2
  -7  -5   9 17345.8 1064.61   3
  -7   5   8 8432.05 1374.83   2
  -7  -5   8 6815.90 607.215   3
   7  -5  -8 7612.93 1133.84   3
  -7   5   7 1109.65 794.534   2
  -7  -5   7 1137.64 240.007   3
   7  -5  -7 777.860 592.249   3
  -7   5   6 21195.7 1955.48   2
   7  -5  -6 24119.3 1888.33   3
   7  -5  -6 18772.2 1487.02   1
   7  -5  -5 4319.56 753.532   1
  -7   5   5 2699.30 792.066   2
   7  -5  -5 2839.58 803.493   3
  -7   5   4 31616.2 2183.78   2
   7  -5  -4 31877.8 1803.41   1
   7  -5  -4 33330.3 2212.26   3
  -7  -5   4 30309.6 2594.93   1
  -7  -5   3-177.106 840.833   1
   7  -5  -3 289.372 317.461   1
  -7   5   3 100.540 361.880   2
  -7  -5   2 4489.17 1222.76   1
  -7   5   2 6807.67 993.091   2
   7  -5  -2 7523.91 968.262   1
   7  -5  -1 3843.21 672.041   1
  -7  -5   1 4026.39 1063.79   1
  -7   5   1 5207.88 807.678   2
  -7   5   0 2075.92 542.693   2
  -7  -5   0 2723.74 1083.77   1
   7  -5   0 2522.45 618.832   1
   7   5   0 2263.18 351.007   3
  -7   5   0 2018.62 564.895   1
  -7  -5  -1 42384.1 3120.69   1
   7  -5   1 39700.1 2094.58   1
   7   5   1 39234.0 1575.24   3
  -7   5  -1 41003.0 2162.30   1
  -7   5  -1 44297.3 1777.32   2
  -7   5  -2 584.298 224.836   2
  -7   5  -2 990.356 493.448   1
   7  -5   2 1046.83 463.993   1
   7   5   2 872.976 425.777   3
  -7  -5  -3 37906.6 3193.93   1
   7  -5   3 29950.5 1914.52   1
  -7   5  -3 38659.6 2123.00   1
  -7   5  -4 155.240 368.815   1
  -7  -5  -4-1068.52 1030.13   1
  -7  -5  -4-79.8445 428.999   2
  -7  -5  -5 13751.7 1406.34   2
  -7   5  -5 15797.5 1608.67   1
  -7  -5  -5 13557.5 2036.23   1
  -7   5  -6 22428.6 1997.82   1
  -7  -5  -6 24285.2 2795.61   1
  -7  -5  -7 9819.44 1816.55   1
  -7   5  -7 11973.6 1547.22   1
  -7   5  -8 7267.22 1345.60   1
  -7  -5  -8 6557.39 1555.36   1
  -7  -5  -9 20536.0 2727.97   1
  -7   5  -9 21008.5 2129.14   1
  -7  -5 -10 5567.42 1521.37   1
  -7  -6  16 3347.82 1011.45   2
  -7   6  15-489.163 897.932   2
  -7  -6  15 247.891 552.641   2
  -7   6  14 19105.1 2404.17   2
  -7  -6  14 19564.5 2329.38   2
  -7   6  13-583.726 872.255   2
  -7   6  12 4531.44 1169.42   2
  -7   6  11 41.6252 565.770   2
  -7   6  10 19454.3 2132.99   2
  -7   6   9 1415.85 877.507   2
  -7   6   8 28120.3 2440.33   2
   7  -6  -8 30220.7 2284.05   3
  -7   6   7 12976.5 1695.66   2
  -7  -6   7 13962.8 659.975   3
   7  -6  -7 12403.8 1531.88   3
  -7   6   6 35468.0 2556.55   2
   7  -6  -6 36417.1 2419.18   3
   7  -6  -6 31305.0 1898.46   1
   7  -6  -5 11924.2 1439.14   3
  -7   6   5 14248.4 1619.77   2
  -7  -6   5 11734.1 1613.58   1
   7  -6  -5 12319.3 1148.45   1
  -7   6   4 74951.8 3400.57   2
   7  -6  -4 80116.7 3544.84   3
  -7  -6   4 78243.0 4102.92   1
   7  -6  -4 78657.9 2747.48   1
  -7  -6   3 9857.46 1642.59   1
  -7   6   3 11002.6 1301.29   2
   7  -6  -3 9672.77 963.303   1
  -7   6   2 55148.6 2636.72   2
   7  -6  -2 56911.4 2395.46   1
  -7  -6   2 60164.8 3726.81   1
   7  -6  -1 951.792 368.887   1
  -7   6   1 852.484 442.251   2
  -7  -6   1-152.481 661.044   1
  -7   6   0 1316.13 494.316   2
  -7  -6   0 758.241 697.775   1
   7  -6   0 1787.16 467.135   1
  -7  -6  -1 55074.5 3588.35   1
   7  -6   1 52751.8 2253.21   1
   7   6   1 53670.5 1863.61   3
  -7   6  -1 50725.1 2259.71   1
  -7   6  -1 55210.2 2083.52   2
   7  -6   2 294.598 327.105   1
  -7   6  -2 317.468 331.772   1
  -7  -6  -2-184.113 698.667   1
   7   6   2 285.207 279.436   3
   7   6   3 14526.0 1260.69   3
  -7  -6  -3 14781.5 2064.27   1
  -7   6  -3 14962.1 1264.61   1
  -7   6  -4 3398.93 674.206   1
  -7  -6  -4 1975.77 988.394   1
   7   6   4 2631.00 694.984   3
  -7   6  -5 7159.56 1027.60   1
   7   6   5 6007.32 950.682   3
  -7  -6  -5 3683.76 1324.84   1
  -7  -6  -6 18696.9 2520.39   1
  -7   6  -6 17350.9 1657.90   1
  -7  -6  -7 9544.39 1853.68   1
  -7   6  -7 12521.4 1487.10   1
  -7  -6  -8 12591.9 2213.23   1
  -7   6  -8 16150.0 1807.88   1
  -7  -6  -9 7885.62 1949.05   1
  -7  -7  16-360.394 845.645   2
  -7   7  15 305.954 951.971   2
  -7  -7  15 692.173 782.088   2
  -7   7  14 6806.84 1522.06   2
  -7   7  13 8348.16 1635.99   2
  -7   7  12 39783.1 3230.81   2
  -7   7  11 1326.04 788.082   2
  -7   7  10 56096.1 3629.41   2
  -7   7   9 728.557 703.422   2
   7  -7  -9-117.311 553.136   3
   7  -7  -8 10700.5 1435.56   3
  -7   7   8 10908.9 1625.03   2
  -7   7   7 75997.4 3866.80   2
   7  -7  -7 76812.9 3657.98   3
  -7   7   6 5092.60 1092.57   2
   7  -7  -6 6835.82 919.729   1
   7  -7  -6 6137.19 1138.82   3
  -7   7   5 9590.75 1377.28   2
  -7  -7   5 8748.93 1512.71   1
   7  -7  -5 9873.35 1035.20   1
   7  -7  -5 9850.79 1392.63   3
  -7   7   4 48826.3 2826.80   2
   7  -7  -4 51224.1 2315.11   2
   7  -7  -4 43991.9 2778.59   3
  -7  -7   4 48667.0 3370.20   1
   7  -7  -4 44858.6 2026.56   1
  -7  -7   3 3471.54 1262.08   1
  -7   7   3 3742.16 861.771   2
   7  -7  -3 4155.46 630.817   1
   7  -7  -3 4054.47 666.552   2
  -7  -7   2 5632.03 1464.34   1
  -7   7   2 6189.68 1028.17   2
   7  -7  -2 6027.48 765.565   2
   7  -7  -2 5108.76 727.335   1
  -7   7   1 2336.50 650.775   2
  -7  -7   1 1557.54 858.147   1
   7  -7  -1 1579.80 408.272   1
  -7   7   0 1371.01 555.988   2
   7  -7   0 805.718 329.849   1
  -7   7  -1 6946.07 824.073   2
   7  -7   1 5772.59 683.218   1
  -7  -7  -1 6912.30 1466.63   1
  -7  -7  -2 8269.21 1653.55   1
  -7   7  -2 7444.65 822.601   1
   7   7   2 6704.64 812.056   3
  -7  -7  -3 21895.0 2610.19   1
   7   7   3 20258.5 1462.59   3
  -7   7  -3 24362.5 1469.67   1
  -7  -7  -4 33175.4 3241.70   1
   7   7   4 34947.0 2040.49   3
  -7   7  -4 37747.4 1853.92   1
  -7   7  -5 6765.52 872.039   1
  -7  -7  -5 5006.29 1447.45   1
  -7   7  -6-271.762 300.480   1
  -7  -7  -6-1795.22 1198.11   1
  -7  -7  -7-565.800 822.624   1
  -7  -7  -8 22157.7 2952.19   1
  -7  -7  -9 4143.40 1509.49   1
  -7   8  14 102.264 917.353   2
  -7   8  13-197.220 1012.55   2
  -7   8  12 29915.9 2895.30   2
  -7   8  11 17183.1 2145.67   2
  -7   8  10 127.631 760.123   2
  -7   8   9 2088.94 1006.33   2
   7  -8  -9 4281.88 1039.85   3
  -7   8   8 211.997 713.036   2
   7  -8  -8 1792.12 758.611   3
  -7   8   7 580.340 660.526   2
   7  -8  -7 424.960 580.935   3
  -7   8   6 58996.0 3383.88   2
   7  -8  -6 62581.8 3424.16   3
   7  -8  -6 66861.0 2644.06   1
  -7   8   5 1515.46 841.339   2
  -7  -8   5 3790.76 1128.65   1
   7  -8  -5 1211.24 688.183   3
   7  -8  -5 2166.40 546.147   1
   7  -8  -4 60192.1 3347.67   3
  -7  -8   4 61086.8 3781.92   1
   7  -8  -4 63113.5 2313.78   1
  -7   8   4 65575.1 3367.26   2
  -7  -8   3 5794.47 1374.01   1
  -7   8   3 4314.15 973.987   2
   7  -8  -3 4438.55 634.238   1
   7  -8  -3 4406.63 718.971   2
   7  -8  -2 19971.1 1251.23   1
   7  -8  -2 23259.0 1472.85   2
  -7  -8   2 21575.9 2402.17   1
  -7   8   2 22440.2 1859.06   2
  -7   8   1 2484.77 649.266   2
  -7  -8   1 2883.19 1185.78   1
   7  -8  -1 3455.37 584.774   2
   7  -8  -1 3249.64 487.669   1
  -7   8   0 4163.72 772.230   2
   7  -8   0 4003.68 485.914   1
  -7  -8   0 4071.74 1198.40   1
   7  -8   0 4175.60 596.562   2
  -7  -8  -1 1679.74 891.659   1
  -7  -8  -2 2152.62 1066.75   1
   7   8   2 2040.00 521.575   3
  -7  -8  -3 24338.0 2732.92   1
   7   8   3 25016.1 1628.31   3
  -7   8  -3 25416.8 1310.72   1
  -7   8  -4 4255.94 603.357   1
  -7  -8  -4 3618.58 1276.47   1
   7   8   4 4976.35 825.194   3
  -7  -8  -5 55580.1 4272.97   1
  -7  -8  -6 6718.94 1792.98   1
  -7  -8  -7 5739.58 1574.26   1
  -7  -8  -8-172.790 1074.79   1
  -7   9  13 203.079 803.068   2
  -7   9  12 370.088 823.554   2
  -7   9  11 26938.0 2672.87   2
  -7   9  10 15847.7 2103.39   2
  -7   9   9 11422.9 1762.04   2
   7  -9  -9 10520.9 1552.26   3
  -7   9   8-403.915 562.492   2
   7  -9  -8-198.791 534.086   3
  -7   9   7 6979.80 1363.10   2
   7  -9  -7 6575.52 1338.06   3
  -7   9   6 2195.91 929.582   2
  -7  -9   6 2974.42 288.728   3
   7  -9  -6 3297.05 615.431   1
   7  -9  -6 3360.99 926.138   3
  -7   9   5 6224.90 1254.02   2
  -7  -9   5 6459.73 1373.82   1
   7  -9  -5 4479.93 1039.15   3
   7  -9  -5 5494.61 739.252   1
   7  -9  -4 11797.0 1653.20   3
   7  -9  -4 15001.5 1108.58   1
  -7  -9   4 14078.1 2018.53   1
  -7   9   4 12906.1 1618.09   2
  -7  -9   3 6261.15 1508.34   1
  -7   9   3 5917.65 1135.07   2
   7  -9  -3 6003.86 676.874   1
   7  -9  -2 56132.1 1812.71   1
   7  -9  -2 50872.8 2196.12   2
  -7  -9   2 52655.6 3748.17   1
  -7   9   2 50633.2 2852.19   2
   7  -9  -1 64038.6 1537.68   1
  -7  -9   1 74004.4 4331.38   1
   7  -9  -1 71833.1 2493.38   2
  -7   9   1 70488.7 3162.52   2
  -7  -9   0 3211.10 1072.60   1
   7  -9   0 5350.13 662.597   2
   7  -9   1 57799.1 1963.01   2
  -7  -9  -1 58280.9 3924.89   1
  -7  -9  -2 29959.8 2964.98   1
  -7  -9  -3 6037.00 1564.98   1
  -7  -9  -4 1631.20 1254.64   1
  -7  -9  -5 262.980 1011.58   1
  -7  -9  -6 4569.78 1476.63   1
  -7  -9  -7-2496.16 1411.92   1
  -7  -9  -8 3355.91 1383.19   1
  -7  10  13 3972.71 1393.95   2
  -7  10  12 1388.56 810.182   2
  -7  10  11 10740.5 1861.69   2
  -7  10  10 1391.57 919.407   2
   7 -10 -10 2189.00 831.342   3
  -7  10   9-302.182 798.920   2
   7 -10  -9-507.851 659.029   3
  -7  10   8 13320.1 1909.82   2
   7 -10  -8 12651.6 1788.62   3
  -7  10   7 425.054 668.552   2
   7 -10  -7-1415.94 751.150   3
  -7 -10   6 25025.7 951.840   3
   7 -10  -6 23083.4 2279.56   3
   7 -10  -6 26369.7 1578.00   1
  -7  10   6 24703.2 2346.37   2
   7 -10  -5 7896.08 835.776   1
  -7  10   5 5168.51 1182.90   2
  -7 -10   5 8276.33 1535.21   1
  -7 -10   5 7983.78 444.362   3
   7 -10  -5 10234.3 1606.47   3
  -7  10   4 315.146 714.396   2
   7 -10  -4 573.952 312.350   1
   7 -10  -4-511.696 600.143   3
  -7 -10   4 377.637 774.338   1
   7 -10  -3 50606.0 1753.13   1
  -7 -10   3 47933.4 3589.71   1
  -7  10   3 49599.2 3027.39   2
  -7  10   2 377.482 524.879   2
  -7 -10   2 512.635 865.467   1
  -7 -10   1 984.747 1187.12   1
   7 -10  -1 511.354 333.875   2
  -7  10   1 166.719 474.552   2
  -7 -10   0 11848.3 1878.09   1
   7 -10   0 11397.2 975.770   2
   7 -10   1 31030.6 1487.39   2
  -7 -10  -1 31803.7 2981.60   1
  -7 -10  -2 8633.19 1809.96   1
  -7 -10  -3 59784.7 4297.95   1
  -7 -10  -4 4176.06 1513.64   1
  -7 -10  -5 1779.11 1404.78   1
  -7 -10  -6 4750.64 1969.44   1
  -7 -10  -7 15419.3 2572.34   1
  -7  11  12-2806.29 802.248   2
  -7  11  11 198.700 897.523   2
  -7  11  10 4233.22 1320.31   2
   7 -11 -10 6629.94 1402.01   3
  -7  11   9 1083.34 802.466   2
   7 -11  -9 2337.62 966.339   3
   7 -11  -8 20586.9 2259.17   3
  -7  11   8 18304.3 2207.14   2
  -7  11   7 10512.7 1659.60   2
   7 -11  -7 9333.91 1514.35   3
  -7  11   6 6471.69 1329.60   2
   7 -11  -6 8845.71 1566.67   3
  -7  11   5 837.220 827.168   2
  -7 -11   5-736.701 721.035   1
   7 -11  -5-826.923 802.712   3
   7 -11  -4 23845.3 2412.51   3
  -7 -11   4 27789.8 2722.04   1
  -7  11   4 24459.5 2287.09   2
  -7  11   3 4821.91 1028.99   2
  -7 -11   3 4443.25 1384.60   1
  -7 -11   2 9527.58 1797.04   1
  -7  11   2 8491.44 1335.25   2
  -7 -11   1 590.596 901.105   1
  -7 -11   0-360.480 677.588   1
  -7 -11  -1 7481.29 1690.07   1
  -7 -11  -2-1028.65 987.617   1
  -7 -11  -3 14395.1 2306.56   1
  -7 -11  -4 56326.2 4400.78   1
  -7 -11  -5 5568.30 1743.13   1
  -7 -11  -6 10757.6 2237.02   1
   7 -12 -14 2104.04 1039.47   1
   7 -12 -13 4409.34 1155.70   1
   7 -12 -12-113.037 600.205   1
  -7  12  11 819.015 1050.12   2
   7 -12 -11 1811.00 934.834   1
  -7  12  10 9343.86 1802.45   2
   7 -12 -10 12433.8 1654.37   1
   7 -12 -10 10418.2 1665.04   3
  -7  12   9 16582.7 2226.74   2
   7 -12  -9 16269.7 1733.68   1
   7 -12  -9 20546.6 2341.39   3
  -7  12   8 7946.33 1590.07   2
   7 -12  -8 6636.68 1039.93   1
   7 -12  -8 6441.48 1391.71   3
  -7  12   7 848.849 653.075   2
   7 -12  -7 2007.23 581.584   1
   7 -12  -7 2478.46 979.054   3
   7 -12  -6 24993.1 2530.66   3
  -7  12   6 25753.3 2609.74   2
  -7  12   5 7218.65 1426.22   2
   7 -12  -5 5152.69 1309.31   3
  -7  12   4 11182.8 1615.09   2
   7 -12  -4 11955.1 1837.76   3
  -7 -12   4 11109.4 1864.21   1
  -7 -12   3 736.260 852.193   1
  -7  12   3 1100.04 661.488   2
  -7 -12   2 8995.61 1689.12   1
  -7 -12   1 10733.3 1978.28   1
  -7 -12   0 3240.70 1200.48   1
  -7 -12  -1 1848.33 1016.89   1
  -7 -12  -2 603.161 1056.45   1
  -7 -12  -3 1780.52 1055.85   1
  -7 -12  -4 1272.83 1108.98   1
  -7 -12  -5 11751.1 2279.52   1
  -7  13  10 2661.04 1122.37   2
  -7  13   9 9058.24 1736.95   2
   7 -13  -9 8034.30 1554.34   3
  -7  13   8 8919.34 1684.02   2
   7 -13  -8 10305.0 1730.27   3
  -7  13   7 9243.72 1790.29   2
   7 -13  -7 9499.30 1736.20   3
  -7  13   6 3004.73 1232.06   2
   7 -13  -6 3544.40 1152.83   3
   7 -13  -5 34309.4 3043.65   3
  -7  13   5 33964.3 2900.60   2
   7 -13  -4 2381.71 1082.57   3
  -7 -13   4 2868.80 1262.79   1
   7 -13  -3 4967.05 1371.20   3
  -7 -13   3 6171.11 1537.24   1
  -7 -13   2 1099.42 1105.47   1
  -7 -13   1-2324.23 1141.93   1
  -7 -13   0 17971.2 2405.25   1
  -7 -13  -1 180.643 899.934   1
  -7 -13  -2 4016.99 1327.81   1
  -7 -13  -3 5553.85 1505.74   1
  -7 -13  -4 19661.4 2817.25   1
  -7 -13  -5 4574.16 1563.93   1
  -7  14   8 12469.0 2138.38   2
   7 -14  -8 17657.1 2295.12   3
   7 -14  -7 7945.08 1586.98   3
  -7  14   7 6581.65 1614.93   2
   7 -14  -6 14264.0 2106.78   3
   7 -14  -5 4644.00 1341.45   3
   7 -14  -4 1946.17 1041.91   3
  -7 -14   4 2370.99 1076.90   1
   7 -14  -3 15948.4 2252.83   3
  -7 -14   3 13875.6 2169.37   1
  -7 -14   2-496.061 832.017   1
  -7 -14   1 1187.57 1125.41   1
  -7 -14   0 34552.5 3412.45   1
  -7 -14  -1 157.549 708.981   1
  -7 -14  -2-278.366 1094.98   1
  -7 -14  -3 2575.62 1332.96   1
  -7 -15   4 4868.26 1350.41   1
   7 -15  -4 5268.50 1467.68   3
   7 -15  -3 823.769 870.293   3
  -7 -15   3 5887.61 1453.64   1
  -7 -15   2 4231.58 1124.58   1
  -7 -15   1 8446.24 1842.93   1
  -7 -15   0-34.1401 849.563   1
  -7 -15  -1 7145.39 1610.15   1
  -7 -15  -2 24373.0 2939.53   1
  -7 -16   3 18169.9 2488.53   1
  -7 -16   2 23672.4 2711.70   1
  -7 -16   1 1535.79 1092.03   1
  -7 -16   0 3381.98 1462.27   1
  -7 -16  -1 10409.7 2000.43   1
  -7 -17   3 727.366 809.712   1
  -7 -17   2 1634.82 841.220   1
  -7 -17   1-447.078 961.957   1
  -8   0  16 62490.3 4140.84   2
  -8   0  15 2094.34 1047.39   2
  -8   0  14 3800.70 1092.06   2
  -8   0  13-1118.77 961.073   2
  -8   0  12 246.490 676.551   2
  -8   0  11-187.230 869.525   2
  -8   0  11-1196.96 479.021   3
  -8   0  10 7162.73 1404.33   2
  -8   0  10 5730.00 849.021   3
  -8   0   9-146.054 628.794   2
  -8   0   8 2090.01 998.948   2
  -8   0   7-136.003 731.467   2
   8   0  -5-210.128 287.831   1
   8   0  -5-587.957 321.071   3
   8   0  -4 65951.3 2107.58   3
   8   0  -4 68425.9 3264.88   1
   8   0  -3-1588.56 580.074   1
  -8   0   3 242.544 730.757   1
   8   0  -2 135280. 4857.50   1
  -8   0   2 103362. 4458.12   1
  -8   0   1-241.403 585.542   1
   8   0  -1 92.1806 547.362   1
  -8   0   0 10475.3 1422.41   1
   8   0   0 9848.35 1291.25   1
  -8   0  -1 186.744 605.680   1
  -8   0  -2 8387.95 1397.02   1
  -8   0  -3 131.388 641.036   1
  -8   0  -4 56304.3 3637.19   1
  -8   0  -4 56165.8 1833.18   2
  -8   0  -5 839.747 748.486   1
  -8   0  -6 114304. 5450.19   1
  -8   0  -7-676.505 768.098   1
  -8   0  -8 9.91080 710.788   1
  -8   0  -9-1705.90 1000.70   1
  -8   0 -10 1192.67 829.261   1
  -8   0 -11-35.5174 665.915   1
  -8   1  16 15576.5 2138.41   2
  -8  -1  16 18622.5 2311.29   2
  -8   1  15 1846.35 1091.47   2
  -8  -1  15 746.382 858.820   2
  -8   1  14 568.775 904.707   2
  -8  -1  14-1846.70 1077.27   2
  -8   1  13 40959.2 3274.78   2
  -8  -1  13 44156.4 3323.82   2
  -8   1  12 1811.43 1042.70   2
  -8  -1  12 501.343 802.923   2
  -8   1  11 193.199 854.702   2
  -8  -1  11 255.926 857.194   2
  -8  -1  11 1155.55 478.929   3
  -8  -1  10 17443.3 2049.81   2
  -8   1  10 19897.7 1502.34   3
  -8  -1  10 21076.2 1416.55   3
  -8   1   9 17366.5 2027.06   2
  -8  -1   9 15330.5 1945.58   2
  -8  -1   9 21050.6 1339.94   3
  -8   1   8 207.387 716.357   2
  -8   1   7 19890.8 1992.61   2
  -8   1   6 1888.39 768.950   2
   8  -1  -6 2244.41 540.141   3
   8  -1  -5 3213.33 735.970   1
  -8   1   5 2139.61 835.838   2
   8  -1  -5 3291.10 590.573   3
   8  -1  -4 5327.34 974.184   1
   8   1  -4 4736.05 951.341   1
  -8   1   4 5821.49 976.557   2
  -8  -1   4 4776.34 1028.50   1
   8   1  -4 5258.50 517.505   3
   8  -1  -4 4864.61 701.059   3
   8  -1  -3 88.2276 389.680   1
  -8   1   3-138.086 467.298   2
   8   1  -3 1214.25 581.519   1
  -8   1   3 506.551 521.012   1
   8   1  -3 156.072 232.346   3
  -8  -1   3 1020.39 766.642   1
  -8  -1   2-917.673 744.171   1
   8  -1  -2-524.883 422.257   1
   8   1  -2-250.505 417.668   1
  -8   1   2-522.857 637.054   1
   8  -1  -1 48521.7 2804.67   1
   8   1  -1 54096.5 3118.04   1
  -8   1   1 49275.4 2947.21   1
  -8  -1   1 51442.8 3134.98   1
   8  -1   0 171634. 5176.18   1
  -8   1   0 179066. 5428.16   1
  -8  -1   0 166701. 5501.17   1
  -8   1  -1 850.918 608.765   1
  -8  -1  -1 152.241 570.175   1
   8  -1   1 264.338 411.413   1
  -8  -1  -2 63117.1 3599.60   1
  -8   1  -2 65818.4 1974.63   2
  -8   1  -2 56469.5 3152.35   1
  -8   1  -3 93.6424 571.707   1
  -8   1  -3 245.307 189.494   2
  -8   1  -4 38302.2 2892.97   1
  -8  -1  -4 37819.7 3109.75   1
  -8   1  -4 35082.8 1017.70   2
  -8  -1  -4 40378.0 1807.57   2
  -8   1  -4 32847.9 1062.98   2
  -8   1  -5 22302.7 2362.00   1
  -8  -1  -5 19659.0 2374.13   1
  -8   1  -6 5024.25 1317.67   1
  -8  -1  -6 5019.50 1397.32   1
  -8  -1  -7-2341.50 1128.00   1
  -8   1  -7-2339.07 1064.29   1
  -8   1  -8 3915.78 1216.35   1
  -8  -1  -8 4320.89 1346.85   1
  -8   1  -9 27894.8 2909.81   1
  -8  -1  -9 26175.4 2948.91   1
  -8   1 -10-2305.08 1088.77   1
  -8  -1 -10 34.6281 843.313   1
  -8   1 -11-2775.04 1200.67   1
  -8   2  16 1723.63 1065.73   2
  -8  -2  16 3487.30 1161.53   2
  -8   2  15 10579.1 1870.00   2
  -8  -2  15 5950.93 1339.20   2
  -8   2  14 34437.7 3070.02   2
  -8  -2  14 27889.1 2721.51   2
  -8   2  13 5370.71 1502.98   2
  -8  -2  13 7978.71 1627.89   2
  -8   2  12 10269.0 1750.93   2
  -8  -2  12 11941.3 1870.03   2
  -8   2  11 50632.1 3490.28   2
  -8  -2  11 49901.8 3471.35   2
  -8  -2  11 53838.8 2220.10   3
  -8   2  10 24495.7 2430.36   2
  -8  -2  10 22992.3 1414.33   3
  -8   2   9 573.560 863.372   2
  -8  -2   9 1281.49 412.830   3
  -8   2   8 33060.1 2647.56   2
  -8   2   7 4730.34 1118.46   2
   8  -2  -7 4747.50 804.091   3
   8  -2  -6 37846.0 2000.13   3
   8  -2  -6 38049.8 2277.93   1
  -8   2   5 59794.7 3095.30   2
   8  -2  -5 67507.5 2608.38   3
   8  -2  -5 67200.7 3018.54   1
   8  -2  -4 2243.09 652.246   1
  -8   2   4 2781.71 764.694   2
   8  -2  -4 3539.20 706.821   3
  -8  -2   4 2698.63 942.829   1
   8  -2  -3 51863.2 2762.83   1
  -8   2   3 48428.4 2478.91   2
   8   2  -3 48673.7 1101.89   3
  -8  -2   3 43920.1 3109.00   1
   8  -2  -2 17759.2 1717.30   1
  -8   2   2 20968.4 1597.48   2
  -8   2   2 16613.8 1742.54   1
  -8  -2   2 20460.6 2106.01   1
  -8   2   1 15849.6 1285.02   2
   8  -2  -1 12573.6 1445.08   1
  -8   2   1 13433.3 1571.42   1
  -8  -2   1 15187.4 1793.15   1
  -8   2   0 19893.6 1338.53   2
   8  -2   0 19382.6 1711.99   1
  -8   2   0 22585.3 1922.84   1
  -8  -2   0 18184.9 1933.80   1
   8  -2   1 922.972 514.376   1
  -8   2  -1 2065.53 676.489   1
  -8  -2  -1 3147.44 870.056   1
  -8   2  -1 2461.81 476.308   2
  -8   2  -2 10201.8 775.743   2
  -8   2  -2 9980.12 1338.87   1
  -8  -2  -2 8019.59 1408.01   1
   8  -2   2 8082.63 1168.33   1
  -8   2  -3 4316.95 414.822   2
  -8   2  -3 4800.98 1015.64   1
  -8   2  -4 1986.13 794.448   1
  -8  -2  -4 1027.34 895.349   1
  -8  -2  -4 3373.02 685.511   2
  -8   2  -5 13317.5 1785.89   1
  -8  -2  -5 15010.4 2203.21   1
  -8   2  -6 4796.77 1210.92   1
  -8  -2  -6 7145.52 1639.97   1
  -8  -2  -7 10911.8 1932.28   1
  -8   2  -7 13015.6 1925.17   1
  -8   2  -8 61630.4 4103.13   1
  -8  -2  -8 64323.6 4532.33   1
  -8   2  -9-517.574 854.220   1
  -8  -2  -9 756.102 952.489   1
  -8   2 -10-3207.99 1332.37   1
  -8  -2 -10 245.336 796.694   1
  -8   2 -11 10261.6 1860.84   1
  -8   3  16 958.433 1263.98   2
  -8  -3  16-666.972 821.979   2
  -8   3  15 108.913 851.403   2
  -8  -3  15 425.782 796.954   2
  -8   3  14 1495.87 1077.54   2
  -8  -3  14-114.586 711.056   2
  -8   3  13 3199.76 1209.36   2
  -8  -3  13 2911.53 1095.11   2
  -8  -3  12 3063.51 1106.15   2
  -8   3  12 2027.45 1014.01   2
  -8   3  11 44239.3 3313.28   2
  -8  -3  11 44082.7 1966.24   3
  -8   3  10 2720.83 1097.14   2
  -8  -3  10 2159.69 498.442   3
  -8   3   9 147824. 5651.53   2
  -8  -3   9 147358. 3093.55   3
  -8   3   8 7331.65 1393.74   2
  -8   3   7 36868.3 2685.68   2
   8  -3  -7 37525.6 2190.16   3
  -8   3   6 11463.6 1541.82   2
   8  -3  -6 12310.7 1289.07   3
   8  -3  -6 15147.1 1450.78   1
  -8   3   5 9479.07 1342.85   2
   8  -3  -5 10278.0 1176.25   3
   8  -3  -5 11575.9 1264.05   1
   8  -3  -4 1474.00 565.541   1
  -8   3   4 932.429 506.123   2
   8  -3  -4 1238.59 547.146   3
  -8  -3   4 1091.16 780.710   1
  -8  -3   3 939.775 852.508   1
  -8   3   3 1480.53 655.695   2
   8  -3  -3 3209.36 746.526   1
   8  -3  -2 33914.4 2282.24   1
  -8   3   2 41142.3 2218.19   2
  -8  -3   2 41050.1 2984.04   1
   8  -3  -1 6203.07 963.615   1
  -8  -3   1 7355.80 1371.77   1
  -8   3   1 5626.16 822.112   2
  -8   3   1 6771.32 1164.75   1
  -8   3   0 2420.17 786.500   1
  -8  -3   0 2176.86 899.463   1
  -8   3   0 2320.67 568.427   2
   8  -3   0 2688.91 639.852   1
   8  -3   1 3234.56 798.402   1
  -8   3  -1 2647.72 779.410   1
  -8   3  -1 2363.22 466.755   2
  -8  -3  -1 2557.84 941.147   1
  -8  -3  -2 31601.8 2730.95   1
  -8   3  -2 31021.2 1294.98   2
   8  -3   2 25771.3 2016.85   1
  -8   3  -2 31675.6 2215.12   1
   8  -3   3 1234.25 603.821   1
  -8   3  -3 809.315 645.620   1
  -8   3  -4-1300.05 605.928   1
  -8  -3  -4-830.079 807.858   1
  -8  -3  -4-421.613 455.986   2
  -8   3  -5-1294.31 716.149   1
  -8  -3  -5-70.4997 967.826   1
  -8   3  -6 2479.46 888.421   1
  -8  -3  -6 2086.47 1155.88   1
  -8  -3  -7 1886.87 1163.51   1
  -8   3  -7 5521.75 1333.19   1
  -8  -3  -8 1559.53 910.537   1
  -8   3  -8 2085.87 901.280   1
  -8  -3  -9-1466.36 1064.47   1
  -8   3  -9-2648.39 1117.54   1
  -8   3 -10 1074.32 775.939   1
  -8  -3 -10 2927.21 1231.64   1
  -8  -4  16 2788.17 1038.35   2
  -8   4  15 12886.8 2175.01   2
  -8  -4  15 11537.1 1923.64   2
  -8   4  14 9024.62 1718.22   2
  -8  -4  14 6571.76 1399.81   2
  -8   4  13 25192.7 2671.86   2
  -8  -4  13 25126.5 2641.42   2
  -8   4  12 17288.6 2231.37   2
  -8   4  11 23973.0 2461.76   2
  -8   4  10 8581.86 1567.57   2
  -8  -4  10 10454.3 884.487   3
  -8   4   9 21309.7 2249.06   2
  -8  -4   9 22101.1 1161.12   3
  -8   4   8 22849.4 2281.16   2
   8  -4  -8 25239.7 1932.33   3
  -8   4   7 38305.6 2788.52   2
   8  -4  -7 37315.7 2299.35   3
  -8   4   6 31122.8 2445.62   2
   8  -4  -6 37578.4 2305.18   3
   8  -4  -6 38168.5 2237.28   1
   8  -4  -5 48436.0 2592.75   3
   8  -4  -5 53183.8 2550.61   1
  -8   4   4 11069.6 1363.85   2
   8  -4  -4 13156.4 1421.26   3
  -8  -4   4 12629.0 1820.46   1
   8  -4  -4 14090.1 1312.73   1
   8  -4  -3 32052.2 2065.49   1
  -8   4   3 32444.7 2144.18   2
  -8  -4   3 33397.8 2850.83   1
  -8   4   2 19962.1 1624.76   2
   8  -4  -2 22064.4 1751.10   1
  -8  -4   2 23157.7 2335.76   1
   8  -4  -1 251.031 333.122   1
  -8  -4   1-16.6819 653.181   1
  -8   4   1 472.429 437.164   2
   8   4  -1 77.5084 92.6135   3
  -8   4   1 292.350 447.881   1
  -8   4   0 12924.2 1131.80   2
  -8  -4   0 9948.88 1530.87   1
   8  -4   0 10150.4 1177.97   1
  -8   4   0 11953.1 1331.92   1
  -8   4  -1-116.846 405.570   1
   8  -4   1-329.063 409.782   1
  -8   4  -1-10.0591 299.604   2
  -8  -4  -1-281.132 674.177   1
  -8   4  -2 2137.57 384.771   2
  -8   4  -2 2408.40 678.543   1
  -8  -4  -2 3112.76 1077.46   1
   8  -4   2 3559.76 746.323   1
  -8   4  -3 1103.61 523.234   1
  -8  -4  -3-209.123 736.471   1
   8  -4   3 116.150 435.245   1
  -8   4  -4 2264.06 778.923   1
   8  -4   4 244.321 483.109   1
  -8  -4  -4 472.995 813.210   1
  -8  -4  -4 529.665 444.273   2
  -8   4  -5 606.745 630.430   1
  -8  -4  -5 656.713 1011.68   1
  -8   4  -6 3175.91 960.931   1
  -8  -4  -6 5710.19 1544.59   1
  -8   4  -7 18545.7 2108.91   1
  -8  -4  -7 15336.7 2330.33   1
  -8  -4  -8 9631.31 1982.17   1
  -8   4  -8 21049.6 2332.89   1
  -8   4  -9 35109.3 2989.35   1
  -8  -4  -9 31301.4 3380.66   1
  -8  -5  16 16852.2 2162.95   2
  -8   5  15 607.478 860.291   2
  -8  -5  15-629.260 677.075   2
  -8   5  14-251.838 915.588   2
  -8  -5  14 989.028 951.670   2
  -8   5  13 1659.09 1165.54   2
  -8   5  12 18196.2 2358.73   2
  -8   5  11 23891.9 2556.25   2
  -8   5  10-703.927 755.356   2
  -8   5   9 462.691 759.649   2
  -8  -5   9 347.686 250.920   3
  -8   5   8 3222.56 1057.80   2
  -8  -5   8 3832.33 381.835   3
   8  -5  -8 4072.81 970.245   3
  -8   5   7 36567.1 2747.26   2
   8  -5  -7 35662.1 2370.65   3
   8  -5  -6 1517.01 523.835   1
  -8   5   6 2123.68 936.297   2
   8  -5  -6 2728.65 835.863   3
  -8   5   5 26668.5 2206.78   2
   8  -5  -5 27134.0 2090.98   3
  -8  -5   5 30581.2 2729.61   1
   8  -5  -5 29689.1 1919.90   1
  -8   5   4 14816.5 1602.91   2
   8  -5  -4 11832.0 1418.23   3
   8  -5  -4 15672.1 1359.51   1
  -8  -5   4 12411.3 1817.90   1
   8  -5  -3 17846.1 1524.33   1
  -8   5   3 19464.9 1757.96   2
  -8  -5   3 18860.1 2224.85   1
  -8   5   2 72284.4 3116.70   2
   8  -5  -2 83662.4 3246.14   1
  -8  -5   2 76076.2 4193.92   1
   8  -5  -1 601.058 432.251   1
  -8  -5   1-1572.77 900.438   1
  -8   5   1-696.916 467.437   2
  -8   5   0 3059.22 654.499   2
  -8  -5   0 2998.76 977.463   1
   8  -5   0 4306.68 768.336   1
   8   5   0 3522.04 408.550   3
  -8   5   0 3317.13 781.676   1
   8  -5   1 26760.0 1838.17   1
   8   5   1 25454.6 1337.23   3
  -8   5  -1 22944.8 1742.37   1
  -8   5  -1 27381.9 1450.53   2
  -8  -5  -1 25068.9 2484.85   1
  -8  -5  -2 15621.3 2111.60   1
   8  -5   2 13295.8 1370.78   1
   8   5   2 12533.1 1078.92   3
  -8   5  -2 15515.0 1454.39   1
  -8   5  -2 13486.1 839.680   2
  -8   5  -3 7352.64 1046.48   1
   8  -5   3 5747.23 928.675   1
  -8  -5  -3 7114.68 1544.56   1
  -8  -5  -4 85612.7 4992.43   1
  -8  -5  -4 96854.8 3467.45   2
  -8   5  -4 94233.0 3611.44   1
  -8   5  -5 16864.8 1658.29   1
  -8  -5  -5 14877.5 2240.90   1
  -8   5  -6 1096.73 557.039   1
  -8  -5  -6 1021.69 988.983   1
  -8   5  -7-90.6847 536.788   1
  -8  -5  -7 1491.28 1189.57   1
  -8  -5  -8-2280.30 1139.96   1
  -8   5  -8 4235.21 970.797   1
  -8  -5  -9 6732.22 1578.98   1
  -8   6  15 3504.93 1302.43   2
  -8  -6  15 4348.16 1385.51   2
  -8   6  14 7639.15 1660.47   2
  -8   6  13 15719.2 2163.50   2
  -8   6  12 16446.2 2257.85   2
  -8   6  11 7219.36 1572.21   2
  -8   6  10 29466.5 2768.54   2
  -8   6   9 1473.71 882.396   2
   8  -6  -9 1854.38 755.623   3
  -8   6   8 1163.21 781.547   2
  -8  -6   8 1216.36 202.008   3
   8  -6  -8 705.384 521.916   3
  -8   6   7 731.251 776.624   2
   8  -6  -7 558.097 592.144   3
   8  -6  -7 649.194 439.888   1
   8  -6  -6-337.141 383.420   1
  -8   6   6 505.865 587.685   2
   8  -6  -6-804.988 627.085   3
  -8   6   5 10938.5 1494.86   2
  -8  -6   5 11627.2 1759.28   1
   8  -6  -5 10876.5 1455.59   3
   8  -6  -5 10589.7 1132.38   1
  -8   6   4 13197.9 1567.40   2
   8  -6  -4 14277.9 1267.08   1
  -8  -6   4 11156.3 1882.45   1
  -8  -6   3 59.3702 910.685   1
  -8   6   3-259.431 575.908   2
   8  -6  -3 543.655 377.113   1
  -8   6   2 63153.8 2949.97   2
   8  -6  -2 60654.2 2712.01   1
  -8  -6   2 69722.4 4121.82   1
  -8   6   1 8714.43 1090.70   2
  -8  -6   1 5570.21 1370.13   1
   8  -6  -1 6726.13 898.277   1
  -8  -6   0 11036.0 1702.64   1
   8  -6   0 13213.1 1218.00   1
  -8   6   0 11419.4 1114.88   2
   8  -6   1 48752.8 2352.47   1
   8   6   1 45953.6 1722.06   3
  -8   6  -1 46749.8 2385.84   1
  -8   6  -1 48407.6 1999.02   2
  -8  -6  -1 46352.1 3402.43   1
  -8   6  -2 2116.64 640.104   1
  -8  -6  -2 3313.82 1296.56   1
   8  -6   2 2344.67 579.950   1
   8   6   2 1511.51 459.215   3
  -8  -6  -3 19240.6 2458.22   1
   8   6   3 17883.9 1403.46   3
  -8   6  -3 23287.4 1661.82   1
  -8  -6  -4 50548.8 3918.07   1
  -8   6  -4 58069.3 2659.59   1
  -8   6  -5 320.091 394.652   1
  -8  -6  -5 2029.85 1250.30   1
  -8   6  -6 45913.4 2652.07   1
  -8  -6  -6 57632.9 4451.39   1
  -8  -6  -7 955.139 943.848   1
  -8  -6  -8-1951.84 1155.78   1
  -8  -7  15 3224.01 1030.27   2
  -8   7  14 3883.51 1393.06   2
  -8   7  13 17079.8 2386.81   2
  -8   7  12 35526.1 3129.47   2
  -8   7  11 4683.96 1422.49   2
  -8   7  10 5626.88 1312.17   2
  -8   7   9 1690.31 912.594   2
   8  -7  -9 437.055 554.160   3
  -8   7   8 1697.83 861.564   2
   8  -7  -8 144.080 590.672   3
  -8   7   7 11339.1 1683.65   2
   8  -7  -7 10511.1 1469.09   3
   8  -7  -7 10277.3 1142.87   1
   8  -7  -6 2889.26 596.874   1
  -8   7   6 1395.57 788.688   2
   8  -7  -6 2406.76 896.561   3
   8  -7  -5 7090.38 935.446   1
  -8   7   5 7258.37 1283.03   2
   8  -7  -5 6671.54 1250.37   3
  -8  -7   5 7116.16 1521.36   1
  -8   7   4 14935.3 1691.00   2
  -8  -7   4 16832.8 2182.20   1
   8  -7  -4 15711.9 1283.85   1
  -8  -7   3 735.768 791.821   1
  -8   7   3 698.408 732.166   2
   8  -7  -3-48.6982 395.281   1
   8  -7  -2 3954.36 679.092   1
  -8  -7   2 3936.78 1259.15   1
  -8   7   2 4214.63 893.593   2
  -8   7   1 2867.71 724.511   2
  -8  -7   1 3192.49 1175.89   1
   8  -7  -1 4130.66 655.788   1
   8  -7   0 25688.5 1543.26   1
  -8  -7   0 22632.9 2465.42   1
  -8   7   0 25902.6 1733.46   2
  -8   7  -1 7685.46 871.100   2
   8  -7   1 8153.42 910.975   1
  -8  -7  -1 8756.26 1707.91   1
  -8  -7  -2 144555. 6266.26   1
   8  -7   2 154940. 3796.67   1
   8   7   2 154539. 3558.19   3
  -8   7  -2 150281. 3956.14   1
  -8   7  -3 12.3796 355.284   1
  -8  -7  -3-361.508 867.770   1
  -8  -7  -4 9294.25 1907.55   1
  -8   7  -4 9656.55 1056.40   1
  -8  -7  -5 161.804 969.393   1
  -8  -7  -6 1019.76 1219.50   1
  -8  -7  -7 21678.8 2961.82   1
  -8  -7  -8 3194.10 1440.92   1
  -8   8  13 2060.72 1093.54   2
  -8   8  12 4317.72 1306.19   2
  -8   8  11 1765.21 963.215   2
  -8   8  10 8398.34 1617.44   2
  -8   8   9 4179.80 1253.85   2
   8  -8  -9 4630.80 1222.72   3
  -8   8   8 708.567 615.175   2
   8  -8  -8 632.408 670.893   3
  -8   8   7 10430.2 1655.07   2
   8  -8  -7 8717.62 1345.48   3
   8  -8  -7 9857.55 1104.94   1
   8  -8  -6 5140.16 826.717   1
  -8   8   6 5093.53 1199.49   2
   8  -8  -6 4056.57 1128.32   3
   8  -8  -5 4749.29 747.327   1
  -8   8   5 4454.78 1088.97   2
   8  -8  -5 2569.00 880.565   3
  -8  -8   5 5023.67 1423.72   1
  -8   8   4 60076.0 3337.97   2
   8  -8  -4 57342.5 3464.97   3
  -8  -8   4 53986.5 3865.28   1
   8  -8  -4 54235.6 2258.16   1
   8  -8  -3 36770.8 1929.35   1
  -8  -8   3 38155.6 3303.44   1
  -8   8   3 39442.7 2641.65   2
   8  -8  -2 7272.51 810.316   1
  -8   8   2 6879.95 1092.19   2
  -8  -8   2 7287.16 1642.58   1
   8  -8  -1 38876.2 1724.37   1
  -8  -8   1 40994.9 3319.65   1
  -8   8   1 40225.1 2391.60   2
  -8   8   0 534.059 379.597   2
  -8  -8   0-170.497 655.122   1
   8  -8   0 6.86354 146.678   1
  -8  -8  -1 258.400 917.958   1
  -8  -8  -2 663.151 899.478   1
  -8  -8  -3 15483.5 2240.54   1
  -8  -8  -4 24200.1 2877.69   1
  -8  -8  -5 24054.1 3019.53   1
  -8  -8  -6 7587.01 1942.43   1
  -8  -8  -7 5637.84 1697.94   1
  -8   9  13-1330.29 1017.45   2
  -8   9  12 7414.45 1762.64   2
  -8   9  11 19138.8 2331.69   2
  -8   9  10 4868.55 1344.68   2
   8  -9 -10 4775.79 1169.57   3
  -8   9   9 64517.7 4069.13   2
   8  -9  -9 65726.5 3863.74   3
  -8   9   8 4937.98 1244.48   2
   8  -9  -8 689.086 701.802   3
  -8   9   7 20307.4 2223.12   2
   8  -9  -7 18679.1 2079.63   3
   8  -9  -6 29242.1 2551.13   3
   8  -9  -6 26262.4 1638.69   1
  -8   9   6 24843.9 2393.37   2
  -8   9   5 2426.93 896.245   2
   8  -9  -5 3632.14 635.972   1
   8  -9  -5 943.477 806.969   3
  -8  -9   5 3919.05 1187.23   1
  -8   9   4 3783.45 995.910   2
   8  -9  -4 6081.56 751.025   1
   8  -9  -4 4923.35 1276.27   3
  -8  -9   4 5300.35 1506.12   1
  -8  -9   3-1332.58 1086.96   1
  -8   9   3-327.744 470.272   2
   8  -9  -3-448.819 310.480   1
  -8   9   2 1319.68 683.593   2
  -8  -9   2 2547.32 1148.09   1
  -8   9   1-330.725 411.667   2
  -8  -9   1-2006.62 1082.06   1
  -8  -9   0 914.702 937.224   1
  -8   9   0 3448.62 767.847   2
  -8  -9  -1-1032.07 833.389   1
  -8  -9  -2-950.946 1020.82   1
  -8  -9  -3 752.416 1008.36   1
  -8  -9  -4 14186.0 2461.00   1
  -8  -9  -5 6456.58 1840.47   1
  -8  -9  -6-251.384 1538.87   1
  -8  10  12-516.326 934.346   2
  -8  10  11 7552.07 1580.21   2
  -8  10  10 10864.2 1823.67   2
   8 -10 -10 8099.52 1468.36   3
  -8  10   9 3604.23 1142.81   2
   8 -10  -9 5184.49 1297.46   3
  -8  10   8 14259.6 1991.96   2
   8 -10  -8 15915.7 1991.86   3
  -8  10   7 2594.08 983.018   2
   8 -10  -7 2344.83 975.902   3
  -8  10   6 2136.13 962.986   2
   8 -10  -6 5259.38 1239.16   3
   8 -10  -5 90531.7 4640.12   3
  -8 -10   5 100491. 5259.08   1
  -8  10   5 95721.3 4527.99   2
  -8  10   4 4381.89 1130.81   2
   8 -10  -4 6969.73 1533.21   3
  -8 -10   4 7861.84 1690.55   1
  -8 -10   3 5598.32 1438.56   1
  -8  10   3 5201.54 1071.34   2
  -8  10   2 4103.30 936.357   2
  -8 -10   2 5959.44 1563.07   1
  -8 -10   1-1150.88 982.406   1
  -8  10   1 1236.77 617.809   2
  -8 -10   0 250.507 917.964   1
  -8 -10  -1 23968.3 2722.30   1
  -8 -10  -2 1686.81 985.599   1
  -8 -10  -3 409.292 825.706   1
  -8 -10  -4 4665.85 1725.13   1
  -8 -10  -5-1684.63 1410.66   1
  -8 -10  -6 768.173 1233.05   1
  -8  11  11 3322.88 1138.46   2
  -8  11  10 1867.00 1164.88   2
   8 -11 -10-528.397 752.129   3
  -8  11   9 5470.78 1457.07   2
   8 -11  -9 5707.05 1405.85   3
  -8  11   8-1225.72 796.507   2
   8 -11  -8-371.654 586.621   3
  -8  11   7 6542.41 1520.00   2
   8 -11  -7 8690.83 1544.68   3
  -8  11   6 3727.52 1167.72   2
   8 -11  -6 3525.86 1197.91   3
  -8  11   5 10396.6 1763.75   2
  -8 -11   5 9518.17 1731.55   1
   8 -11  -5 9702.85 1746.80   3
  -8  11   4 11225.8 1604.73   2
   8 -11  -4 12626.2 1880.97   3
  -8 -11   4 13399.4 2227.25   1
  -8 -11   3 2365.49 1131.31   1
  -8  11   3 2682.26 861.945   2
  -8 -11   2 22918.8 2777.75   1
  -8  11   2 24059.7 2155.67   2
  -8 -11   1 31466.7 3123.91   1
  -8 -11   0 11939.5 2095.22   1
  -8 -11  -1 5632.83 1470.36   1
  -8 -11  -2 2889.28 1183.30   1
  -8 -11  -3 9937.39 2061.27   1
  -8 -11  -4 9076.73 1929.97   1
  -8 -11  -5 14782.0 2534.17   1
  -8  12  10 3016.72 1378.37   2
   8 -12 -10 4093.52 1208.40   3
  -8  12   9 846.868 813.164   2
   8 -12  -9 1378.16 886.706   3
  -8  12   8 5686.19 1500.02   2
   8 -12  -8 6239.54 1564.63   3
  -8  12   7 4615.54 1382.14   2
   8 -12  -7 1561.03 935.547   3
  -8  12   6 14676.9 1919.39   2
   8 -12  -6 13797.3 2030.39   3
  -8  12   5 575.212 722.118   2
  -8 -12   5 382.481 851.135   1
  -8  12   4 1493.44 893.205   2
   8 -12  -4-254.791 707.647   3
  -8 -12   4 1038.94 858.566   1
  -8 -12   3 25854.6 2949.48   1
  -8  12   3 28397.2 2552.85   2
  -8 -12   2 5578.37 1648.97   1
  -8 -12   1 1328.59 1104.93   1
  -8 -12   0 7407.98 1689.50   1
  -8 -12  -1 62776.4 4452.05   1
  -8 -12  -2 505.594 957.524   1
  -8 -12  -3 5744.48 1714.17   1
  -8 -12  -4 2656.24 1469.37   1
  -8  13   9-886.066 1110.23   2
  -8  13   8-1802.34 1099.37   2
   8 -13  -8-314.913 606.557   3
  -8  13   7 478.074 967.181   2
   8 -13  -7 208.171 812.827   3
  -8  13   6 94.0470 686.406   2
   8 -13  -6-832.795 1141.84   3
  -8  13   5 9336.11 1609.71   2
   8 -13  -5 8098.78 1778.56   3
   8 -13  -4 3710.55 1334.41   3
  -8  13   4 3806.20 1225.32   2
  -8 -13   4 5439.95 1454.58   1
   8 -13  -3 11516.0 2010.59   3
  -8 -13   3 10433.4 1981.95   1
  -8 -13   2 4827.28 1457.78   1
  -8 -13   1 1458.78 1214.79   1
  -8 -13   0 17965.0 2478.58   1
  -8 -13  -1-99.4472 746.579   1
  -8 -13  -2 40902.1 3703.67   1
  -8 -13  -3 1402.38 1277.19   1
  -8  14   8 21229.8 2642.82   2
  -8  14   7 472.658 826.584   2
   8 -14  -6-277.627 807.786   3
  -8  14   6 111.269 676.858   2
   8 -14  -5 3569.78 1226.02   3
   8 -14  -4 4351.61 1448.44   3
  -8 -14   4 5997.94 1608.00   1
   8 -14  -3 47329.7 3932.42   3
  -8 -14   3 52595.0 4249.10   1
  -8 -14   2 4133.86 1369.90   1
  -8 -14   1 14590.5 2277.03   1
  -8 -14   0-539.738 871.884   1
  -8 -14  -1 5449.92 1664.75   1
  -8 -15   4 6318.23 1558.48   1
  -8 -15   3 6874.16 1746.33   1
  -8 -15   2-2681.81 1319.72   1
  -8 -15   1 8205.86 1855.19   1
  -8 -15   0 1920.99 1218.32   1
  -8 -16   3 1864.02 1100.19   1
  -8 -16   2-669.258 756.762   1
  -9   0  15 203.087 658.675   2
  -9   0  14 1554.85 1107.81   2
  -9   0  13 486.546 872.541   2
  -9   0  12 15482.0 2083.01   2
  -9   0  11 293.270 630.882   2
  -9   0  10 77100.2 4318.36   2
  -9   0   9 499.505 725.949   2
  -9   0   8 10814.5 1619.96   2
  -9   0   7 26.6591 641.860   2
  -9   0   6 15548.0 1718.49   2
   9   0  -5-686.479 342.190   3
   9   0  -4 60145.6 2112.12   3
  -9   0   3 168.323 705.188   1
  -9   0   2 66194.5 3699.31   1
  -9   0   1 240.070 662.813   1
  -9   0   0 22125.6 2104.69   1
  -9   0  -1-50.5653 573.417   1
  -9   0  -2 3265.29 1054.19   1
  -9   0  -3 216.563 631.821   1
  -9   0  -4 211.337 699.323   1
  -9   0  -5-2554.64 1046.91   1
  -9   0  -6 50052.4 3810.90   1
  -9   0  -7 2588.05 1102.66   1
  -9   0  -8-1847.76 1204.06   1
  -9   0  -9 1486.46 803.112   1
  -9   0 -10 15603.0 2455.31   1
  -9   1  15-590.710 991.653   2
  -9  -1  15-558.138 886.791   2
  -9   1  14-287.560 962.408   2
  -9  -1  14-2191.37 1150.72   2
  -9   1  13 28818.7 2881.26   2
  -9  -1  13 25680.7 2778.68   2
  -9   1  12 878.863 834.562   2
  -9  -1  12 1949.85 1027.39   2
  -9   1  11 1126.18 892.066   2
  -9  -1  11-48.8243 923.010   2
  -9   1  10 4581.56 1331.13   2
  -9  -1  10 2580.68 1052.20   2
  -9  -1   9 18185.0 2089.20   2
  -9   1   9 14931.6 1953.41   2
  -9   1   8 91984.6 4382.48   2
  -9   1   7 10004.3 1553.57   2
  -9   1   6 42858.9 2755.07   2
   9  -1  -6 45892.1 2078.80   3
  -9   1   5 10004.0 1311.13   2
   9  -1  -5 8399.78 947.992   3
  -9   1   4 67763.4 3135.11   2
   9  -1  -4 61688.4 2422.70   3
  -9  -1   4 61579.4 3756.93   1
   9   1  -4 64767.6 1795.43   3
  -9   1   3 64336.2 2903.80   2
   9   1  -3 61259.1 1881.27   3
  -9   1   3 62698.0 3625.44   1
  -9  -1   3 60768.6 3740.26   1
  -9  -1   2 4441.87 1094.05   1
  -9   1   2 4541.29 830.395   2
  -9   1   2 3598.88 1047.63   1
  -9   1   1 272.830 600.386   1
  -9  -1   1 968.760 700.630   1
  -9   1   1 232.491 371.196   2
  -9   1   0 4785.87 1098.48   1
  -9  -1   0 2387.46 837.329   1
  -9   1   0 3590.01 620.194   2
  -9   1  -1 30526.7 1555.28   2
  -9   1  -1 32725.8 2498.95   1
  -9  -1  -1 30066.9 2525.18   1
  -9   1  -2 5360.56 1164.71   1
  -9  -1  -2 3867.90 1053.82   1
  -9   1  -2 4364.44 560.872   2
  -9   1  -3 8405.08 673.371   2
  -9   1  -3 7168.11 1327.36   1
  -9  -1  -3 7259.69 1492.10   1
  -9   1  -4 10415.3 1624.84   1
  -9  -1  -4 8214.95 1587.05   1
  -9   1  -5 2484.02 874.568   1
  -9  -1  -5 1297.30 792.025   1
  -9   1  -6 17179.3 2258.23   1
  -9  -1  -6 12639.8 2050.66   1
  -9   1  -7 2885.25 1269.61   1
  -9  -1  -7 6180.21 1695.48   1
  -9   1  -8 3927.44 1310.95   1
  -9  -1  -8 3714.26 1282.41   1
  -9   1  -9 11685.9 2127.44   1
  -9  -1  -9 12604.5 2316.45   1
  -9   1 -10 2651.51 1203.40   1
  -9   2  15-613.898 1233.39   2
  -9  -2  15-394.078 959.322   2
  -9   2  14 13190.3 2165.24   2
  -9  -2  14 10980.8 1920.70   2
  -9   2  13 21340.0 2628.32   2
  -9  -2  13 15948.8 2176.75   2
  -9   2  12 4809.79 1380.72   2
  -9  -2  12 3609.64 1240.42   2
  -9   2  11 4335.17 1286.39   2
  -9  -2  11 3141.32 1063.69   2
  -9   2  10 2525.84 924.980   2
  -9  -2  10 3509.70 1141.70   2
  -9   2   9 14032.6 1943.63   2
  -9   2   8-242.027 766.044   2
  -9   2   7 11563.8 1598.65   2
   9  -2  -7 13216.7 1274.67   3
  -9   2   6-392.122 707.472   2
   9  -2  -6-134.327 387.983   3
  -9   2   5 37.0438 558.177   2
   9  -2  -5 600.715 516.295   3
  -9   2   4-232.569 550.033   2
   9  -2  -4-414.642 404.934   3
   9  -2  -3 54896.2 3037.72   1
  -9   2   3 55503.3 2757.36   2
   9   2  -3 51811.6 1249.42   3
  -9  -2   3 47373.2 3374.26   1
   9  -2  -2 17745.7 1714.83   1
  -9   2   2 19004.3 1538.60   2
  -9   2   2 16096.5 1828.97   1
  -9  -2   2 18367.7 2138.34   1
  -9   2   1 14226.5 1265.77   2
   9  -2  -1 15364.5 1564.60   1
  -9   2   1 16182.7 1778.06   1
  -9  -2   1 13440.2 1830.54   1
  -9   2   0 20275.6 1395.19   2
  -9   2   0 16527.9 1750.86   1
  -9  -2   0 16397.0 1948.64   1
  -9   2  -1 1044.22 641.116   1
  -9  -2  -1 1921.11 854.830   1
  -9   2  -1 1234.65 410.279   2
  -9   2  -2 23419.6 1219.69   2
  -9   2  -2 22720.5 2029.75   1
  -9  -2  -2 20594.3 2234.19   1
  -9  -2  -3 18950.0 2243.48   1
  -9   2  -3 18952.9 884.224   2
  -9   2  -3 17548.2 1898.74   1
  -9   2  -4 1657.35 839.071   1
  -9  -2  -4 703.149 758.476   1
  -9   2  -5 18610.0 2159.91   1
  -9  -2  -5 20112.1 2555.63   1
  -9   2  -6 5831.02 1347.91   1
  -9  -2  -6 7880.83 1889.52   1
  -9   2  -7 4252.93 1321.45   1
  -9  -2  -7 6528.38 1637.71   1
  -9   2  -8 45401.6 3682.31   1
  -9  -2  -8 61237.9 4689.25   1
  -9   2  -9-770.725 931.706   1
  -9  -2  -9 5280.02 1526.66   1
  -9   2 -10 11449.5 1828.72   1
  -9   3  15 19526.9 2547.76   2
  -9  -3  15 19416.0 2483.38   2
  -9   3  14 12527.2 2048.58   2
  -9  -3  14 8831.00 1865.26   2
  -9   3  13 128.014 951.306   2
  -9  -3  13 1950.02 1063.47   2
  -9   3  12-235.289 1068.83   2
  -9  -3  12 39.5036 716.927   2
  -9   3  11 2365.26 1008.47   2
  -9   3  10 2405.61 988.202   2
  -9   3   9 1604.94 932.094   2
  -9   3   8 487.656 677.349   2
  -9   3   7-1439.14 762.300   2
   9  -3  -7 529.625 428.264   3
  -9   3   6 20105.8 2021.18   2
   9  -3  -6 23365.6 1805.82   3
  -9   3   5 28034.0 2271.30   2
   9  -3  -5 30371.5 2019.81   3
   9  -3  -4 5727.66 968.665   1
  -9   3   4 7012.43 1162.15   2
   9  -3  -4 6131.46 937.612   3
  -9  -3   4 6572.18 1430.81   1
   9  -3  -3 37647.7 2459.68   1
  -9   3   3 38301.5 2351.66   2
  -9  -3   3 36629.9 3024.57   1
   9  -3  -2 3822.79 782.169   1
  -9  -3   2 6050.28 1312.42   1
  -9   3   2 3834.04 787.325   2
  -9  -3   1 12093.8 1792.05   1
  -9   3   1 14686.5 1318.21   2
   9  -3  -1 14051.1 1441.48   1
  -9   3   1 15282.7 1756.60   1
  -9   3   0 16975.9 1290.58   2
   9  -3   0 16208.0 1567.26   1
  -9   3   0 18028.1 1795.05   1
  -9  -3   0 14892.3 1836.07   1
  -9   3  -1 1087.99 619.301   1
  -9  -3  -1 340.172 620.447   1
  -9   3  -1 680.761 308.501   2
  -9   3  -2 6810.60 1122.75   1
  -9   3  -2 4748.97 558.257   2
  -9  -3  -2 6917.39 1475.42   1
  -9  -3  -3 69036.1 4204.67   1
  -9   3  -3 75271.5 3619.74   1
  -9   3  -4 2062.95 832.286   1
  -9  -3  -4 3990.05 1212.67   1
  -9   3  -5 153528. 5613.92   1
  -9  -3  -5 150025. 6733.83   1
  -9   3  -6 3516.39 1113.58   1
  -9  -3  -6 1815.05 1162.84   1
  -9   3  -7 4587.97 1233.58   1
  -9  -3  -7 4449.18 1575.10   1
  -9   3  -8 6120.62 1451.25   1
  -9  -3  -8 10585.4 2151.92   1
  -9   3  -9 3059.94 938.609   1
  -9   4  15 2688.13 1545.49   2
  -9  -4  15 3542.62 1241.90   2
  -9   4  14 6597.37 1762.72   2
  -9  -4  14 7424.70 1820.83   2
  -9   4  13 14497.2 2195.15   2
  -9  -4  13 15603.1 2213.85   2
  -9   4  12 29672.8 2914.67   2
  -9   4  11 30426.1 2923.79   2
  -9   4  10 10017.4 1752.45   2
  -9   4   9 12774.6 1860.44   2
  -9   4   8-1523.89 809.878   2
   9  -4  -8 40.3525 399.463   3
  -9   4   7 1420.85 835.154   2
   9  -4  -7 29.6147 416.672   3
  -9   4   6-546.622 615.878   2
   9  -4  -6 383.137 430.853   3
  -9   4   5 13476.8 1647.78   2
   9  -4  -5 13018.1 1423.90   3
   9  -4  -5 14529.3 1405.43   1
   9  -4  -4 14100.4 1423.67   1
  -9   4   4 16501.8 1717.42   2
   9  -4  -4 16283.5 1627.08   3
  -9  -4   4 15895.1 2117.58   1
  -9  -4   3 2088.43 960.125   1
  -9   4   3 1937.36 723.852   2
   9  -4  -3 451.412 390.373   1
   9  -4  -2 830.201 512.399   1
  -9  -4   2 1277.57 930.256   1
  -9   4   2 754.591 524.074   2
  -9   4   1 47841.5 2368.19   2
   9  -4  -1 47787.4 2548.75   1
   9   4  -1 43343.6 963.163   3
  -9   4   1 46176.7 2820.84   1
  -9  -4   1 47622.3 3311.29   1
  -9   4   0 9399.65 1011.70   2
  -9  -4   0 7645.69 1486.15   1
   9  -4   0 10215.1 1206.39   1
  -9   4   0 7711.88 1188.50   1
   9  -4   1 27871.5 1950.82   1
  -9   4  -1 27326.7 1483.01   2
  -9   4  -1 29233.6 2162.74   1
  -9  -4  -1 28203.2 2613.42   1
   9  -4   2 11371.2 1300.60   1
  -9   4  -2 10948.1 1363.98   1
  -9  -4  -2 9619.67 1652.17   1
  -9   4  -2 9393.80 727.624   2
  -9   4  -3 468.271 559.108   1
  -9  -4  -3 177.447 818.255   1
  -9  -4  -4 14034.9 2064.99   1
  -9   4  -4 15030.0 1659.07   1
  -9   4  -5 5486.07 1115.04   1
  -9  -4  -5 5290.98 1598.14   1
  -9   4  -6 1055.48 625.186   1
  -9  -4  -6 618.740 1215.39   1
  -9   4  -7 27721.4 2497.83   1
  -9  -4  -7 29376.8 3311.49   1
  -9  -4  -8 10201.1 2082.84   1
  -9  -5  15 18957.4 2487.50   2
  -9   5  14 944.489 1131.34   2
  -9  -5  14 812.088 938.457   2
  -9   5  13 7017.39 1689.85   2
  -9   5  12 1969.40 1159.84   2
  -9   5  11 2733.97 1149.63   2
  -9   5  10 14953.1 2115.11   2
  -9   5   9 6122.57 1314.14   2
   9  -5  -9 7976.56 1256.15   3
  -9   5   8 541.380 660.074   2
   9  -5  -8 676.422 495.811   3
  -9   5   7 5142.37 1213.19   2
   9  -5  -7 5443.06 1058.82   3
  -9   5   6 21674.4 2193.86   2
   9  -5  -6 23408.9 2015.17   3
  -9   5   5 42722.0 2897.99   2
   9  -5  -5 47432.2 2811.02   3
  -9  -5   5 44825.0 3463.23   1
   9  -5  -5 45005.9 2413.08   1
   9  -5  -4 30167.5 2012.94   1
  -9   5   4 28745.0 2275.18   2
  -9  -5   4 33499.3 3111.85   1
  -9   5   3 19256.5 1793.90   2
   9  -5  -3 22604.2 1822.15   1
  -9  -5   3 24293.3 2622.69   1
  -9   5   2 35620.9 2259.35   2
   9  -5  -2 36370.4 2210.05   1
  -9  -5   2 33977.7 2985.45   1
  -9  -5   1 10221.6 1737.01   1
  -9   5   1 8784.17 1082.85   2
   9  -5  -1 10592.5 1185.12   1
  -9   5   0 8748.87 987.642   2
  -9  -5   0 9563.88 1657.42   1
   9   5   0 8457.00 593.537   3
  -9   5   0 9387.22 1256.28   1
   9  -5   0 8711.75 1075.46   1
   9  -5   1 36520.9 2177.84   1
   9   5   1 33567.5 1500.34   3
  -9   5  -1 38224.3 2367.60   1
  -9  -5  -1 34548.3 2970.05   1
  -9   5  -1 34077.8 1660.82   2
   9  -5   2 15323.4 1450.54   1
  -9  -5  -2 14391.5 2049.67   1
  -9   5  -2 15448.5 1510.49   1
  -9  -5  -3 31045.1 2984.24   1
  -9   5  -3 35165.4 2264.23   1
  -9   5  -4 10663.9 1342.48   1
  -9  -5  -4 8753.67 1778.49   1
  -9   5  -5 3629.88 837.782   1
  -9  -5  -5 254.242 937.709   1
  -9   5  -6-72.0335 447.208   1
  -9  -5  -6-1037.53 1112.17   1
  -9  -5  -7 1499.31 1140.37   1
  -9   6  14 91.5490 1077.14   2
  -9   6  13 795.465 897.725   2
  -9   6  12 9738.15 1783.91   2
  -9   6  11 3350.50 1244.40   2
  -9   6  10 71469.3 4433.89   2
  -9   6   9 1188.80 870.484   2
   9  -6  -9 1196.07 673.054   3
  -9   6   8 1184.74 987.232   2
   9  -6  -8 839.211 554.649   3
  -9   6   7 24333.2 2378.65   2
   9  -6  -7 24877.5 2191.30   3
  -9   6   6 6987.78 1371.80   2
   9  -6  -6 8721.37 1428.29   3
  -9   6   5 16908.7 1927.58   2
   9  -6  -5 16718.8 1839.07   3
  -9  -6   5 19272.3 2449.00   1
   9  -6  -5 19328.8 1555.85   1
   9  -6  -4 34411.7 2055.48   1
  -9   6   4 38434.1 2655.15   2
  -9  -6   4 33943.0 3201.51   1
  -9  -6   3 3096.94 1135.77   1
  -9   6   3 3810.87 904.363   2
   9  -6  -3 3550.86 746.680   1
  -9   6   2 53525.3 2818.19   2
   9  -6  -2 49871.1 2462.15   1
  -9  -6   2 56445.4 3844.83   1
  -9  -6   1-282.118 705.954   1
  -9   6   1 388.209 451.261   2
   9  -6  -1 795.927 355.152   1
   9  -6   0 874.018 489.509   1
  -9   6   0 90.8608 277.175   2
  -9  -6   0 1192.93 923.368   1
  -9   6  -1 437.661 370.047   2
  -9  -6  -1 325.241 691.053   1
  -9   6  -1-46.5761 396.926   1
   9  -6   1-405.873 358.441   1
  -9  -6  -2 5739.37 1399.85   1
  -9   6  -2 5980.28 910.371   1
  -9   6  -3 831.021 483.141   1
  -9  -6  -3 1079.57 943.621   1
  -9   6  -4 1098.26 526.560   1
  -9  -6  -4 3731.71 1282.67   1
  -9  -6  -5 2082.23 1235.28   1
  -9  -6  -6 6245.87 1771.30   1
  -9  -6  -7 2710.76 1244.66   1
  -9   7  13 5258.39 1455.42   2
  -9   7  12 1392.51 875.793   2
  -9   7  11 865.895 835.318   2
  -9   7  10 1195.63 969.766   2
  -9   7   9 640.123 826.282   2
   9  -7  -9 1545.04 783.106   3
  -9   7   8 4358.01 1222.36   2
   9  -7  -8 3559.14 946.452   3
  -9   7   7 6749.09 1475.22   2
   9  -7  -7 6050.41 1171.00   3
  -9   7   6 105943. 4805.27   2
   9  -7  -6 102420. 4530.63   3
   9  -7  -6 111432. 3572.92   1
  -9   7   5 1217.97 831.033   2
   9  -7  -5 2691.75 585.364   1
   9  -7  -5-161.132 562.885   3
  -9  -7   5 703.164 795.610   1
   9  -7  -4 23159.5 1645.64   1
  -9   7   4 22598.4 2145.96   2
  -9  -7   4 20505.0 2571.71   1
  -9  -7   3 1383.22 1040.26   1
  -9   7   3 931.166 527.957   2
   9  -7  -3 1020.68 474.068   1
  -9  -7   2 2790.69 1213.02   1
   9  -7  -2 5484.79 831.993   1
  -9   7   2 3920.10 883.136   2
   9  -7  -1 19539.1 1434.37   1
  -9  -7   1 19316.3 2362.42   1
  -9   7   1 19222.0 1652.41   2
  -9   7   0 27.0499 338.908   2
  -9  -7   0 98.5738 880.276   1
  -9  -7  -1 10083.7 1696.22   1
  -9   7  -1 8836.14 874.193   2
  -9  -7  -2-1015.54 872.192   1
  -9   7  -2-222.265 399.940   1
  -9  -7  -3 9204.20 1841.76   1
  -9  -7  -4 581.525 846.627   1
  -9  -7  -5-4371.92 1502.54   1
  -9  -7  -6-750.464 1009.22   1
  -9   8  13 4045.34 1326.29   2
  -9   8  12 50636.3 3997.28   2
  -9   8  11 14236.2 2103.49   2
  -9   8  10 4033.48 1273.36   2
   9  -8 -10 4044.16 1027.36   3
  -9   8   9 35735.7 3113.15   2
   9  -8  -9 34023.9 2753.96   3
  -9   8   8 680.327 696.141   2
   9  -8  -8 267.491 637.650   3
  -9   8   7 1613.23 914.357   2
   9  -8  -7-25.6797 567.970   3
   9  -8  -6 8497.06 913.096   1
  -9   8   6 4777.48 1169.73   2
   9  -8  -6 6525.00 1265.50   3
  -9   8   5-45.6509 716.157   2
   9  -8  -5 60.0433 286.813   1
   9  -8  -5 168.933 760.990   3
  -9  -8   5 47.6555 896.047   1
  -9   8   4 46323.9 3057.98   2
   9  -8  -4 45674.3 2219.98   1
   9  -8  -4 44578.8 3205.30   3
  -9  -8   4 47202.8 3850.27   1
  -9  -8   3 35588.0 3253.15   1
  -9   8   3 34914.5 2543.73   2
  -9  -8   2-1402.01 1050.65   1
  -9   8   2 491.772 537.211   2
  -9  -8   1 34266.4 3153.63   1
  -9   8   1 35636.8 2292.66   2
  -9   8   0 9730.83 1130.55   2
  -9  -8   0 9091.05 1692.99   1
  -9  -8  -1 4317.48 1401.11   1
  -9  -8  -2-1717.36 1160.87   1
  -9  -8  -3 6636.38 1622.19   1
  -9  -8  -4 38266.4 3634.21   1
  -9  -8  -5-6.12806 1023.81   1
  -9   9  12 13765.6 2249.20   2
  -9   9  11 734.730 723.020   2
  -9   9  10-1414.86 950.710   2
   9  -9 -10 412.522 731.834   3
  -9   9   9-550.728 751.569   2
   9  -9  -9-1011.48 793.171   3
  -9   9   8 822.382 812.125   2
   9  -9  -8 116.819 524.000   3
  -9   9   7 7743.80 1540.85   2
   9  -9  -7 4547.35 1202.47   3
  -9   9   6-868.658 743.478   2
   9  -9  -6-1901.59 922.409   3
  -9   9   5-651.373 618.250   2
   9  -9  -5 231.614 705.200   3
  -9  -9   5 964.619 801.067   1
  -9   9   4 7362.47 1361.14   2
   9  -9  -4 6001.82 1358.88   3
  -9  -9   4 4901.13 1602.93   1
  -9  -9   3 1388.60 978.733   1
  -9   9   3 106.113 538.142   2
  -9   9   2 370.286 482.389   2
  -9  -9   2-166.706 903.346   1
  -9   9   1-824.993 568.503   2
  -9  -9   1-634.223 963.836   1
  -9  -9   0 12376.2 2111.75   1
  -9   9   0 14749.6 1402.45   2
  -9  -9  -1 15122.4 2217.18   1
  -9  -9  -2 7507.30 1734.08   1
  -9  -9  -3 25118.7 2938.19   1
  -9  -9  -4 1472.79 1433.18   1
  -9  -9  -5 50961.9 4428.70   1
  -9  10  11 6573.04 1638.43   2
  -9  10  10 1096.67 877.505   2
   9 -10 -10-358.115 597.728   3
  -9  10   9 1848.69 856.172   2
   9 -10  -9 461.406 735.981   3
  -9  10   8-1020.74 900.680   2
   9 -10  -8 1827.47 811.541   3
  -9  10   7 66.5479 653.432   2
   9 -10  -7 3778.63 1111.16   3
  -9  10   6-340.308 762.207   2
   9 -10  -6-649.859 827.775   3
  -9  10   5 6344.57 1354.46   2
   9 -10  -5 7174.74 1521.82   3
  -9 -10   5 6884.40 1694.86   1
  -9  10   4 10095.5 1560.64   2
   9 -10  -4 14187.5 2046.32   3
  -9 -10   4 11696.8 2103.67   1
  -9 -10   3 4261.98 1474.47   1
  -9  10   3 2731.90 945.763   2
  -9  10   2-1066.40 646.620   2
  -9 -10   2 311.150 917.763   1
  -9  10   1 6681.92 1126.70   2
  -9 -10   1 4790.15 1424.21   1
  -9 -10   0 22295.2 2750.45   1
  -9 -10  -1 61346.3 4387.32   1
  -9 -10  -2 13638.9 2337.85   1
  -9 -10  -3 4403.65 1573.71   1
  -9 -10  -4 5544.30 1715.59   1
  -9  11  10 8954.37 1902.65   2
   9 -11 -10 7509.64 1526.03   3
  -9  11   9 6217.95 1498.63   2
   9 -11  -9 6479.78 1468.96   3
   9 -11  -8 25904.6 2716.59   3
  -9  11   8 33136.9 3186.66   2
  -9  11   7 2020.52 1057.21   2
   9 -11  -7 2699.68 1000.75   3
  -9  11   6 1129.46 933.140   2
   9 -11  -6 1750.43 974.688   3
  -9  11   5 12939.0 1872.34   2
  -9 -11   5 14958.7 2368.05   1
   9 -11  -5 8308.81 1682.78   3
  -9  11   4 16111.1 2018.03   2
   9 -11  -4 12092.7 1988.84   3
  -9 -11   4 12135.3 2341.28   1
  -9 -11   3 15134.5 2364.14   1
  -9  11   3 18818.5 2082.59   2
  -9 -11   2 29395.6 3115.75   1
  -9  11   2 29783.9 2453.19   2
  -9 -11   1 1498.13 1038.20   1
  -9 -11   0-305.291 1012.18   1
  -9 -11  -1 9477.65 1891.03   1
  -9 -11  -2 2248.65 1207.82   1
  -9 -11  -3 4705.66 1572.35   1
  -9  12   9 4457.68 1392.37   2
   9 -12  -9 5001.14 1298.66   3
  -9  12   8 10218.5 2066.75   2
   9 -12  -8 6049.73 1542.57   3
  -9  12   7 19935.4 2490.94   2
   9 -12  -7 21191.6 2619.82   3
  -9  12   6 6510.04 1476.97   2
   9 -12  -6 6275.08 1551.19   3
  -9  12   5 12150.8 1928.82   2
  -9 -12   5 11642.9 2157.33   1
   9 -12  -5 16110.0 2282.66   3
  -9  12   4 17844.2 2168.73   2
   9 -12  -4 13330.3 2088.29   3
  -9 -12   4 19334.4 2726.57   1
  -9  12   3 502.441 647.870   2
  -9 -12   3-1472.81 1096.33   1
  -9 -12   2 13306.1 2305.39   1
  -9 -12   1 13726.9 2275.15   1
  -9 -12   0 904.121 1027.39   1
  -9 -12  -1-1701.89 1170.52   1
  -9 -12  -2 4414.36 1585.57   1
  -9  13   8 1966.63 1123.66   2
  -9  13   7-316.043 827.203   2
   9 -13  -7-566.339 734.929   3
   9 -13  -6 43655.1 3658.17   3
  -9  13   6 45956.0 3620.64   2
  -9  13   5 374.627 627.398   2
   9 -13  -5-747.706 782.776   3
   9 -13  -4 2384.83 1092.29   3
  -9  13   4 2362.52 993.692   2
  -9 -13   4 30.1881 875.225   1
   9 -13  -3 483.793 853.304   3
  -9 -13   3 1560.45 1041.87   1
  -9 -13   2 12413.4 2158.13   1
  -9 -13   1 10783.7 2023.61   1
  -9 -13   0-2341.44 1331.75   1
  -9  14   7 9702.95 1956.67   2
  -9  14   6 5042.18 1272.78   2
  -9 -14   4 1713.39 1072.31   1
  -9 -14   3 10720.4 2306.33   1
  -9 -14   2 6701.82 1837.93   1
 -10   0  15-650.980 957.252   2
 -10   0  14 6574.76 1718.44   2
 -10   0  13-1044.77 957.792   2
 -10   0  12 20028.0 2464.23   2
 -10   0  11-1315.02 913.878   2
 -10   0  10 19095.3 2255.63   2
 -10   0   9-178.487 641.541   2
 -10   0   8 42777.6 3046.81   2
 -10   0   7 757.016 795.408   2
 -10   0   6 4658.24 1028.57   2
  10   0  -5-442.851 316.421   3
  10   0  -4 8827.93 889.712   3
 -10   0   3-1504.28 877.388   1
 -10   0   2 50135.8 3385.14   1
 -10   0   1-1939.09 922.203   1
 -10   0   0 9897.93 1512.02   1
 -10   0  -1 963.874 719.810   1
 -10   0  -2 44906.2 3142.32   1
 -10   0  -3-764.558 755.494   1
 -10   0  -4 83161.8 4554.38   1
 -10   0  -5 688.835 859.476   1
 -10   0  -6 3524.79 1370.01   1
 -10   0  -7-1032.04 971.171   1
 -10   0  -8-1563.32 960.819   1
 -10   1  14 2629.09 1371.34   2
 -10  -1  14 6349.74 1615.69   2
 -10   1  13 2229.97 1293.23   2
 -10  -1  13 4653.64 1322.24   2
 -10   1  12 11502.6 2024.90   2
 -10  -1  12 11432.5 2001.31   2
 -10   1  11 26938.6 2793.41   2
 -10  -1  11 23383.6 2510.83   2
 -10   1  10 5620.75 1260.24   2
 -10  -1  10 7191.12 1413.58   2
 -10   1   9 8373.40 1550.89   2
 -10  -1   9 11157.2 1626.36   2
 -10   1   8 17.3913 545.587   2
 -10  -1   8 1164.31 643.540   2
 -10   1   7 7806.58 1346.58   2
 -10   1   6 3716.48 964.209   2
  10  -1  -6 3955.87 700.194   3
 -10   1   5 32196.9 2293.35   2
  10  -1  -5 32559.1 1813.56   3
 -10   1   4 28219.4 2069.71   2
  10  -1  -4 27638.0 1714.96   3
 -10  -1   4 25181.9 2641.14   1
  10   1  -4 28920.4 1260.67   3
 -10   1   3 1796.52 665.127   2
 -10   1   3 797.076 847.754   1
  10   1  -3 1467.12 346.446   3
 -10  -1   3 1873.56 882.030   1
 -10   1   2 23862.5 1766.24   2
 -10   1   2 25959.6 2423.96   1
 -10  -1   2 23411.6 2372.59   1
 -10   1   1 7543.01 1385.11   1
 -10  -1   1 7716.25 1467.10   1
 -10   1   1 9268.95 1032.22   2
 -10   1   0 888.779 698.857   1
 -10  -1   0-129.420 627.809   1
 -10   1   0-588.417 404.829   2
 -10   1  -1 24612.5 1467.75   2
 -10   1  -1 24151.2 2219.64   1
 -10  -1  -1 26651.9 2478.02   1
 -10   1  -2 3216.25 950.974   1
 -10  -1  -2 2652.57 1083.01   1
 -10   1  -2 3554.30 574.422   2
 -10   1  -3 11352.5 1588.53   1
 -10  -1  -3 9764.18 1630.29   1
 -10  -1  -4 28269.7 2789.89   1
 -10   1  -4 20891.1 2289.93   1
 -10   1  -5 16720.9 2185.52   1
 -10  -1  -5 18847.6 2455.58   1
 -10   1  -6 39730.6 3351.35   1
 -10  -1  -6 41911.0 3650.44   1
 -10   1  -7 2247.41 1076.11   1
 -10  -1  -7-2966.92 1284.70   1
 -10   1  -8-2058.78 839.613   1
 -10  -1  -8 365.413 1029.89   1
 -10   1  -9-116.197 721.499   1
 -10   2  14 1126.18 1046.95   2
 -10  -2  14 2282.33 1074.54   2
 -10   2  13 1141.64 800.953   2
 -10  -2  13 627.909 917.436   2
 -10   2  12 1535.91 1251.68   2
 -10  -2  12 67.6892 753.785   2
 -10   2  11 29244.5 2949.48   2
 -10  -2  11 33411.1 2965.60   2
 -10   2  10 12654.5 1907.51   2
 -10  -2  10 15616.2 2051.26   2
 -10   2   9 34407.1 2934.11   2
 -10   2   8 663.147 685.626   2
 -10   2   7 10930.8 1585.49   2
  10  -2  -7 12000.2 1254.25   3
 -10   2   6 14452.7 1734.29   2
  10  -2  -6 12741.4 1301.43   3
 -10   2   5-1177.04 714.562   2
  10  -2  -5 468.965 523.142   3
 -10   2   4 414.337 525.948   2
  10  -2  -4 413.979 432.636   3
 -10  -2   4-320.541 672.072   1
 -10   2   3 10419.4 1296.30   2
  10   2  -3 9309.96 564.378   3
 -10  -2   2 3669.70 993.626   1
 -10   2   2 4646.40 838.224   2
 -10   2   2 4860.27 1211.51   1
 -10  -2   1 2795.28 1043.57   1
 -10   2   1 2711.23 691.111   2
 -10   2   1 2471.33 774.689   1
 -10   2   0 66971.7 2559.28   2
 -10   2   0 67501.0 3599.17   1
 -10  -2   0 63710.2 3816.81   1
 -10   2  -1 5898.18 1204.07   1
 -10  -2  -1 7200.90 1453.21   1
 -10   2  -1 6763.57 783.677   2
 -10   2  -2 47321.5 3023.90   1
 -10  -2  -2 53658.3 3626.10   1
 -10   2  -3 8086.81 1373.59   1
 -10  -2  -3 4863.17 1337.89   1
 -10   2  -4 1717.27 842.117   1
 -10  -2  -4 1136.91 995.285   1
 -10   2  -5-44.3260 708.445   1
 -10  -2  -5-81.9215 1020.28   1
 -10   2  -6 7232.73 1533.20   1
 -10  -2  -6 4989.81 1585.54   1
 -10   2  -7 14496.4 2106.97   1
 -10  -2  -7 16324.2 2529.49   1
 -10   2  -8-1055.93 703.551   1
 -10   3  14 2541.16 1144.69   2
 -10  -3  14 1924.54 1292.13   2
 -10   3  13 3948.87 1365.12   2
 -10  -3  13 3952.69 1357.72   2
 -10   3  12 9285.69 1817.61   2
 -10  -3  12 16074.0 2238.45   2
 -10   3  11 16451.8 2341.17   2
 -10   3  10 320.984 863.134   2
 -10   3   9-1946.34 984.497   2
 -10   3   8 11797.9 1758.70   2
  10  -3  -8 13119.1 1406.35   3
 -10   3   7 10213.5 1605.68   2
  10  -3  -7 11116.0 1280.16   3
 -10   3   6 273.686 542.133   2
  10  -3  -6-63.1237 447.398   3
 -10   3   5 51491.8 3070.21   2
  10  -3  -5 54180.4 2730.68   3
 -10   3   4 4175.86 957.156   2
  10  -3  -4 3604.31 829.392   3
 -10  -3   4 5246.34 1447.90   1
 -10   3   3 78545.2 3398.82   2
 -10  -3   3 74607.6 4366.52   1
 -10  -3   2-1483.86 933.204   1
 -10   3   2 1343.60 532.403   2
 -10   3   1 39055.5 2138.57   2
 -10   3   1 40090.6 2825.40   1
 -10  -3   1 39797.3 3092.31   1
 -10   3   0 420.999 512.410   1
 -10  -3   0-1418.16 829.600   1
 -10   3   0-1021.64 474.507   2
 -10   3  -1 8683.96 1355.47   1
 -10   3  -1 7711.11 822.995   2
 -10  -3  -1 7071.54 1401.38   1
 -10   3  -2-538.566 629.130   1
 -10  -3  -2-1253.08 874.880   1
 -10   3  -3 10862.4 1472.27   1
 -10  -3  -3 8449.68 1644.99   1
 -10   3  -4-637.425 672.011   1
 -10  -3  -4-29.5481 707.026   1
 -10  -3  -5 26136.3 2966.54   1
 -10   3  -5 21857.7 2244.90   1
 -10   3  -6 3002.94 1024.53   1
 -10  -3  -6 1390.65 1056.52   1
 -10   3  -7 2369.61 956.717   1
 -10  -3  -7-810.653 890.660   1
 -10   4  14-982.337 1258.47   2
 -10  -4  14 2110.83 1355.70   2
 -10   4  13 466.603 930.837   2
 -10  -4  13 2609.76 1159.81   2
 -10   4  12 1884.87 983.943   2
 -10   4  11 15556.2 2296.65   2
 -10   4  10 1820.08 1080.93   2
 -10   4   9 29952.1 2804.83   2
 -10   4   8 2333.29 1043.70   2
  10  -4  -8 2615.13 716.455   3
 -10   4   7 12823.6 1830.25   2
  10  -4  -7 12271.3 1456.87   3
 -10   4   6 9056.72 1475.01   2
  10  -4  -6 8815.41 1216.78   3
 -10   4   5 51601.4 3153.37   2
  10  -4  -5 48557.7 2774.80   3
 -10   4   4 624.693 602.324   2
  10  -4  -4 99.0867 387.265   3
 -10   4   3 23213.1 1944.22   2
 -10  -4   3 23116.5 2506.90   1
 -10  -4   2-1739.92 985.184   1
 -10   4   2-374.297 485.419   2
 -10   4   1 45769.8 2321.04   2
 -10   4   1 42757.0 2854.00   1
 -10  -4   1 41408.6 3187.65   1
 -10  -4   0 1862.61 854.505   1
 -10   4   0 1822.43 531.424   2
 -10   4   0 2096.30 801.378   1
 -10   4  -1 103.294 229.102   2
 -10  -4  -1 739.897 790.963   1
 -10   4  -2 31969.7 2382.72   1
 -10  -4  -2 30490.6 2917.71   1
 -10   4  -3 1340.56 666.776   1
 -10  -4  -3 1377.98 953.999   1
 -10   4  -4 2399.50 696.978   1
 -10  -4  -4 3125.00 1353.71   1
 -10   4  -5 7319.56 1334.84   1
 -10  -4  -5 7277.26 1768.30   1
 -10  -4  -6 468.755 1031.46   1
 -10  -5  14 13424.2 2165.10   2
 -10   5  13 23341.3 2951.03   2
 -10   5  12-2362.45 1232.54   2
 -10   5  11 2115.75 1233.23   2
 -10   5  10 16915.3 2317.21   2
 -10   5   9 1662.79 890.727   2
  10  -5  -9-323.291 479.305   3
 -10   5   8 4525.98 1223.53   2
  10  -5  -8 6353.80 1138.18   3
 -10   5   7 14090.1 1911.83   2
  10  -5  -7 19846.9 1955.05   3
 -10   5   6 2250.65 846.552   2
  10  -5  -6 2612.42 867.928   3
 -10   5   5 31966.1 2547.84   2
  10  -5  -5 29622.8 2333.09   3
 -10  -5   5 26862.7 2952.87   1
 -10   5   4 41740.2 2744.85   2
  10  -5  -4 34845.2 2492.07   3
 -10  -5   4 45894.6 3640.82   1
 -10  -5   3-139.652 828.656   1
 -10   5   3 946.680 581.684   2
 -10  -5   2 1789.60 944.349   1
  10  -5  -2 1277.04 492.520   1
 -10   5   2-507.572 524.366   2
 -10  -5   1 10064.8 1704.09   1
 -10   5   1 10495.8 1221.70   2
  10  -5  -1 8478.63 1091.48   1
 -10  -5   0 4012.77 1201.32   1
 -10   5   0 3628.72 708.024   2
 -10   5   0 3973.17 962.555   1
 -10  -5  -1 2855.98 1128.52   1
 -10   5  -1 3448.29 816.975   1
 -10   5  -2 1531.70 620.248   1
 -10  -5  -2 2105.44 1097.90   1
 -10   5  -3 3965.95 849.984   1
 -10  -5  -3 3578.69 1212.36   1
 -10  -5  -4 62596.2 4504.76   1
 -10   5  -4 58990.0 3139.08   1
 -10  -5  -5 2634.11 1270.67   1
 -10  -5  -6 6904.53 1792.26   1
 -10   6  13 7696.22 1875.67   2
 -10   6  12 25876.3 2969.43   2
 -10   6  11-200.908 729.116   2
 -10   6  10 15579.8 2214.22   2
 -10   6   9 5414.17 1375.40   2
  10  -6  -9 5490.03 1153.55   3
 -10   6   8 2374.14 1002.17   2
  10  -6  -8 1726.90 787.250   3
 -10   6   7 4977.99 1271.70   2
  10  -6  -7 3866.74 978.744   3
 -10   6   6 1721.79 753.363   2
  10  -6  -6 707.815 588.333   3
 -10   6   5 10348.0 1568.67   2
  10  -6  -5 9615.37 1408.03   3
 -10  -6   5 11296.1 1955.95   1
 -10   6   4 59.5757 482.991   2
 -10  -6   4-310.791 720.449   1
 -10  -6   3 118.130 638.951   1
 -10   6   3 154.077 510.347   2
  10  -6  -3-198.433 219.606   1
 -10   6   2 44225.4 2603.21   2
  10  -6  -2 46346.0 2288.91   1
 -10  -6   2 42160.2 3369.68   1
 -10  -6   1 1121.12 1030.36   1
 -10   6   1 2502.34 702.704   2
 -10  -6   0 30647.8 2920.41   1
 -10   6   0 33008.3 1913.06   2
 -10  -6  -1 5651.82 1396.59   1
 -10   6  -1 7161.73 1138.69   1
 -10  -6  -2 6357.40 1542.68   1
 -10   6  -2 6588.78 1051.15   1
 -10  -6  -3 9806.91 1878.47   1
 -10  -6  -4 38014.9 3633.63   1
 -10  -6  -5 1741.78 987.293   1
 -10   7  13 1732.41 1056.47   2
 -10   7  12 24886.0 2944.30   2
 -10   7  11 816.601 1028.45   2
 -10   7  10 4183.48 1328.27   2
  10  -7 -10 6081.54 1220.22   3
 -10   7   9-923.776 935.114   2
  10  -7  -9-584.368 602.796   3
 -10   7   8 2575.96 1071.52   2
  10  -7  -8 2825.23 950.151   3
 -10   7   7 2448.53 1092.75   2
  10  -7  -7 2854.26 988.142   3
 -10   7   6 6760.90 1351.03   2
  10  -7  -6 5295.32 1151.16   3
 -10   7   5 18797.1 2055.55   2
 -10  -7   5 20003.8 2641.27   1
  10  -7  -5 16226.5 1969.86   3
 -10   7   4 2603.97 943.203   2
  10  -7  -4 2824.02 996.017   3
 -10  -7   4 4025.42 1332.02   1
 -10  -7   3 156.700 809.165   1
 -10   7   3 708.220 711.767   2
 -10  -7   2 4187.52 1399.80   1
 -10   7   2 3463.33 882.680   2
 -10  -7   1 17324.0 2298.45   1
 -10   7   1 16009.8 1526.53   2
 -10  -7   0 2706.96 1158.67   1
 -10  -7  -1 19473.9 2396.64   1
 -10  -7  -2 2748.83 1159.44   1
 -10  -7  -3 1877.18 1161.15   1
 -10  -7  -4 27431.4 3105.21   1
 -10   8  12 8881.43 1822.41   2
 -10   8  11 9372.42 1901.80   2
 -10   8  10 595.959 760.887   2
  10  -8 -10-54.0929 364.438   3
 -10   8   9 40600.1 3475.66   2
  10  -8  -9 40372.3 3148.00   3
 -10   8   8 4116.96 1351.98   2
  10  -8  -8 4366.37 1167.95   3
 -10   8   7 121.955 698.493   2
  10  -8  -7 592.360 705.135   3
 -10   8   6 3784.55 1132.98   2
  10  -8  -6 2867.91 1086.56   3
 -10   8   5-1268.27 822.261   2
  10  -8  -5-612.513 848.248   3
 -10  -8   5-344.973 810.167   1
 -10   8   4 3363.75 1024.06   2
  10  -8  -4 3422.24 1125.61   3
 -10  -8   3 5460.14 1555.31   1
 -10   8   3 1979.45 774.540   2
 -10  -8   2 2297.63 1176.16   1
 -10   8   2 1704.27 694.955   2
 -10   8   1 129.769 351.279   2
 -10  -8   1 491.003 996.390   1
 -10  -8   0 15051.4 2201.36   1
 -10  -8  -1 377.085 873.377   1
 -10  -8  -2 87259.8 5162.22   1
 -10  -8  -3 438.032 807.008   1
 -10  -8  -4 3288.80 1304.56   1
 -10   9  11 4386.13 1449.60   2
 -10   9  10 1225.82 970.510   2
  10  -9 -10-305.411 571.603   3
 -10   9   9 5256.58 1530.60   2
  10  -9  -9 2466.40 940.588   3
 -10   9   8 3090.53 1212.21   2
  10  -9  -8 2306.58 955.374   3
 -10   9   7 5500.47 1382.10   2
  10  -9  -7 5894.79 1353.18   3
 -10   9   6 9969.64 1798.72   2
  10  -9  -6 8216.93 1571.62   3
  10  -9  -5 20658.6 2369.56   3
 -10  -9   5 24048.6 2857.79   1
 -10   9   5 18753.0 2158.35   2
 -10   9   4 597.041 644.972   2
  10  -9  -4-1079.22 830.333   3
 -10  -9   4-375.380 871.889   1
 -10  -9   3 78653.2 4921.74   1
 -10   9   3 76681.5 3886.54   2
 -10  -9   2 18247.8 2498.83   1
 -10   9   2 19342.9 1867.26   2
 -10  -9   1 2402.62 953.301   1
 -10  -9   0 868.246 948.601   1
 -10  -9  -1-1153.32 1118.66   1
 -10  -9  -2-964.431 1047.59   1
 -10  -9  -3-749.250 1389.05   1
 -10  10  10 1566.14 991.205   2
  10 -10 -10 1628.63 822.954   3
 -10  10   9 1798.83 1187.70   2
  10 -10  -9 1734.13 853.165   3
 -10  10   8 9989.34 1831.40   2
  10 -10  -8 10228.0 1869.26   3
  10 -10  -7 44120.9 3515.73   3
 -10  10   7 40915.6 3442.32   2
 -10  10   6 10800.6 1774.22   2
  10 -10  -6 11017.5 1832.24   3
 -10  10   5 5805.85 1328.71   2
  10 -10  -5 2762.58 1050.81   3
 -10 -10   5 6734.16 1892.57   1
 -10  10   4 7517.45 1420.33   2
  10 -10  -4 6355.54 1546.08   3
 -10 -10   4 7530.23 1883.30   1
 -10 -10   3 11814.8 2186.28   1
 -10  10   3 14870.0 1830.18   2
 -10  10   2-58.9720 567.369   2
 -10 -10   2 969.103 1036.67   1
 -10 -10   1 5689.41 1738.77   1
 -10 -10   0 937.558 1184.19   1
 -10 -10  -1 2015.51 1246.67   1
 -10 -10  -2 6197.02 1660.45   1
 -10  11  10 11396.6 2129.06   2
  10 -11 -10 12915.8 1955.24   3
 -10  11   9 852.876 817.346   2
  10 -11  -9 1569.24 956.726   3
 -10  11   8 11387.3 1955.90   2
  10 -11  -8 13059.7 2006.97   3
 -10  11   7 18056.6 2309.52   2
  10 -11  -7 22521.7 2633.25   3
 -10  11   6-2062.65 1006.16   2
  10 -11  -6-2199.82 1075.88   3
 -10  11   5 9426.64 1684.37   2
 -10 -11   5 10692.1 2205.58   1
  10 -11  -5 7597.38 1682.66   3
 -10  11   4 2087.34 833.463   2
 -10 -11   4 681.417 1242.50   1
 -10 -11   3-305.160 754.014   1
 -10  11   3 264.242 572.899   2
 -10 -11   2 12449.4 2270.07   1
 -10 -11   1-353.545 950.687   1
 -10 -11   0 2218.91 1115.87   1
 -10  12   9 31890.6 3335.65   2
 -10  12   8-509.793 761.895   2
  10 -12  -8 1697.27 927.967   3
 -10  12   7 1114.97 990.324   2
  10 -12  -7-316.167 851.442   3
 -10  12   6 684.704 712.861   2
  10 -12  -6-990.081 838.635   3
 -10  12   5-1074.20 626.922   2
 -10 -12   5-556.012 1249.54   1
  10 -12  -5 1038.23 789.240   3
 -10  12   4 5424.28 1334.93   2
  10 -12  -4 1176.72 842.697   3
 -10 -12   4 5302.41 1763.95   1
 -10 -12   3-1292.75 977.508   1
 -10 -12   2 6404.50 1837.05   1
 -10 -12   1 5516.07 1561.26   1
 -10  13   7 2103.83 1130.82   2
 -10  13   6 4913.57 1209.92   2
 -10  13   5-1343.68 895.936   2
 -10  14   6 2434.36 964.146   2
 -11   0  13 786.729 876.263   2
 -11   0  12-404.748 808.504   2
 -11   0  11-183.400 851.621   2
 -11   0  10 16607.7 2162.63   2
 -11   0   9-426.642 679.974   2
 -11   0   8 79383.7 3982.87   2
 -11   0   7 633.260 641.386   2
 -11   0   6 17032.2 1823.38   2
 -11   0   5 993.533 560.272   2
  11   0  -5-100.989 269.971   3
 -11   0   4-896.171 589.617   2
  11   0  -4 647.874 338.379   3
  11   0  -3 505.972 292.675   3
 -11   0   3 300.697 681.514   1
 -11   0   2 15354.1 2016.12   1
 -11   0   1 842.311 986.809   1
 -11   0   1-123.408 520.048   2
 -11   0   0 414.345 710.023   1
 -11   0   0-427.116 433.957   2
 -11   0  -1-708.785 596.896   1
 -11   0  -1-370.419 343.717   2
 -11   0  -2 8360.48 1533.08   1
 -11   0  -3-362.007 681.599   1
 -11   0  -4 28314.1 2844.01   1
 -11   0  -5 838.701 759.917   1
 -11   0  -6 247.644 654.545   1
 -11   0  -7 3222.07 1225.45   1
 -11   1  13 10829.0 2044.83   2
 -11  -1  13 8835.45 1779.45   2
 -11   1  12 21854.6 2737.11   2
 -11  -1  12 21970.8 2560.05   2
 -11   1  11 5662.35 1274.97   2
 -11  -1  11 6427.59 1312.39   2
 -11   1  10 21353.1 2422.58   2
 -11  -1  10 20714.9 2271.89   2
 -11   1   9 2665.70 1008.46   2
 -11  -1   9 3323.59 996.077   2
 -11   1   8 760.393 651.560   2
 -11  -1   8 404.718 603.324   2
 -11   1   7 8393.92 1409.30   2
 -11   1   6 3313.26 942.923   2
  11  -1  -6 2682.66 636.429   3
 -11   1   5 7141.46 1191.40   2
  11  -1  -5 7679.28 914.994   3
 -11   1   4 22702.3 1906.08   2
  11  -1  -4 25536.2 1653.82   3
  11   1  -4 22632.7 1119.66   3
 -11   1   3 5410.96 933.954   2
  11   1  -3 7580.50 729.268   3
 -11  -1   3 8009.18 1557.56   1
 -11   1   2 49390.6 2521.05   2
 -11   1   2 50844.2 3456.21   1
 -11  -1   2 47021.5 3365.51   1
 -11   1   1 52.2556 730.465   1
 -11  -1   1-158.732 626.442   1
 -11   1   1 1866.36 566.921   2
 -11   1   0 2882.10 940.666   1
 -11  -1   0 4654.53 1240.06   1
 -11   1   0 3563.93 678.583   2
 -11   1  -1 7485.49 1387.79   1
 -11  -1  -1 6415.68 1352.85   1
 -11   1  -2 3248.32 1113.78   1
 -11  -1  -2 4801.12 1318.84   1
 -11   1  -3 13441.7 1920.06   1
 -11  -1  -3 12686.3 1992.09   1
 -11   1  -4 1413.13 896.822   1
 -11  -1  -4 3514.26 1278.75   1
 -11   1  -5 17008.5 2216.23   1
 -11  -1  -5 20012.4 2485.96   1
 -11   1  -6-1817.85 899.368   1
 -11  -1  -6 255.738 807.782   1
 -11   1  -7 8949.60 1821.82   1
 -11   2  13 170.072 983.366   2
 -11  -2  13 2558.32 1206.99   2
 -11   2  12 859.337 1044.38   2
 -11  -2  12 250.929 838.694   2
 -11   2  11 519.264 888.444   2
 -11  -2  11 2131.64 1140.91   2
 -11   2  10 3284.06 1274.01   2
 -11  -2  10 5115.16 1356.67   2
 -11   2   9 1130.78 786.251   2
 -11   2   8 8137.26 1513.07   2
 -11   2   7 2934.92 1024.45   2
  11  -2  -7 1398.92 566.147   3
 -11   2   6 68959.7 3626.79   2
  11  -2  -6 67614.5 2920.23   3
 -11   2   5 15978.0 1736.03   2
  11  -2  -5 18906.2 1577.39   3
 -11   2   4 22103.9 1947.84   2
  11  -2  -4 21132.0 1671.62   3
 -11  -2   4 23534.1 2582.23   1
 -11   2   3 2886.22 804.417   2
 -11  -2   3 6174.68 1388.18   1
 -11   2   2 52313.1 2624.96   2
 -11   2   2 53506.2 3476.24   1
 -11  -2   2 50217.1 3493.70   1
 -11   2   1 5682.73 898.967   2
 -11   2   1 4216.49 1108.65   1
 -11   2   0 2738.17 912.746   1
 -11  -2   0 3314.31 1028.35   1
 -11   2   0 2400.03 644.611   2
 -11   2  -1 15347.1 1842.13   1
 -11  -2  -1 15087.5 2076.87   1
 -11   2  -2 13075.7 1744.00   1
 -11  -2  -2 9257.23 1733.47   1
 -11   2  -3 76227.4 4130.82   1
 -11  -2  -3 72815.6 4539.30   1
 -11   2  -4 152.237 699.189   1
 -11  -2  -4-2139.29 1183.96   1
 -11   2  -5 11028.3 1726.58   1
 -11  -2  -5 15113.4 2303.85   1
 -11   2  -6 4282.27 1225.32   1
 -11  -2  -6 5402.39 1453.66   1
 -11  -3  13 28874.8 2969.61   2
 -11   3  13 22892.4 2902.90   2
 -11   3  12 1127.83 1065.18   2
 -11  -3  12 3181.69 1126.46   2
 -11   3  11 15762.6 2283.21   2
 -11  -3  11 13453.6 1931.44   2
 -11   3  10 325.256 751.031   2
 -11   3   9 18141.4 2241.66   2
 -11   3   8 6740.59 1369.37   2
  11  -3  -8 4753.26 942.763   3
 -11   3   7-200.578 697.668   2
  11  -3  -7 132.636 515.209   3
 -11   3   6 576.167 684.365   2
  11  -3  -6 711.744 446.584   3
 -11   3   5 2271.76 819.852   2
  11  -3  -5 405.973 415.943   3
 -11   3   4-145.671 573.525   2
  11  -3  -4-58.6838 392.465   3
 -11  -3   4-129.375 956.012   1
 -11   3   3 34146.5 2314.59   2
 -11  -3   3 32093.5 2987.65   1
 -11  -3   2 1622.20 1079.95   1
 -11   3   2 593.146 510.796   2
 -11   3   1 34843.1 2084.38   2
 -11   3   1 37160.5 2788.64   1
 -11  -3   1 32747.1 2963.95   1
 -11  -3   0 16229.7 2097.10   1
 -11   3   0 14762.2 1260.22   2
 -11   3   0 17767.9 1950.19   1
 -11   3  -1 1314.32 762.898   1
 -11  -3  -1 123.826 685.745   1
 -11   3  -2 9445.21 1507.92   1
 -11  -3  -2 8823.46 1648.39   1
 -11   3  -3 3318.88 997.437   1
 -11  -3  -3 3465.12 1306.60   1
 -11   3  -4-479.326 746.350   1
 -11  -3  -4-308.824 570.849   1
 -11   3  -5 8726.57 1440.85   1
 -11  -3  -5 9320.97 1823.86   1
 -11   4  13 5016.12 1534.82   2
 -11  -4  13 12589.9 2133.71   2
 -11   4  12-1229.11 1087.69   2
 -11   4  11 17871.8 2472.24   2
 -11   4  10 77.7209 865.496   2
 -11   4   9 2592.76 1164.53   2
 -11   4   8-228.439 806.685   2
  11  -4  -8 1201.22 628.076   3
 -11   4   7 3838.93 1112.05   2
  11  -4  -7 1726.20 698.234   3
 -11   4   6 32145.5 2634.86   2
  11  -4  -6 31665.0 2359.54   3
 -11   4   5 7211.69 1312.04   2
  11  -4  -5 7857.03 1169.66   3
 -11   4   4 11281.8 1510.55   2
  11  -4  -4 11111.4 1389.18   3
 -11  -4   4 11042.9 1885.57   1
 -11   4   3 9175.27 1284.88   2
 -11  -4   3 7409.22 1623.21   1
 -11  -4   2 1198.21 1031.40   1
 -11   4   2 1223.16 501.444   2
 -11  -4   1 11604.5 1841.70   1
 -11   4   1 15051.9 1417.55   2
 -11  -4   0 2635.63 1067.15   1
 -11   4   0 2574.46 858.010   1
 -11   4  -1 27625.8 2319.79   1
 -11  -4  -1 26960.2 2796.24   1
 -11   4  -2 459.565 529.891   1
 -11  -4  -2 1321.48 1086.26   1
 -11   4  -3 20569.1 2032.93   1
 -11  -4  -3 22661.0 2669.43   1
 -11  -4  -4 1563.12 938.633   1
 -11  -4  -5 19765.7 2714.35   1
 -11   5  12 3836.08 1534.39   2
 -11   5  11-289.208 757.394   2
 -11   5  10 6573.73 1643.14   2
 -11   5   9 6459.80 1409.26   2
  11  -5  -9 7401.24 1277.68   3
 -11   5   8 3654.41 1251.32   2
  11  -5  -8 4422.46 1024.73   3
 -11   5   7-334.945 663.387   2
  11  -5  -7-1082.48 646.086   3
 -11   5   6 21093.1 2203.98   2
  11  -5  -6 22313.6 2088.14   3
 -11   5   5 1625.54 806.605   2
 -11  -5   5 416.374 996.141   1
  11  -5  -5 1286.90 644.168   3
 -11   5   4 28593.5 2320.60   2
  11  -5  -4 22555.9 2075.19   3
 -11  -5   4 23358.6 2762.30   1
 -11  -5   3 93.9114 1004.38   1
 -11   5   3 273.206 501.599   2
 -11  -5   2 12423.0 1893.64   1
 -11   5   2 15083.7 1564.80   2
 -11  -5   1 1406.88 1104.32   1
 -11   5   1-22.0922 356.921   2
 -11  -5   0 26476.6 2715.95   1
 -11   5  -1 45494.4 2890.65   1
 -11  -5  -1 42856.4 3467.66   1
 -11  -5  -2 4819.17 1462.95   1
 -11   5  -2 4722.89 1046.97   1
 -11  -5  -3 1370.32 832.962   1
 -11  -5  -4 1068.85 1007.85   1
 -11   6  12 906.786 894.546   2
 -11   6  11 1135.03 948.620   2
 -11   6  10 30264.5 3144.97   2
 -11   6   9 362.773 961.187   2
  11  -6  -9 161.245 470.935   3
 -11   6   8 23944.3 2597.83   2
  11  -6  -8 23245.0 2243.33   3
 -11   6   7 454.336 685.526   2
  11  -6  -7-404.832 558.764   3
 -11   6   6 7980.29 1473.07   2
  11  -6  -6 7774.43 1342.77   3
 -11   6   5 3344.88 1014.20   2
 -11  -6   5 2086.83 1128.49   1
  11  -6  -5 2835.65 943.047   3
 -11   6   4 16684.5 1860.51   2
  11  -6  -4 14973.6 1821.46   3
 -11  -6   4 17745.2 2358.40   1
 -11  -6   3 9837.98 1800.69   1
 -11   6   3 8788.13 1329.35   2
 -11  -6   2 2786.58 1238.37   1
 -11   6   2 1182.21 669.890   2
 -11  -6   1 3959.90 1189.91   1
 -11  -6   0 823.914 633.269   1
 -11  -6  -1 1094.63 783.790   1
 -11  -6  -2 7658.95 1691.57   1
 -11  -6  -3 154.536 536.684   1
 -11   7  12 29000.7 3360.01   2
 -11   7  11-245.089 967.286   2
 -11   7  10 3748.83 1410.42   2
  11  -7 -10 7006.23 1310.13   3
 -11   7   9 3313.11 1250.86   2
  11  -7  -9 2444.09 932.596   3
 -11   7   8-573.299 967.119   2
  11  -7  -8 350.966 759.847   3
 -11   7   7 1276.93 860.897   2
  11  -7  -7 2586.02 1013.45   3
 -11   7   6 162.365 717.854   2
  11  -7  -6-1769.33 850.363   3
 -11   7   5 26938.2 2505.28   2
  11  -7  -5 24478.8 2369.11   3
 -11  -7   5 24822.7 3076.70   1
 -11   7   4 49794.3 3220.25   2
  11  -7  -4 48138.6 3288.54   3
 -11  -7   4 52852.5 4107.92   1
 -11  -7   3 1085.49 897.571   1
 -11   7   3 2235.03 835.183   2
 -11   7   2 15500.3 1621.41   2
 -11  -7   2 20339.5 2527.05   1
 -11  -7   1 8883.80 1714.96   1
 -11  -7   0-1153.66 960.620   1
 -11  -7  -1 12284.3 2084.18   1
 -11  -7  -2-168.760 921.245   1
 -11   8  11 737.393 987.998   2
 -11   8  10 1605.57 1124.97   2
  11  -8 -10 2334.20 809.576   3
 -11   8   9 1952.93 1198.61   2
  11  -8  -9 2366.18 893.515   3
 -11   8   8 11556.3 1992.25   2
  11  -8  -8 12838.0 1870.89   3
 -11   8   7 2739.82 1052.06   2
  11  -8  -7 1177.58 795.380   3
 -11   8   6 36611.8 3094.10   2
  11  -8  -6 33101.4 2876.46   3
 -11   8   5 4268.89 1203.63   2
  11  -8  -5 3787.12 1126.17   3
 -11  -8   5 4082.59 1493.30   1
 -11   8   4 659.143 702.741   2
  11  -8  -4 390.108 702.917   3
 -11  -8   4 2125.57 1344.94   1
 -11  -8   3-95.3322 662.983   1
 -11   8   3 785.420 630.191   2
 -11  -8   2 9223.03 1940.43   1
 -11  -8   1 5576.50 1546.44   1
 -11  -8   0 3098.03 1155.96   1
 -11  -8  -1 3826.54 1393.59   1
 -11   9  10 23038.7 2969.16   2
  11  -9 -10 24896.2 2597.57   3
 -11   9   9 1836.89 1270.45   2
  11  -9  -9 735.859 732.261   3
 -11   9   8-263.016 610.955   2
  11  -9  -8 587.896 615.481   3
 -11   9   7 3677.43 1192.20   2
  11  -9  -7 3511.51 1163.98   3
 -11   9   6 3654.95 1233.37   2
  11  -9  -6 5253.47 1307.68   3
 -11   9   5 815.979 751.926   2
  11  -9  -5 982.030 781.699   3
 -11  -9   5-1098.99 1456.29   1
 -11   9   4 3051.27 930.446   2
  11  -9  -4 1857.42 868.126   3
 -11  -9   4 2539.01 1413.65   1
 -11  -9   3 18542.5 2658.19   1
 -11   9   3 17757.0 1868.91   2
 -11  -9   2 9101.81 1923.04   1
 -11  -9   1 30703.1 3321.45   1
 -11  -9   0-1610.79 1251.07   1
 -11  10  10-911.970 1174.66   2
  11 -10 -10 596.300 541.034   3
 -11  10   9 20864.1 2734.28   2
  11 -10  -9 18374.1 2273.79   3
 -11  10   8 1631.41 1053.13   2
  11 -10  -8 2481.63 1108.27   3
 -11  10   7 879.662 713.252   2
  11 -10  -7 3010.74 1116.42   3
 -11  10   6 13131.1 1924.23   2
  11 -10  -6 11868.2 1863.51   3
 -11  10   5 11432.0 1734.97   2
 -11 -10   5 13337.1 2396.11   1
  11 -10  -5 6314.03 1462.71   3
 -11  10   4 1900.87 932.866   2
  11 -10  -4 1310.41 669.328   3
 -11 -10   4 1968.37 1252.59   1
 -11 -10   3-1812.10 1299.29   1
 -11 -10   2 2347.30 1329.44   1
 -11  11   9 6314.99 1645.38   2
 -11  11   8 2808.68 1208.71   2
  11 -11  -8 3172.18 996.993   3
 -11  11   7 2126.35 978.490   2
  11 -11  -7 864.316 754.152   3
 -11  11   6-2722.84 1146.20   2
  11 -11  -6-843.325 860.415   3
 -11  11   5-1946.04 903.850   2
 -11 -11   5-1653.33 1172.46   1
  11 -11  -5 571.844 735.502   3
  11 -11  -4 4618.34 1235.91   3
 -11  12   8-1954.56 1102.48   2
 -11  12   7 1960.97 954.757   2
 -11  12   6 4395.55 1361.56   2
 -11  13   7 20603.7 2527.61   2
 -11  13   6 565.643 552.718   2
 -12   0  12 1296.00 942.022   2
 -12   0  11-22.7544 759.992   2
 -12   0  10 573.535 802.642   2
 -12   0   9-695.516 643.839   2
 -12   0   8-7.04757 739.473   2
 -12   0   7 9.76280 444.605   2
 -12   0   6 1096.40 669.975   2
 -12   0   5 59.0646 573.719   2
 -12   0   4 4783.39 1037.27   2
 -12   0   3 563.010 631.065   2
 -12   0   3 465.187 619.938   1
 -12   0   2 13895.2 1443.06   2
 -12   0   2 13587.5 1947.94   1
 -12   0   1 129.360 402.042   2
 -12   0   1 71.7553 553.441   1
 -12   0   0 5774.52 1410.88   1
 -12   0  -1 1418.07 852.398   1
 -12   0  -2 41604.0 3341.73   1
 -12   0  -3 1690.17 945.043   1
 -12   0  -4 27041.9 2691.96   1
 -12   0  -5-2257.57 1064.76   1
 -12   1  12 17207.6 2352.88   2
 -12  -1  12 12785.4 2091.38   2
 -12   1  11 11169.9 1918.96   2
 -12  -1  11 8425.75 1537.77   2
 -12   1  10 10420.6 1799.63   2
 -12  -1  10 6766.09 1400.83   2
 -12   1   9 1169.08 710.286   2
 -12  -1   9 723.911 740.130   2
 -12   1   8-878.637 664.986   2
 -12  -1   8-524.279 606.839   2
 -12   1   7-542.941 579.301   2
 -12  -1   7 782.737 743.407   2
 -12   1   6 460.736 595.170   2
 -12  -1   6-673.585 648.343   2
 -12   1   5 33737.0 2419.54   2
 -12   1   4 4688.18 995.015   2
 -12   1   3 27946.7 2073.62   2
 -12  -1   3 29197.4 2866.40   1
 -12   1   2 12921.6 1355.31   2
 -12   1   2 12067.7 1841.99   1
 -12  -1   2 13079.8 1986.45   1
 -12  -1   1 4529.67 1304.38   1
 -12   1   1 7127.53 1004.91   2
 -12   1   1 7341.22 1438.31   1
 -12   1   0 30304.2 2722.64   1
 -12  -1   0 29405.1 2785.41   1
 -12   1  -1 2406.73 1018.85   1
 -12  -1  -1 3144.14 1094.06   1
 -12   1  -2 25812.3 2570.18   1
 -12  -1  -2 24762.7 2613.11   1
 -12   1  -3 2764.82 929.194   1
 -12  -1  -3 2208.57 1034.82   1
 -12   1  -4 7567.64 1488.87   1
 -12  -1  -4 7669.75 1594.19   1
 -12   1  -5 2990.92 1130.54   1
 -12  -1  -5 2659.74 1006.13   1
 -12   2  12 10558.3 1987.98   2
 -12  -2  12 10174.4 1852.97   2
 -12   2  11 1289.82 898.139   2
 -12  -2  11 631.644 851.383   2
 -12   2  10 10489.6 1815.59   2
 -12  -2  10 10229.1 1636.57   2
 -12   2   9 92.5396 666.041   2
 -12  -2   9 268.805 624.368   2
 -12   2   8 7175.25 1450.61   2
 -12   2   7 29637.5 2571.80   2
  12  -2  -7 35800.4 2121.42   3
 -12   2   6 12092.1 1593.05   2
  12  -2  -6 10696.6 1191.23   3
 -12   2   5 24368.8 2158.25   2
  12  -2  -5 23877.5 1762.85   3
 -12   2   4 5890.14 1098.34   2
 -12  -2   4 7679.86 1665.25   1
  12  -2  -4 8669.65 1110.79   3
 -12   2   3 10264.8 1333.18   2
 -12  -2   3 10486.7 1864.06   1
 -12   2   2 1995.78 630.305   2
 -12   2   2 73.2632 823.778   1
 -12  -2   2 494.418 756.157   1
 -12  -2   1 12273.3 1925.03   1
 -12   2   1 19025.3 2151.32   1
 -12  -2   0 2936.32 1145.19   1
 -12   2   0 4357.49 1162.01   1
 -12   2  -1 1746.15 856.698   1
 -12  -2  -1 2545.81 1079.73   1
 -12   2  -2 351.805 657.298   1
 -12  -2  -2-1158.15 987.956   1
 -12   2  -3-16.5570 467.296   1
 -12  -2  -3-754.969 925.917   1
 -12   2  -4 5080.80 1216.98   1
 -12  -2  -4 5133.71 1364.69   1
 -12   3  12 537.698 836.388   2
 -12  -3  12 2384.59 1137.14   2
 -12   3  11 14322.5 2118.45   2
 -12  -3  11 14814.9 2006.15   2
 -12   3  10 416.737 688.986   2
 -12   3   9 78185.2 4543.86   2
 -12   3   8-1172.69 920.635   2
 -12   3   7 7770.14 1453.33   2
  12  -3  -7 6821.50 1091.60   3
 -12   3   6 10320.9 1576.85   2
  12  -3  -6 8521.06 1229.24   3
 -12   3   5 9596.32 1454.80   2
  12  -3  -5 10377.8 1301.83   3
 -12   3   4 711.602 593.221   2
  12  -3  -4 1507.76 623.488   3
 -12  -3   4-142.657 822.389   1
 -12   3   3 9261.04 1311.29   2
 -12  -3   3 10959.9 1862.16   1
 -12  -3   2 1619.86 920.691   1
 -12   3   2 2112.75 722.828   2
 -12  -3   1 7174.58 1508.16   1
 -12   3   1 7306.31 1412.83   1
 -12  -3   0 3368.15 1104.28   1
 -12   3   0 1987.20 723.460   1
 -12  -3  -1 13040.4 2041.04   1
 -12   3  -1 11333.0 1621.10   1
 -12   3  -2 1863.54 640.549   1
 -12  -3  -2 1082.45 714.378   1
 -12   3  -3 418.588 591.870   1
 -12  -3  -3-117.084 700.655   1
 -12   4  12 5872.20 1605.23   2
 -12   4  11 2008.62 1282.84   2
 -12   4  10 1791.92 1095.93   2
 -12   4   9 10337.3 1866.61   2
 -12   4   8 1998.67 1011.89   2
  12  -4  -8 1692.07 690.157   3
 -12   4   7 12027.1 1840.24   2
  12  -4  -7 9824.95 1351.90   3
 -12   4   6 9780.99 1534.33   2
  12  -4  -6 8350.28 1270.24   3
 -12   4   5 44711.6 2994.49   2
  12  -4  -5 38886.2 2556.78   3
 -12   4   4 2512.52 861.586   2
  12  -4  -4 2242.65 736.081   3
 -12  -4   4 616.335 950.698   1
 -12   4   3 25674.2 2076.67   2
 -12  -4   3 20520.2 2517.17   1
 -12  -4   2 8592.70 1701.67   1
 -12   4   2 8256.38 1171.27   2
 -12  -4   1 6067.50 1462.08   1
 -12  -4   0 1329.01 750.334   1
 -12   4   0 3025.47 896.050   1
 -12  -4  -1 2833.49 1188.76   1
 -12   4  -1 4446.30 1075.38   1
 -12  -4  -2 2674.03 1240.64   1
 -12  -4  -3 3626.93 1501.31   1
 -12   5  11 9695.77 2047.27   2
 -12   5  10 7369.32 1672.44   2
 -12   5   9 228.224 819.819   2
  12  -5  -9-2434.04 771.959   3
 -12   5   8 354.944 694.015   2
  12  -5  -8 1961.53 672.605   3
 -12   5   7 18722.3 2157.64   2
  12  -5  -7 20465.6 1964.16   3
 -12   5   6-1604.97 851.803   2
  12  -5  -6 394.678 500.751   3
 -12   5   5-293.363 609.633   2
  12  -5  -5 289.154 507.482   3
 -12   5   4 7007.12 1260.48   2
  12  -5  -4 5547.15 1077.23   3
 -12  -5   4 5578.27 1482.87   1
 -12   5   3 15118.4 1671.44   2
 -12  -5   3 15239.8 2266.06   1
 -12  -5   2 11555.5 1991.31   1
 -12  -5   1 28084.4 2986.60   1
 -12  -5   0 19061.4 2494.28   1
 -12  -5  -1-1037.90 858.733   1
 -12  -5  -2 4889.88 1433.96   1
 -12   6  11 5921.63 1506.77   2
 -12   6  10 186.598 913.557   2
 -12   6   9 969.579 899.535   2
  12  -6  -9 2801.01 900.889   3
 -12   6   8 422.919 870.803   2
  12  -6  -8-71.2608 526.627   3
 -12   6   7 3141.09 974.088   2
  12  -6  -7 2854.39 974.051   3
 -12   6   6 5281.62 1331.78   2
  12  -6  -6 3453.27 1035.00   3
 -12   6   5-431.824 541.449   2
 -12  -6   5-5.58174 1146.21   1
  12  -6  -5-2264.44 864.170   3
 -12   6   4 39.9145 628.467   2
  12  -6  -4 122.633 715.076   3
 -12  -6   4 1687.74 1032.41   1
 -12   6   3 1916.83 784.461   2
 -12  -6   3 1159.51 1089.45   1
 -12  -6   2 15283.5 2348.79   1
 -12  -6   1 3373.44 1178.37   1
 -12  -6   0 2252.59 1122.67   1
 -12  -6  -1 4370.68 1434.66   1
 -12   7  10 4972.86 1511.01   2
  12  -7 -10 8174.98 1441.06   3
 -12   7   9 1207.79 1040.20   2
  12  -7  -9 485.552 613.557   3
 -12   7   8 1285.40 941.312   2
  12  -7  -8 1052.34 815.666   3
 -12   7   7 7259.71 1486.47   2
  12  -7  -7 6630.29 1343.80   3
 -12   7   6 3326.91 1120.17   2
  12  -7  -6 2863.81 917.742   3
 -12   7   5-448.539 681.855   2
 -12  -7   5 1651.92 1149.68   1
  12  -7  -5 1946.33 799.374   3
 -12   7   4 565.857 570.383   2
  12  -7  -4 992.135 591.136   3
 -12  -7   4 1740.33 1006.31   1
 -12  -7   3 3193.89 1270.36   1
 -12  -7   2 1776.95 978.691   1
 -12  -7   1 5054.30 1501.30   1
 -12   8  10 9897.25 2023.51   2
  12  -8 -10 9208.16 1468.80   3
 -12   8   9-2781.99 1212.78   2
  12  -8  -9 736.612 650.840   3
 -12   8   8 16958.3 2373.83   2
  12  -8  -8 13300.6 1874.29   3
 -12   8   7 18699.5 2371.68   2
  12  -8  -7 16609.3 2077.02   3
 -12   8   6 2212.56 862.473   2
  12  -8  -6 2487.45 1022.43   3
 -12   8   5 8848.40 1636.05   2
 -12  -8   5 5141.29 1710.28   1
  12  -8  -5 10695.2 1746.13   3
  12  -8  -4 2029.24 910.067   3
 -12  -8   4 4984.08 1770.18   1
 -12  -8   3 1518.82 1225.31   1
 -12  -8   2 510.844 888.092   1
  12  -9 -10 20.2718 489.763   3
 -12   9   9 16890.1 2447.73   2
  12  -9  -9 14280.8 2051.29   3
 -12   9   8 6418.75 1578.61   2
  12  -9  -8 5455.19 1288.68   3
 -12   9   7 10536.2 1855.49   2
  12  -9  -7 12819.8 1841.01   3
 -12   9   6 3117.89 993.847   2
  12  -9  -6-163.945 586.841   3
 -12   9   5 1143.55 492.086   2
  12  -9  -5-1476.26 884.617   3
  12  -9  -4 11521.6 1710.05   3
  12 -10  -9-90.8456 204.385   3
 -12  10   8 2298.90 1150.70   2
  12 -10  -8-67.9238 477.243   3
 -12  10   7 11566.1 1837.98   2
  12 -10  -7 8999.40 1610.50   3
 -12  10   6 3313.70 1136.16   2
  12 -10  -6 667.156 715.415   3
  12 -10  -5 19844.9 2274.03   3
  12 -10  -4-1117.06 672.576   3
 -12  11   8 7152.33 1620.31   2
 -12  11   7 4188.77 1222.41   2
 -13   0  11 709.281 798.803   2
 -13   0  10 32171.6 2874.06   2
 -13   0   9-2183.02 984.488   2
 -13   0   8 8538.77 1460.83   2
 -13   0   7-1065.07 792.677   2
 -13   0   6 48799.0 3036.22   2
 -13   0   5-694.355 723.525   2
 -13   0   4 18811.9 1776.13   2
 -13   0   3-874.324 531.534   2
 -13   0   2 23078.1 2526.37   1
 -13   0   1 1847.41 955.389   1
 -13   0   0 3593.08 1253.19   1
 -13   0  -1-749.474 728.042   1
 -13   0  -2 6301.44 1373.02   1
 -13   0  -3 1061.66 888.770   1
 -13   1  11 2424.04 1125.65   2
 -13  -1  11 2766.50 1012.62   2
 -13   1  10 9221.44 1695.37   2
 -13  -1  10 7532.07 1484.07   2
 -13   1   9 4078.93 1183.21   2
 -13  -1   9 3547.21 990.322   2
 -13   1   8 21819.1 2253.24   2
 -13  -1   8 20052.1 2119.63   2
 -13   1   7 2317.41 972.686   2
 -13  -1   7 2926.42 1010.54   2
 -13   1   6 27566.6 2336.99   2
 -13  -1   6 24381.5 2185.91   2
 -13   1   5 4490.80 1067.44   2
 -13  -1   5 4603.79 1045.88   2
 -13   1   4 896.803 662.020   2
 -13  -1   4 2392.98 793.894   2
 -13   1   3 2697.19 766.318   2
 -13  -1   3 629.077 544.205   2
 -13  -1   3 2208.00 1174.18   1
 -13  -1   2 8556.87 1134.21   2
 -13   1   2 6133.10 1373.00   1
 -13  -1   2 7927.74 1634.06   1
 -13   1   1 20667.4 2367.51   1
 -13  -1   1 20985.5 2475.08   1
 -13  -1   0 1651.41 1014.20   1
 -13   1   0 1690.57 833.305   1
 -13   1  -1-454.226 773.160   1
 -13  -1  -1 300.266 768.649   1
 -13   1  -2 3896.60 1118.36   1
 -13  -1  -2 4703.27 1231.91   1
 -13   1  -3 19943.4 2355.80   1
 -13   2  11 1930.64 1157.88   2
 -13   2  10 1802.57 818.577   2
 -13  -2  10 703.947 776.113   2
 -13   2   9-1551.98 935.352   2
 -13  -2   9-623.227 780.091   2
 -13   2   8 8323.07 1514.40   2
 -13  -2   8 10544.2 1569.56   2
 -13   2   7 698.924 625.145   2
 -13   2   6 82.6585 622.925   2
 -13   2   5 2459.76 942.069   2
 -13   2   4 7401.63 1165.83   2
 -13   2   3 1303.46 601.348   2
 -13  -2   3 1263.99 966.338   1
 -13  -2   2 8392.22 1676.29   1
 -13   2   1 21179.6 2346.44   1
 -13  -2   1 24068.4 2669.01   1
 -13  -2   0-1318.19 730.123   1
 -13   2   0 1777.05 932.565   1
 -13  -2  -1 3117.88 1233.36   1
 -13   2  -1-1060.11 815.909   1
 -13   2  -2-496.871 532.312   1
 -13   3  11 10436.3 1995.45   2
 -13   3  10 8109.76 1738.88   2
 -13  -3  10 5172.09 1272.03   2
 -13   3   9 435.472 703.663   2
 -13   3   8 6392.88 1447.70   2
 -13   3   7-1566.92 886.961   2
 -13   3   6-2284.90 941.015   2
 -13   3   5 2402.68 867.048   2
 -13   3   4 4780.05 1001.00   2
 -13  -3   4 4797.64 1370.49   1
 -13  -3   3-144.107 749.886   1
 -13  -3   2 4829.29 1329.63   1
 -13  -3   1 1117.45 812.598   1
 -13  -3   0 8284.17 1805.42   1
 -13   3   0 7991.05 1451.52   1
 -13  -3  -1 21743.7 2788.04   1
 -13   3  -1 20030.8 2150.45   1
 -13   4  10-2463.58 1158.18   2
 -13   4   9 2771.29 1094.97   2
 -13   4   8 7644.02 1550.02   2
 -13   4   7-453.302 740.828   2
 -13   4   6 489.479 492.199   2
 -13   4   5-583.115 647.323   2
 -13   4   4 2328.18 715.149   2
 -13  -4   4 1732.48 1141.44   1
 -13  -4   3 16417.7 2430.86   1
 -13  -4   2 16819.0 2335.06   1
 -13  -4   1 13741.8 2168.78   1
 -13   5  10 6026.49 1597.37   2
 -13   5   9 33236.2 3142.64   2
 -13   5   8 37331.1 3195.22   2
 -13   5   7 1256.51 841.509   2
 -13   5   6 4119.89 1122.81   2
 -13   5   5 7234.88 1383.96   2
  13  -5  -4 1421.18 757.101   3
 -13  -5   4 3555.36 1329.36   1
 -13  -5   3 234.819 760.269   1
 -13  -5   2 3684.07 1390.87   1
 -13   6  10 15489.9 2350.51   2
 -13   6   9-485.494 791.898   2
 -13   6   8-1441.11 906.068   2
 -13   6   7 5078.10 1324.14   2
  13  -6  -7 3222.45 846.148   3
 -13   6   6 7241.87 1419.25   2
  13  -6  -6 7171.10 1216.82   3
 -13   6   5 1029.64 666.474   2
  13  -6  -5 1495.29 714.716   3
  13  -6  -4 32753.2 2453.13   3
 -13   7   9 14379.2 2130.74   2
  13  -7  -9 14539.0 1752.37   3
 -13   7   8 25155.1 2707.24   2
  13  -7  -8 21610.3 2147.54   3
 -13   7   7 3084.47 1123.00   2
  13  -7  -7-836.540 723.300   3
 -13   7   6 10368.5 1564.70   2
  13  -7  -6 6470.86 1313.08   3
  13  -7  -5-1246.65 751.361   3
  13  -7  -4 1528.05 728.730   3
  13  -8 -10 4261.70 995.124   3
 -13   8   9-1871.86 1149.55   2
  13  -8  -9 3115.52 897.615   3
 -13   8   8-829.513 780.864   2
  13  -8  -8 195.578 466.270   3
 -13   8   7 575.812 815.161   2
  13  -8  -7-480.021 646.037   3
 -13   8   6 5368.31 1168.49   2
  13  -8  -6 5218.59 1182.96   3
  13  -8  -5-1309.71 703.084   3
  13  -8  -4 5129.97 1082.22   3
  13  -9  -9-1444.26 630.132   3
 -13   9   8 1383.97 995.639   2
  13  -9  -8 1084.44 691.740   3
 -13   9   7 490.767 726.199   2
  13  -9  -7-1396.16 792.864   3
  13  -9  -6 392.718 671.237   3
  13  -9  -5 5617.63 1228.44   3
  13  -9  -4 57.6129 485.081   3
  13  -9  -3 1151.00 685.866   3
 -14   0   9 1650.17 869.537   2
 -14   0   8 1252.68 706.969   2
 -14   0   7-808.763 663.996   2
 -14   0   6-1038.06 648.784   2
 -14   0   5-684.819 627.002   2
 -14   0   4 3182.83 834.824   2
 -14   0   2 4788.73 1279.44   1
 -14   0   1 70.3714 489.100   1
 -14   0   0 34059.1 3100.50   1
 -14   1   9 11255.5 1686.43   2
 -14  -1   9 14112.3 1860.77   2
 -14   1   8 5864.98 1278.26   2
 -14  -1   8 5408.37 1230.31   2
 -14   1   7 2092.86 924.146   2
 -14  -1   7 1479.75 778.922   2
 -14   1   6 783.984 741.308   2
 -14  -1   6-244.694 620.871   2
 -14   1   5 12800.0 1598.08   2
 -14  -1   5 12370.2 1567.04   2
 -14  -1   4 638.109 578.736   2
 -14  -1   2-271.061 538.258   1
 -14   1   1-975.487 720.096   1
 -14  -1   1 1727.07 871.589   1
 -14   1   0 1539.49 884.193   1
 -14   1  -1-249.842 517.478   1
 -14   2   9 25811.8 2548.57   2
 -14   2   8 1991.91 875.695   2
 -14  -2   8 774.719 767.359   2
 -14   2   7-331.085 894.336   2
 -14  -2   7 2771.33 961.590   2
 -14   2   6 1197.15 792.231   2
 -14  -2   6 3059.27 926.582   2
 -14   2   5 6145.29 1199.73   2
 -14  -2   5 5803.51 1125.66   2
 -14  -2   4-812.250 626.718   2
 -14  -2   3 8485.86 1734.41   1
 -14   2   0 2015.85 952.799   1
 -14   3   9 1354.94 991.767   2
 -14   3   8 9584.27 1588.76   2
 -14  -3   8 7876.81 1395.50   2
 -14   3   7 35583.5 2865.05   2
 -14   3   6 1495.38 820.723   2
 -14   4   9 3237.80 1089.04   2
 -14   4   8 14147.1 1857.08   2
 -14   4   7 913.038 722.027   2
 -14   4   6 1815.01 686.459   2
 -14   5   9 3939.70 1241.50   2
 -14   5   8 1686.08 883.338   2
 -14   5   7 19492.7 2250.66   2
 -14   6   8-3416.88 1243.21   2
 -14   6   7 661.436 551.277   2
 -14   7   8 7501.60 1505.40   2
 -15   0   7 2582.04 928.420   2
 -15   0   6 639.988 581.933   2
 -15   1   7 1677.22 730.996   2
 -15  -1   7 888.104 826.360   2
 -15  -1   6 8503.38 1321.78   2
 -15   2   7-2260.30 933.222   2
 -15  -2   6 5918.27 1186.61   2
   0   0   0    0.00    0.00   0
TITL KE0822-585 in P2(1)/c
REM P2(1)/c (#14 in standard setting)
CELL 0.71073  11.014928  14.045924  13.398315  90.0000 109.2051  90.0000
ZERR    4.00   0.001211   0.001218   0.001322   0.0000   0.0121   0.0000
LATT  1
SYMM -x, y+1/2,-z+1/2
SFAC C H S Fe
UNIT 92.00 72.00 12.00 8.00
TREF
HKLF 4
END
;
_shelx_hkl_checksum     35670
_shelx_res_file
;
TITL ke0822_a.res in P2(1)/c
    shelx.res
    created by SHELXL-2018/3 at 11:10:46 on 12-Sep-2022
CELL  0.71073  11.0149  14.0459  13.3983   90.000  109.205   90.000
ZERR     4.00   0.0012   0.0012   0.0013    0.000    0.012    0.000
LATT   1
SYMM  - X, 1/2 + Y, 1/2 - Z
SFAC  C    H    FE   S
UNIT  92 72 8 12
MERG   2
MORE -1
MPLA C4 C5 C6 C7 C8
MPLA C9 C10 C11 C12 C13
MPLA C14 C15 C16 C17 C18
MPLA C19 C20 C21 C22 C23
MPLA C1 C2 C3 S1 S2
MPLA C4 C5 C6 C7 C8
MPLA C1 C2 C3 S1 S2
MPLA C14 C15 C16 C17 C18
FMAP   2
PLAN    1
SIZE     0.110   0.460   0.570
ACTA
BOND
BOND   $H
CONF
LIST   4
WPDB  -2
L.S.  50
TEMP  -143.00
WGHT    0.023000    0.852100
FVAR       3.49416
C1    1    0.409146    0.399341    0.209602    11.00000    0.01840    0.01219 =
         0.00826   -0.00256    0.00490   -0.00079
C2    1    0.532812    0.381927    0.275437    11.00000    0.01534    0.01210 =
         0.01123   -0.00208    0.00478   -0.00263
C3    1    0.632176    0.437934    0.254372    11.00000    0.01660    0.02131 =
         0.01368   -0.00154    0.00439   -0.00111
C4    1    0.561231    0.314073    0.363893    11.00000    0.01120    0.01307 =
         0.01156   -0.00325    0.00203   -0.00246
C5    1    0.671641    0.253553    0.404800    11.00000    0.01589    0.01182 =
         0.01415   -0.00493    0.00332    0.00050
AFIX  43
H5    2    0.743280    0.251350    0.380255    11.00000   -1.20000
AFIX   0
C6    1    0.656050    0.197685    0.487807    11.00000    0.02220    0.01242 =
         0.01391   -0.00143   -0.00194    0.00239
AFIX  43
H6    2    0.715344    0.151857    0.528342    11.00000   -1.20000
AFIX   0
C7    1    0.536553    0.221971    0.499993    11.00000    0.02266    0.01533 =
         0.01426    0.00040    0.00417   -0.00737
AFIX  43
H7    2    0.501790    0.195138    0.549818    11.00000   -1.20000
AFIX   0
C8    1    0.478319    0.293366    0.424618    11.00000    0.01214    0.01762 =
         0.01228   -0.00067    0.00142   -0.00363
AFIX  43
H8    2    0.397726    0.322723    0.415683    11.00000   -1.20000
AFIX   0
C9    1    0.711058    0.477016    0.549722    11.00000    0.02726    0.01360 =
         0.01376   -0.00426    0.00179   -0.00349
AFIX  43
H9    2    0.699657    0.524867    0.497316    11.00000   -1.20000
AFIX   0
C10   1    0.623851    0.454527    0.603676    11.00000    0.02089    0.01709 =
         0.01349   -0.00763    0.00330    0.00396
AFIX  43
H10   2    0.543627    0.484821    0.593797    11.00000   -1.20000
AFIX   0
C11   1    0.676694    0.379018    0.675032    11.00000    0.02930    0.02310 =
         0.00900   -0.00362    0.00290    0.00149
AFIX  43
H11   2    0.638054    0.349734    0.721020    11.00000   -1.20000
AFIX   0
C12   1    0.797179    0.355060    0.665551    11.00000    0.02259    0.02359 =
         0.01821   -0.00771   -0.00516    0.00578
AFIX  43
H12   2    0.853732    0.306978    0.704488    11.00000   -1.20000
AFIX   0
C13   1    0.819233    0.415039    0.588005    11.00000    0.01715    0.02795 =
         0.02278   -0.01275    0.00162   -0.00584
AFIX  43
H13   2    0.892609    0.414117    0.565643    11.00000   -1.20000
AFIX   0
C14   1    0.289466    0.351305    0.206777    11.00000    0.01453    0.01600 =
         0.00834    0.00119   -0.00046    0.00016
C15   1    0.174183    0.399464    0.206547    11.00000    0.01495    0.02170 =
         0.00818   -0.00469    0.00103   -0.00189
AFIX  43
H15   2    0.162618    0.466391    0.208340    11.00000   -1.20000
AFIX   0
C16   1    0.080917    0.328863    0.203155    11.00000    0.01697    0.03772 =
         0.00939   -0.00373    0.00606   -0.00395
AFIX  43
H16   2   -0.003988    0.340458    0.203319    11.00000   -1.20000
AFIX   0
C17   1    0.135308    0.238428    0.199493    11.00000    0.02135    0.02840 =
         0.01037    0.00493    0.00151   -0.00823
AFIX  43
H17   2    0.092877    0.179040    0.196154    11.00000   -1.20000
AFIX   0
C18   1    0.263646    0.251078    0.201632    11.00000    0.02060    0.01502 =
         0.01372    0.00118    0.00097   -0.00144
AFIX  43
H18   2    0.322191    0.201926    0.199956    11.00000   -1.20000
AFIX   0
C19   1    0.188878    0.334036   -0.060284    11.00000    0.02066    0.03177 =
         0.00879   -0.00293    0.00332   -0.00419
AFIX  43
H19   2    0.272490    0.347447   -0.062494    11.00000   -1.20000
AFIX   0
C20   1    0.137563    0.242637   -0.056651    11.00000    0.02482    0.02099 =
         0.01254   -0.00475    0.00515    0.00252
AFIX  43
H20   2    0.180714    0.183946   -0.055911    11.00000   -1.20000
AFIX   0
C21   1    0.011070    0.253273   -0.054301    11.00000    0.01996    0.02465 =
         0.01050   -0.00140   -0.00203   -0.00687
AFIX  43
H21   2   -0.045850    0.203153   -0.051976    11.00000   -1.20000
AFIX   0
C22   1   -0.016021    0.352651   -0.056040    11.00000    0.01558    0.02801 =
         0.01322   -0.00059   -0.00157    0.00132
AFIX  43
H22   2   -0.094107    0.380448   -0.054727    11.00000   -1.20000
AFIX   0
C23   1    0.094115    0.402707   -0.060076    11.00000    0.02443    0.01951 =
         0.01120    0.00319   -0.00112   -0.00469
AFIX  43
H23   2    0.102955    0.469885   -0.062245    11.00000   -1.20000
AFIX   0
FE1   3    0.653382    0.337765    0.523618    11.00000    0.01423    0.01214 =
         0.00999   -0.00160    0.00085    0.00071
FE2   3    0.138510    0.318691    0.073401    11.00000    0.01163    0.01644 =
         0.00860    0.00006    0.00152   -0.00166
S1    4    0.383032    0.488639    0.116388    11.00000    0.01671    0.01582 =
         0.01430    0.00357    0.00144   -0.00200
S2    4    0.573549    0.525840    0.159583    11.00000    0.01811    0.02071 =
         0.01777    0.00451    0.00350   -0.00598
S3    4    0.791339    0.434547    0.306599    11.00000    0.01382    0.04019 =
         0.03341    0.01373    0.00508   -0.00214
HKLF 4
REM  ke0822_a.res in P2(1)/c
REM wR2 = 0.0787, GooF = S = 1.038, Restrained GooF = 1.038 for all data
REM R1 = 0.0389 for 3445 Fo > 4sig(Fo) and 0.0636 for all 4559 data
REM 253 parameters refined using 0 restraints
END
WGHT      0.0230      0.8521
REM Highest difference peak  0.433,  deepest hole -0.414,  1-sigma level  0.107
Q1    1   0.6617  0.2608  0.6565  11.00000  0.05    0.43
;
_shelx_res_checksum     46061
