# Supplementary material for: 4,5-Diferrocenyl-1,2-di­thiole-3-thione
Source: IUCrdata. 2022 Oct 25;7(Pt 10):x221011. doi: 10.1107/S2414314622010112 (PMC9638058; doi:10.1107/S2414314622010112)
Supplement: Supplementary file 2 [file x-07-x221011-Isup2.hkl]

data_I                                                                          
_shelx_title ' ke0822_a.res in P2(1)/c'                                         
_shelx_refln_list_code          4                                               
_shelx_F_calc_maximum      287.96                                               
_exptl_crystal_F_000      1024.00                                               
_reflns_d_resolution_high  0.7222                                               
                                                                                
loop_                                                                           
 _space_group_symop_operation_xyz                                               
 'x, y, z'                                                                      
 '-x, y+1/2, -z+1/2'                                                            
 '-x, -y, -z'                                                                   
 'x, -y-1/2, z-1/2'                                                             
                                                                                
_cell_length_a    11.0149                                                       
_cell_length_b    14.0459                                                       
_cell_length_c    13.3983                                                       
_cell_angle_alpha  90.000                                                       
_cell_angle_beta  109.205                                                       
_cell_angle_gamma  90.000                                                       
                                                                                
_shelx_F_squared_multiplier     1.000                                           
                                                                                
loop_                                                                           
 _refln_index_h                                                                 
 _refln_index_k                                                                 
 _refln_index_l                                                                 
 _refln_F_squared_calc                                                          
 _refln_F_squared_meas                                                          
 _refln_F_squared_sigma                                                         
 _refln_observed_status                                                         
   2   0   0       5434.71       5763.50       165.27 o                         
   3   0   0        116.75        104.75        45.51 o                         
   4   0   0      33987.46      34226.13       611.30 o                         
   5   0   0       2560.44       2744.11       116.70 o                         
   6   0   0       8316.60       8854.94       315.25 o                         
   7   0   0         49.17         15.18        30.34 o                         
   8   0   0        729.85        830.62        78.31 o                         
   9   0   0       1894.07       1812.21       172.39 o                         
  10   0   0        839.20        810.70       123.84 o                         
  11   0   0          3.07         -8.84        34.46 o                         
  12   0   0        427.67        472.97       115.56 o                         
  13   0   0        278.81        294.29       102.64 o                         
  14   0   0       2494.98       2789.63       253.95 o                         
   2   1   0      68983.85      63989.80       309.03 o                         
   3   1   0       1903.51       1886.52        64.72 o                         
   4   1   0       3598.15       3594.16        98.58 o                         
   5   1   0          1.17          0.87        20.81 o                         
   6   1   0      12125.96      12533.84       186.53 o                         
   7   1   0       5430.33       5674.40       134.04 o                         
   8   1   0      13261.10      14139.70       258.02 o                         
   9   1   0        228.44        296.15        46.80 o                         
  10   1   0          2.00         -5.78        29.65 o                         
  11   1   0        323.92        298.22        41.20 o                         
  12   1   0       2492.37       2446.66       159.47 o                         
  13   1   0        211.43        137.02        52.73 o                         
  14   1   0         21.18        126.09        72.42 o                         
   1   2   0      13488.91      13126.69       236.79 o                         
   2   2   0         16.84         22.85         6.42 o                         
   3   2   0        797.55        825.91        32.08 o                         
   4   2   0         16.36         13.64        13.89 o                         
   5   2   0      14728.77      14760.24       170.90 o                         
   6   2   0      11544.06      11383.79       165.18 o                         
   7   2   0       1221.71       1247.65        52.80 o                         
   8   2   0       1547.66       1642.97        68.32 o                         
   9   2   0       1443.74       1510.29       111.78 o                         
  10   2   0       5007.47       5437.79       149.91 o                         
  11   2   0        258.19        223.28        38.39 o                         
  12   2   0        349.30        304.75        66.81 o                         
  13   2   0         45.84          3.36       126.76 o                         
  14   2   0        148.27        165.11        78.04 o                         
   1   3   0      10480.18      10543.81       192.85 o                         
   2   3   0       8338.49       8606.08        71.25 o                         
   3   3   0       3087.86       3279.46        42.03 o                         
   4   3   0        387.31        360.55        25.01 o                         
   5   3   0       1233.13       1106.08        45.81 o                         
   6   3   0        364.36        347.45        29.92 o                         
   7   3   0        119.88         75.50        23.32 o                         
   8   3   0        251.77        199.16        28.28 o                         
   9   3   0       1433.13       1364.80        64.46 o                         
  10   3   0          8.91        -44.08        44.08 o                         
  11   3   0       1283.96       1299.36        77.39 o                         
  12   3   0        100.60        207.98        56.55 o                         
  13   3   0        740.04        664.14        92.66 o                         
   0   4   0         54.32         40.14        14.55 o                         
   1   4   0       4239.15       4239.42       205.17 o                         
   2   4   0       2314.56       2335.65        49.48 o                         
   3   4   0         20.95         27.78        11.08 o                         
   4   4   0          1.87         13.74         7.29 o                         
   5   4   0        591.20        539.34        25.90 o                         
   6   4   0       3557.33       3368.59       104.97 o                         
   7   4   0       2453.02       2330.44        85.32 o                         
   8   4   0        982.78        944.70        56.49 o                         
   9   4   0        720.97        738.71        50.33 o                         
  10   4   0         89.42        156.24        32.21 o                         
  11   4   0        244.48        213.10        54.77 o                         
  12   4   0        176.51        176.27        69.47 o                         
   1   5   0          2.37          2.11        10.29 o                         
   2   5   0      13338.22      12956.15       118.33 o                         
   3   5   0       3716.95       3766.71        67.87 o                         
   4   5   0       1136.80        985.84        36.67 o                         
   5   5   0         54.08         17.67         8.60 o                         
   6   5   0        209.23        205.74        18.18 o                         
   7   5   0        188.67        185.60        19.25 o                         
   8   5   0        290.75        287.85        22.98 o                         
   9   5   0        752.40        715.51        34.23 o                         
  10   5   0        412.73        311.78        42.20 o                         
  11   5   0       2088.53       2168.58       222.45 o                         
  12   5   0       1591.69       1561.24       204.30 o                         
   0   6   0      17777.43      16612.48       801.82 o                         
   1   6   0       3841.71       3830.86        70.37 o                         
   2   6   0         18.00         35.51        14.77 o                         
   3   6   0       4389.48       4405.76        85.14 o                         
   4   6   0      13809.60      13228.29       161.92 o                         
   5   6   0        105.08         90.85        14.66 o                         
   6   6   0       1019.10        945.44        52.28 o                         
   7   6   0        129.73        114.24        25.01 o                         
   8   6   0        975.02        989.60        60.65 o                         
   9   6   0         31.90         41.42        28.39 o                         
  10   6   0       2324.77       2648.48       131.07 o                         
  11   6   0         46.59         67.48        51.87 o                         
  12   6   0          6.61        184.50        91.95 o                         
   1   7   0          0.36         17.68        11.34 o                         
   2   7   0       5063.60       5013.00        96.59 o                         
   3   7   0       2255.55       2160.60        64.76 o                         
   4   7   0       4099.30       4105.97        97.06 o                         
   5   7   0         36.92         30.94         8.75 o                         
   6   7   0       4472.10       4549.20        89.31 o                         
   7   7   0         50.33         83.23        23.24 o                         
   8   7   0       2074.33       2070.28        85.52 o                         
   9   7   0         37.57          3.84        25.90 o                         
  10   7   0        221.20        221.72        94.90 o                         
  11   7   0         68.33        -78.68        78.68 o                         
   0   8   0       1560.50       1282.43        52.68 o                         
   1   8   0       1657.36       1472.13        48.65 o                         
   2   8   0        948.61        861.94        44.91 o                         
   3   8   0       5019.72       4912.27       103.37 o                         
   4   8   0       2012.40       1968.73        77.02 o                         
   5   8   0          5.16         46.23        28.61 o                         
   6   8   0       1068.17       1037.92        52.41 o                         
   7   8   0        378.80        335.00        26.69 o                         
   8   8   0          6.97          8.90        15.57 o                         
   9   8   0        776.73        781.60        77.01 o                         
  10   8   0       1013.06       1232.79       180.30 o                         
  11   8   0        220.08        253.75        94.68 o                         
   1   9   0         15.80         14.51        10.31 o                         
   2   9   0       2340.18       2251.82        73.10 o                         
   3   9   0         44.92         32.38        16.51 o                         
   4   9   0       1718.88       1707.14        65.45 o                         
   5   9   0       2647.67       2605.97       130.66 o                         
   6   9   0        840.76        864.76        69.20 o                         
   7   9   0        390.81        405.50        87.60 o                         
   8   9   0        231.06        209.06       103.77 o                         
   9   9   0       1206.94       1155.57        97.20 o                         
  10   9   0          1.49         71.11        77.70 o                         
  11   9   0          0.94       -102.47       102.47 o                         
   0  10   0        837.88        770.85        44.89 o                         
   1  10   0         83.24        106.06        23.93 o                         
   2  10   0       2010.50       2067.03        80.71 o                         
   3  10   0       3654.86       3738.98        99.76 o                         
   4  10   0        724.34        704.31        45.67 o                         
   5  10   0         11.10         -2.53        16.99 o                         
   6  10   0        856.03        883.64       123.00 o                         
   7  10   0        850.20        941.59        70.92 o                         
   8  10   0         15.77         20.52        75.19 o                         
   9  10   0       1438.08       1826.10       225.28 o                         
  10  10   0         79.99         76.79        96.99 o                         
   1  11   0       3921.79       4084.69        87.80 o                         
   2  11   0       5822.21       5958.32       145.73 o                         
   3  11   0       1678.92       1679.60        83.24 o                         
   4  11   0        620.21        577.38        48.51 o                         
   5  11   0       1321.51       1435.49       144.50 o                         
   6  11   0       4698.30       4471.91       157.74 o                         
   7  11   0          8.04        -29.53        55.50 o                         
   8  11   0       1220.32        977.91       171.61 o                         
   9  11   0         41.89        -25.01        82.90 o                         
  10  11   0        251.60        181.74        91.40 o                         
   0  12   0       8136.43       8286.47       248.59 o                         
   1  12   0        509.61        537.53        34.74 o                         
   2  12   0       1634.18       1565.94        79.96 o                         
   3  12   0        833.77        839.04        61.15 o                         
   4  12   0       3754.74       3986.15       156.58 o                         
   5  12   0         76.43        102.16        75.34 o                         
   6  12   0       1148.89       1184.73       170.43 o                         
   7  12   0        233.40        265.43        98.33 o                         
   8  12   0        721.50        606.76       138.38 o                         
   9  12   0         31.30         74.05        84.15 o                         
   1  13   0       3227.55       3207.98       112.66 o                         
   2  13   0       1592.35       1576.98        80.75 o                         
   3  13   0       2629.32       2672.55       132.95 o                         
   4  13   0       3640.62       3660.34       156.37 o                         
   5  13   0          0.01        -71.41        71.41 o                         
   6  13   0         10.66        -78.46        78.46 o                         
   7  13   0       1414.58       1471.94       197.00 o                         
   8  13   0       1322.92       1471.43       203.01 o                         
   9  13   0          0.72       -109.08       109.08 o                         
   0  14   0       2872.13       2986.37       124.04 o                         
   1  14   0        276.81        243.39        33.08 o                         
   2  14   0         47.57         42.19        35.95 o                         
   3  14   0        539.36        489.14        79.00 o                         
   4  14   0       1909.52       1911.46       118.55 o                         
   5  14   0        642.67        617.09       128.28 o                         
   6  14   0          6.15          0.42        83.89 o                         
   7  14   0       2973.05       2830.04       279.50 o                         
   8  14   0         64.29        -44.21        71.41 o                         
   1  15   0        305.53        338.52        43.75 o                         
   2  15   0       4629.85       4744.34       535.43 o                         
   3  15   0        225.77        153.71        39.24 o                         
   4  15   0         43.53        -38.67        38.67 o                         
   5  15   0        981.98        938.19       152.09 o                         
   6  15   0        611.82        375.28       124.05 o                         
   7  15   0        116.52         -2.80        69.58 o                         
   8  15   0         46.29        157.34        99.79 o                         
   0  16   0         14.56        -35.57        54.45 o                         
   1  16   0        902.18        949.17        98.09 o                         
   2  16   0        103.97        113.69        30.80 o                         
   3  16   0        784.33        786.85       136.37 o                         
   4  16   0         40.21         -6.38        77.07 o                         
   5  16   0          2.15         29.64        52.23 o                         
   6  16   0         25.96         25.71        73.90 o                         
   7  16   0        238.49        277.00       119.77 o                         
   1  17   0        723.40        715.99        92.18 o                         
   2  17   0        947.67        967.52       101.78 o                         
   3  17   0        805.23        669.60        89.26 o                         
   5  17   0       1118.75        903.29       151.52 o                         
   6  17   0         59.43        111.93        80.66 o                         
   0  18   0          9.89         80.41        69.84 o                         
   1  18   0        164.24         95.59        55.39 o                         
   2  18   0         12.86         94.40        50.61 o                         
   1  19   0         23.26        143.97        75.21 o                         
 -14   1   1         42.55         20.25       110.68 o                         
 -13   1   1       1427.61       1705.32       140.13 o                         
 -12   1   1        494.59        545.77        63.24 o                         
 -11   1   1         83.93         57.34        51.60 o                         
 -10   1   1        674.80        696.79        59.04 o                         
  -9   1   1         24.58         34.87        23.58 o                         
  -8   1   1       3977.46       4157.20       122.53 o                         
  -7   1   1       2167.06       2198.10        85.24 o                         
  -6   1   1       2277.57       2224.57        80.72 o                         
  -5   1   1       3169.53       3223.93       101.46 o                         
  -4   1   1        210.73        189.15        27.81 o                         
  -3   1   1       1062.47       1137.89        57.91 o                         
  -2   1   1       6124.16       6598.74        99.89 o                         
   2   1   1       6718.18       6919.60       118.46 o                         
   3   1   1       2945.67       2955.68        79.51 o                         
   4   1   1       9151.92       9111.29       232.43 o                         
   5   1   1       7700.32       7854.05       141.67 o                         
   6   1   1       2210.32       2384.13        84.15 o                         
   7   1   1       5285.03       5655.15       135.64 o                         
   8   1   1         83.39         32.43        23.96 o                         
   9   1   1       2430.56       2534.25        95.84 o                         
  10   1   1       2025.42       2042.02        89.90 o                         
  11   1   1        601.09        571.55        79.34 o                         
  12   1   1        251.29        226.25        61.07 o                         
  13   1   1          9.33         -6.21        44.65 o                         
  14   1   1        123.60        -20.46        42.38 o                         
 -13   2   1       1631.21       1845.37       144.34 o                         
 -12   2   1       1324.87       1311.52       276.51 o                         
 -11   2   1        383.26        426.07        60.05 o                         
 -10   2   1        187.82        217.24        37.87 o                         
  -9   2   1       1155.51       1212.45        63.81 o                         
  -8   2   1       1203.71       1183.82        61.04 o                         
  -7   2   1         10.83        -17.02        17.02 o                         
  -6   2   1        113.01         91.99        21.03 o                         
  -5   2   1      13484.08      12507.51       176.46 o                         
  -4   2   1         99.92        144.32        18.91 o                         
  -3   2   1      14045.37      14538.68       118.36 o                         
  -2   2   1         17.97         16.82        18.12 o                         
  -1   2   1      48097.86      45411.27      1093.03 o                         
   1   2   1      40526.01      40602.19       164.25 o                         
   2   2   1        184.13        194.03        10.52 o                         
   3   2   1        166.38        179.19        16.13 o                         
   4   2   1         85.41         79.99        15.05 o                         
   5   2   1       9560.71       9312.29       125.07 o                         
   6   2   1         22.61         14.51        14.57 o                         
   7   2   1        431.75        469.37        32.65 o                         
   8   2   1        206.02        176.07        30.98 o                         
   9   2   1        120.59        109.13        26.24 o                         
  10   2   1        493.45        544.98        49.02 o                         
  11   2   1       1127.48       1247.74       112.88 o                         
  12   2   1        144.93        172.00        54.97 o                         
  13   2   1        106.75         49.42       171.10 o                         
 -13   3   1        191.24         91.53        66.56 o                         
 -12   3   1        572.58        593.43        84.45 o                         
 -11   3   1       2522.32       2870.01       119.14 o                         
 -10   3   1       2892.21       3237.16       122.30 o                         
  -9   3   1       1184.68       1164.89        62.96 o                         
  -8   3   1        555.16        516.77        41.88 o                         
  -7   3   1      11106.98      10840.89       155.34 o                         
  -6   3   1        497.11        398.09        32.75 o                         
  -5   3   1       2953.27       2951.05        76.65 o                         
  -4   3   1        696.32        748.87        32.68 o                         
  -3   3   1      11346.21      11370.92       107.65 o                         
  -2   3   1        455.47        445.52        37.81 o                         
  -1   3   1      67459.28      62111.09      1313.60 o                         
   0   3   1         66.56         82.99        11.28 o                         
   1   3   1       6725.09       6558.73        82.41 o                         
   2   3   1       4283.88       4409.53        42.41 o                         
   3   3   1      15893.23      15549.59       100.25 o                         
   4   3   1       2304.41       2233.17        70.39 o                         
   5   3   1       1079.13       1156.47        45.04 o                         
   6   3   1        778.64        768.52        40.37 o                         
   7   3   1       5117.82       5286.75       110.18 o                         
   8   3   1        268.23        215.49        27.40 o                         
   9   3   1         71.90         57.13        20.66 o                         
  10   3   1        601.51        641.12        51.49 o                         
  11   3   1         64.64         56.30        48.75 o                         
  12   3   1        889.11        987.05       103.97 o                         
  13   3   1       1524.41       1695.69       139.47 o                         
 -13   4   1        905.74       1125.53       177.64 o                         
 -12   4   1        365.74        496.96       119.75 o                         
 -11   4   1        983.72       1144.30       141.18 o                         
 -10   4   1       3490.35       3594.43       128.42 o                         
  -9   4   1       3820.61       3669.51        95.66 o                         
  -8   4   1         19.09         13.61         6.97 o                         
  -7   4   1       4439.07       4199.23       128.82 o                         
  -6   4   1         86.16         47.84        18.57 o                         
  -5   4   1       1663.90       1392.69        60.30 o                         
  -4   4   1       3343.88       3210.34        65.83 o                         
  -3   4   1        963.83        924.06        25.74 o                         
  -2   4   1        667.98        612.17        35.39 o                         
  -1   4   1       2011.83       1947.16        44.80 o                         
   0   4   1         41.22         40.42        10.86 o                         
   1   4   1       2311.83       2406.21        58.49 o                         
   2   4   1      10917.20      11008.72       173.90 o                         
   3   4   1          5.07          7.69         6.65 o                         
   4   4   1         66.91         89.62        10.63 o                         
   5   4   1      25290.80      24888.47       210.72 o                         
   6   4   1       2635.95       2572.03        71.53 o                         
   7   4   1       6168.85       6282.26       119.10 o                         
   8   4   1          0.25        -12.98        16.26 o                         
   9   4   1       2175.23       2291.30        78.90 o                         
  10   4   1         24.00         20.17        26.07 o                         
  11   4   1       2333.31       2240.80       146.23 o                         
  12   4   1        159.67        311.83        66.05 o                         
 -12   5   1       2096.46       2300.27       244.62 o                         
 -11   5   1         91.48         26.78        58.52 o                         
 -10   5   1        748.81        785.97        60.16 o                         
  -9   5   1        821.13        801.76        59.48 o                         
  -8   5   1          5.91        -27.19        49.01 o                         
  -7   5   1        372.69        361.95        38.06 o                         
  -6   5   1        339.34        331.36        35.13 o                         
  -5   5   1         15.44         26.47        12.71 o                         
  -4   5   1       1486.56       1295.84        52.43 o                         
  -3   5   1       2925.34       2804.09        45.41 o                         
  -2   5   1        331.30        299.21        25.99 o                         
  -1   5   1       1693.12       1596.96        44.76 o                         
   0   5   1       5029.00       5110.54        68.36 o                         
   1   5   1         47.97         36.82        13.28 o                         
   2   5   1       1372.58       1390.20        44.91 o                         
   3   5   1       4101.39       4107.60        84.36 o                         
   4   5   1       5047.70       5275.69        63.97 o                         
   5   5   1       3895.59       3926.71        59.79 o                         
   6   5   1         26.31         19.22        11.34 o                         
   7   5   1       3403.89       3377.98        72.85 o                         
   8   5   1       2114.08       2110.93        60.68 o                         
   9   5   1       2987.79       2865.22        71.58 o                         
  10   5   1        253.77        265.95        54.20 o                         
  11   5   1       3253.38       3640.77       181.86 o                         
  12   5   1          9.08        -70.34        70.34 o                         
 -12   6   1        138.99        276.30        96.52 o                         
 -11   6   1        126.87        324.34        97.46 o                         
 -10   6   1        144.43        163.67        56.56 o                         
  -9   6   1         57.85         34.32        21.41 o                         
  -8   6   1        657.87        599.87        72.24 o                         
  -7   6   1         68.02         54.02        25.04 o                         
  -6   6   1        869.20        824.27        39.50 o                         
  -5   6   1        115.25        103.01        15.50 o                         
  -4   6   1        420.36        396.29        20.03 o                         
  -3   6   1       1130.92       1052.77        29.42 o                         
  -2   6   1       3600.74       3608.95        62.28 o                         
  -1   6   1        166.50        171.11        20.58 o                         
   0   6   1        497.41        478.37        22.42 o                         
   1   6   1       3957.93       3908.85        53.68 o                         
   2   6   1        213.51        209.18        21.62 o                         
   3   6   1        394.35        361.83        33.14 o                         
   4   6   1       1455.20       1371.62        56.03 o                         
   5   6   1          5.46          6.54         7.88 o                         
   6   6   1        488.84        462.24        26.79 o                         
   7   6   1       4311.26       4375.40        82.37 o                         
   8   6   1       3843.88       3869.15        80.70 o                         
   9   6   1         64.99          3.50        16.89 o                         
  10   6   1        562.29        544.03        72.28 o                         
  11   6   1          7.52         89.66        64.20 o                         
  12   6   1        554.95        357.98       117.51 o                         
 -12   7   1        277.26        413.98       122.96 o                         
 -11   7   1        579.48        727.63       140.46 o                         
 -10   7   1       1405.65       1346.07       104.15 o                         
  -9   7   1       1478.47       1588.06        80.65 o                         
  -8   7   1        255.28        295.12        36.80 o                         
  -7   7   1        189.77        147.54        26.27 o                         
  -6   7   1         93.11         79.31        15.59 o                         
  -5   7   1        959.70        937.99        38.47 o                         
  -4   7   1       1097.60       1105.28        32.01 o                         
  -3   7   1       3352.80       3409.59        61.57 o                         
  -2   7   1         34.74         40.94        18.01 o                         
  -1   7   1       7044.93       7358.43       119.40 o                         
   0   7   1          4.91         15.36        10.13 o                         
   1   7   1       2077.43       2090.42        43.59 o                         
   2   7   1       1311.95       1274.89        50.45 o                         
   3   7   1        299.66        246.45        25.39 o                         
   4   7   1         77.83         76.54        23.91 o                         
   5   7   1       3747.03       3695.44       107.94 o                         
   6   7   1       6374.05       6316.91        97.79 o                         
   7   7   1        593.15        522.52        40.55 o                         
   8   7   1        721.46        657.36        48.38 o                         
   9   7   1        685.60        747.50        63.65 o                         
  10   7   1       1747.51       1595.02       196.30 o                         
  11   7   1       1068.28       1006.15       170.71 o                         
 -11   8   1        395.55        456.75       126.66 o                         
 -10   8   1         16.09         18.34        27.13 o                         
  -9   8   1       2794.99       2881.03       151.89 o                         
  -8   8   1       3130.58       3243.88       105.57 o                         
  -7   8   1        251.55        257.62        25.63 o                         
  -6   8   1         15.62          9.13         8.80 o                         
  -5   8   1        343.53        305.80        20.73 o                         
  -4   8   1        228.82        239.00        23.34 o                         
  -3   8   1       1173.26       1072.30        34.97 o                         
  -2   8   1       5124.45       5182.29        94.96 o                         
  -1   8   1       2779.44       2705.93        68.95 o                         
   0   8   1       1152.72       1228.54        38.27 o                         
   1   8   1      19139.06      19431.66       201.56 o                         
   2   8   1       9088.99       9296.63       167.45 o                         
   3   8   1       2845.38       2778.00        78.43 o                         
   4   8   1         20.91          4.20        14.99 o                         
   5   8   1       7578.59       7660.20       186.32 o                         
   6   8   1         72.19         65.77        24.02 o                         
   7   8   1         89.10        137.58        73.03 o                         
   8   8   1          9.48         21.16        75.19 o                         
   9   8   1        289.80        353.63       114.76 o                         
  10   8   1         37.38         30.89        71.53 o                         
  11   8   1        275.53        313.42       114.14 o                         
 -11   9   1       2434.08       2514.76       272.05 o                         
 -10   9   1        231.57        196.79        78.08 o                         
  -9   9   1          1.54        -40.11        40.11 o                         
  -8   9   1         32.44        -64.92        68.63 o                         
  -7   9   1       5605.40       5533.65       202.93 o                         
  -6   9   1       2704.92       2756.51       102.10 o                         
  -5   9   1       1559.90       1529.62        76.39 o                         
  -4   9   1       3459.10       3488.95        92.15 o                         
  -3   9   1       4824.05       4396.91       116.23 o                         
  -2   9   1       1074.04       1033.85        46.06 o                         
  -1   9   1       4126.79       4036.72        88.33 o                         
   0   9   1       2362.47       2450.67        54.74 o                         
   1   9   1       8804.31       8686.72       140.09 o                         
   2   9   1        398.58        448.17        39.38 o                         
   3   9   1       9760.79       9844.35       154.90 o                         
   4   9   1         10.59        -17.04        17.04 o                         
   5   9   1        690.51        616.52        57.74 o                         
   6   9   1       1459.24       1281.62        79.40 o                         
   7   9   1       4706.55       4742.02       143.80 o                         
   8   9   1         10.76        -68.26        68.26 o                         
   9   9   1       1440.75       1238.61       181.60 o                         
  10   9   1          1.15        -91.62        91.62 o                         
 -10  10   1        334.18        465.99       142.42 o                         
  -9  10   1        453.17        499.30        77.47 o                         
  -8  10   1         65.77         25.80        97.78 o                         
  -7  10   1          4.45         37.37        21.80 o                         
  -6  10   1         35.92         30.87        26.38 o                         
  -5  10   1       5135.46       5267.90       125.07 o                         
  -4  10   1        145.25        100.45        24.39 o                         
  -3  10   1       1860.45       1795.20        69.10 o                         
  -2  10   1       3422.23       3413.43        82.87 o                         
  -1  10   1       1806.32       1802.65        61.66 o                         
   0  10   1       3300.27       3278.77        65.76 o                         
   1  10   1       4548.43       4389.56       106.06 o                         
   2  10   1       1884.32       1839.67        71.06 o                         
   3  10   1        213.13        177.56        27.12 o                         
   4  10   1        234.45        174.21        39.23 o                         
   5  10   1       2335.45       2314.73       112.50 o                         
   6  10   1       1017.87        881.12       105.48 o                         
   7  10   1       2568.98       2554.45       109.01 o                         
   8  10   1       1684.86       1963.14       222.97 o                         
   9  10   1       4585.50       5024.61       359.35 o                         
  10  10   1        158.78        165.08       102.11 o                         
 -10  11   1          4.18        -28.96        77.87 o                         
  -9  11   1          0.74        122.71        85.03 o                         
  -8  11   1       2440.35       2577.30       255.87 o                         
  -7  11   1         27.77         48.37        73.81 o                         
  -6  11   1         10.91         79.07        66.81 o                         
  -5  11   1       1036.42        960.53        73.65 o                         
  -4  11   1       6594.07       6498.37       185.48 o                         
  -3  11   1          9.17         22.76        25.61 o                         
  -2  11   1         31.21         25.23        13.81 o                         
  -1  11   1       3519.10       3586.63        97.32 o                         
   0  11   1       2604.73       2750.04        72.06 o                         
   1  11   1          0.64        -13.46        20.73 o                         
   2  11   1        950.65        967.10        54.86 o                         
   3  11   1       3714.53       3824.61       104.09 o                         
   4  11   1       1475.31       1379.53        71.48 o                         
   5  11   1        393.38        269.90        67.43 o                         
   6  11   1         58.54         11.98        19.58 o                         
   7  11   1        593.38        612.76       138.43 o                         
   8  11   1        547.60        461.36       120.43 o                         
   9  11   1        942.85        776.27       154.89 o                         
 -10  12   1        474.61        451.80       127.88 o                         
  -9  12   1       1051.44       1124.31       186.35 o                         
  -8  12   1        297.37        108.82        90.50 o                         
  -7  12   1        905.10        879.12       162.03 o                         
  -6  12   1       3583.00       3822.14       293.33 o                         
  -5  12   1          5.52         -3.19        29.47 o                         
  -4  12   1          2.79          4.35        33.56 o                         
  -3  12   1       4250.44       4370.56       129.99 o                         
  -2  12   1        219.95        209.84        22.54 o                         
  -1  12   1        292.35        320.64        30.53 o                         
   0  12   1         93.56        113.38        19.31 o                         
   1  12   1       1664.32       1660.01        81.04 o                         
   2  12   1       1643.07       1713.32        86.21 o                         
   3  12   1       1357.54       1413.36       163.69 o                         
   4  12   1       3507.90       3740.65       155.58 o                         
   5  12   1         20.47         16.50        69.20 o                         
   6  12   1        528.63        341.46       100.71 o                         
   7  12   1         84.09        151.39        83.29 o                         
   8  12   1       4534.54       5141.74       364.65 o                         
   9  12   1          0.96        -95.87        95.87 o                         
  -9  13   1        894.55        883.25       165.75 o                         
  -8  13   1         11.67        119.48        99.50 o                         
  -7  13   1         37.35        -93.53        93.53 o                         
  -6  13   1       1169.44       1188.98       172.43 o                         
  -5  13   1       1271.25       1285.31        92.56 o                         
  -4  13   1       1782.46       1674.54       149.30 o                         
  -3  13   1        282.70        259.69        40.46 o                         
  -2  13   1         22.44        -12.81        13.73 o                         
  -1  13   1        124.91        111.77        34.94 o                         
   0  13   1       1727.96       1942.29        77.52 o                         
   1  13   1         13.05         72.07        26.40 o                         
   2  13   1       3467.04       3567.49       122.51 o                         
   3  13   1        137.52        109.44        41.40 o                         
   4  13   1       2145.73       2264.84       128.15 o                         
   5  13   1        112.33        -63.92        77.34 o                         
   6  13   1        855.95       1083.76       172.68 o                         
   7  13   1         19.68         14.80        73.71 o                         
   8  13   1          0.22         -8.15        61.15 o                         
  -8  14   1       1175.64       1195.04       186.50 o                         
  -7  14   1        168.18         97.27        92.18 o                         
  -6  14   1        813.11        953.73       165.00 o                         
  -5  14   1        697.74        659.07        72.52 o                         
  -4  14   1        955.87        923.73        84.82 o                         
  -3  14   1         20.00         38.54        30.93 o                         
  -2  14   1       2793.55       3080.33       119.11 o                         
  -1  14   1       1830.22       1816.54        68.91 o                         
   0  14   1        371.36        427.67        56.55 o                         
   1  14   1       2413.95       2519.41       172.42 o                         
   2  14   1       4083.38       4062.25       171.89 o                         
   3  14   1       1620.29       1600.54       111.63 o                         
   4  14   1        240.93        217.03        51.20 o                         
   5  14   1       1165.72        936.70       158.29 o                         
   6  14   1        698.81        606.03       133.20 o                         
   7  14   1          0.95         12.90        58.07 o                         
   8  14   1        175.09        446.38       136.35 o                         
  -8  15   1        532.61        672.11       151.95 o                         
  -7  15   1        769.30        691.79       150.95 o                         
  -6  15   1        227.99        173.77        86.50 o                         
  -5  15   1         10.22         29.82        64.11 o                         
  -4  15   1        946.19        965.39       133.13 o                         
  -3  15   1       4401.06       4586.18       154.34 o                         
  -2  15   1        974.92        989.82        72.44 o                         
  -1  15   1       1131.05       1063.98        71.45 o                         
   0  15   1        301.06        298.67        46.22 o                         
   1  15   1        108.87         96.35        39.99 o                         
   2  15   1         90.47         76.07        35.13 o                         
   3  15   1       1820.66       1958.69       127.47 o                         
   4  15   1        899.47        757.54        84.60 o                         
   5  15   1        146.62        196.57        83.89 o                         
   6  15   1       1821.76       1857.08       226.71 o                         
   7  15   1        580.88        585.25       131.88 o                         
  -7  16   1          0.39        125.79        89.44 o                         
  -6  16   1          6.14         30.19        69.53 o                         
  -5  16   1        577.64        453.44       111.39 o                         
  -4  16   1        158.86        123.39        36.81 o                         
  -3  16   1        597.86        616.60        72.60 o                         
  -2  16   1          8.28        -41.72        94.67 o                         
  -1  16   1         77.00         28.58        50.08 o                         
   0  16   1         23.87          3.42        45.94 o                         
   1  16   1        600.95        792.84       129.63 o                         
   2  16   1         95.44         -9.75       100.52 o                         
   3  16   1        138.51         95.79        56.74 o                         
   4  16   1        337.98        294.39        59.96 o                         
   5  16   1        749.60        707.64       149.03 o                         
   6  16   1        112.09        -79.80        79.80 o                         
   7  16   1        845.00        852.61       163.85 o                         
  -7  17   1         38.04        -36.62        78.79 o                         
  -6  17   1         14.40          5.28        45.57 o                         
  -3  17   1          0.46        -32.95        46.29 o                         
  -2  17   1         64.94         53.60        45.93 o                         
  -1  17   1        142.29         15.29        85.82 o                         
   0  17   1         79.31         33.44        41.65 o                         
   1  17   1        268.27        326.34        67.89 o                         
   2  17   1         32.03        -76.53        76.53 o                         
   3  17   1       1669.45       1739.36       166.06 o                         
   4  17   1        116.99        -52.81        52.81 o                         
   5  17   1          1.83        -94.71        94.71 o                         
   6  17   1        395.57        222.93        92.26 o                         
  -2  18   1        135.92        272.46        62.51 o                         
  -1  18   1        158.82         76.80        54.44 o                         
   0  18   1        582.33        682.33        89.96 o                         
   1  18   1        172.97        126.36        64.97 o                         
   2  18   1         86.66        144.29        69.20 o                         
  -1  19   1        161.77        295.56        82.47 o                         
   1  19   1          1.16        114.31        66.67 o                         
 -14   0   2        278.50        392.22       104.79 o                         
 -13   0   2       1818.80       1890.23       206.92 o                         
 -12   0   2       1056.98       1129.29        94.97 o                         
 -11   0   2       1150.61       1257.59       165.13 o                         
 -10   0   2       3582.13       4106.40       277.26 o                         
  -9   0   2       5435.44       5421.70       302.99 o                         
  -8   0   2       8568.61       9836.74      1307.13 o                         
  -7   0   2       2337.88       2537.90       200.07 o                         
  -6   0   2      11808.07      12317.44       333.52 o                         
  -5   0   2      11804.18      11728.44       324.10 o                         
  -4   0   2       9821.82      10424.87       264.57 o                         
  -3   0   2       9188.36       9884.62       143.78 o                         
  -2   0   2       9167.66       9480.90       129.35 o                         
   1   0   2       1188.59       1198.34        25.73 o                         
   2   0   2       2061.40       2026.14       116.72 o                         
   3   0   2       3263.83       3246.25       103.97 o                         
   4   0   2       5706.46       5684.66       157.83 o                         
   5   0   2        164.74        243.52        46.44 o                         
   6   0   2      13462.40      13867.73       787.44 o                         
   7   0   2       1049.54       1026.31        89.17 o                         
   8   0   2        567.36        687.02       114.42 o                         
   9   0   2        276.20        267.45        86.34 o                         
  10   0   2       3564.18       3678.07       257.37 o                         
  11   0   2        666.52        684.77       125.57 o                         
  12   0   2       3218.46       3407.60       273.71 o                         
  13   0   2        336.27        516.12       112.46 o                         
 -14   1   2         53.87        -22.20        44.09 o                         
 -13   1   2        571.55        638.80        63.15 o                         
 -12   1   2        965.69       1043.55        78.36 o                         
 -11   1   2       3876.19       4026.90       142.72 o                         
 -10   1   2       1870.82       1991.78       100.18 o                         
  -9   1   2        372.90        351.09        45.81 o                         
  -8   1   2          9.89        -20.73        20.73 o                         
  -7   1   2       2158.98       2083.03        84.18 o                         
  -6   1   2       3345.44       3084.76       104.84 o                         
  -5   1   2       2349.08       2385.17       131.16 o                         
  -4   1   2         39.27         60.03        13.17 o                         
  -3   1   2        352.49        354.58        36.38 o                         
  -2   1   2      55345.89      55453.40       277.55 o                         
  -1   1   2      10522.05      10798.68       157.64 o                         
   0   1   2       2714.44       2997.57        84.75 o                         
   1   1   2         36.78         41.01        13.72 o                         
   2   1   2       4785.98       4853.54        85.78 o                         
   3   1   2        904.81        928.93        53.93 o                         
   4   1   2      30187.25      30105.19       287.56 o                         
   5   1   2        276.14        285.36        32.92 o                         
   6   1   2         55.71         57.98        23.79 o                         
   7   1   2         19.78         18.74        25.04 o                         
   8   1   2       4845.04       5193.00       185.99 o                         
   9   1   2        378.90        365.95        37.32 o                         
  10   1   2        262.58        273.39        36.67 o                         
  11   1   2        374.96        330.43        69.70 o                         
  12   1   2       2147.58       2072.79       150.08 o                         
  13   1   2        262.30        352.10        67.82 o                         
 -13   2   2        672.45        687.37       137.30 o                         
 -12   2   2         81.49         79.45        46.30 o                         
 -11   2   2       4204.77       4267.78       147.15 o                         
 -10   2   2        337.66        363.02        46.39 o                         
  -9   2   2       1518.25       1470.17        72.39 o                         
  -8   2   2       1679.29       1564.23        83.42 o                         
  -7   2   2         68.13         46.87        18.65 o                         
  -6   2   2       1164.34        979.31        49.21 o                         
  -5   2   2       3143.26       3604.03        94.98 o                         
  -4   2   2       1695.17       1699.15        59.27 o                         
  -3   2   2        622.13        611.30        33.78 o                         
  -2   2   2       2487.05       2623.27       164.06 o                         
  -1   2   2          0.39         11.65        14.81 o                         
   0   2   2      24649.99      23785.16       201.48 o                         
   1   2   2       6952.41       6767.26       181.27 o                         
   2   2   2         23.65         15.36        13.96 o                         
   3   2   2       2901.09       2940.28       131.81 o                         
   4   2   2       1686.48       1651.64        41.31 o                         
   5   2   2        594.51        639.85        31.74 o                         
   6   2   2      21973.37      21864.11       377.26 o                         
   7   2   2        324.25        321.61        29.28 o                         
   8   2   2        763.88        778.58        48.23 o                         
   9   2   2       1894.31       1868.14        77.56 o                         
  10   2   2       4242.81       4104.73       259.51 o                         
  11   2   2       1149.22        940.41       156.38 o                         
  12   2   2         66.37        -20.59        61.84 o                         
  13   2   2          1.28        -40.70        43.60 o                         
 -13   3   2        369.16        395.55       108.90 o                         
 -12   3   2        155.38        155.29        46.57 o                         
 -11   3   2         40.36         75.65        42.14 o                         
 -10   3   2         85.94         25.92       115.79 o                         
  -9   3   2        402.28        353.65        52.34 o                         
  -8   3   2       3227.05       3170.15       184.81 o                         
  -7   3   2        103.94        126.10        28.29 o                         
  -6   3   2        338.38        414.96        40.03 o                         
  -5   3   2        311.57        263.50        29.34 o                         
  -4   3   2        634.25        718.84        33.45 o                         
  -3   3   2       7418.62       7819.27       156.90 o                         
  -2   3   2        329.42        433.89        38.53 o                         
  -1   3   2       5771.61       5950.09        87.86 o                         
   0   3   2        912.61        935.86        38.11 o                         
   1   3   2         45.28         52.58        20.41 o                         
   2   3   2        348.25        369.10        19.79 o                         
   3   3   2        521.99        475.44        19.23 o                         
   4   3   2          0.14          6.70         8.18 o                         
   5   3   2        474.71        491.25        27.36 o                         
   6   3   2       2707.66       2824.40        73.63 o                         
   7   3   2         54.54         60.27        15.10 o                         
   8   3   2       2556.43       2479.54        94.35 o                         
   9   3   2        479.65        450.96        67.05 o                         
  10   3   2          2.38        -41.84        41.84 o                         
  11   3   2        687.85        751.27        91.13 o                         
  12   3   2         92.20        122.39        39.06 o                         
 -13   4   2       1310.31       1377.57       191.25 o                         
 -12   4   2        645.98        685.34        79.02 o                         
 -11   4   2        134.56         99.52        36.94 o                         
 -10   4   2         11.57        -55.93        55.93 o                         
  -9   4   2        148.78         73.59        27.92 o                         
  -8   4   2       1783.35       1758.68        86.91 o                         
  -7   4   2          3.60          3.49        16.95 o                         
  -6   4   2       2573.18       2600.94        90.09 o                         
  -5   4   2       3965.02       4310.83        85.36 o                         
  -4   4   2       7637.78       8125.04       107.93 o                         
  -3   4   2       3151.01       3296.30        81.97 o                         
  -2   4   2        123.63         95.98        21.41 o                         
  -1   4   2        871.09        845.67        37.33 o                         
   0   4   2        270.21        310.56        20.64 o                         
   1   4   2       4590.97       4930.38        89.83 o                         
   2   4   2       2810.79       2840.61        48.44 o                         
   3   4   2          5.27          9.39         7.57 o                         
   4   4   2         79.87         85.12        18.84 o                         
   5   4   2       2339.91       2190.77        55.92 o                         
   6   4   2       2624.07       2396.21       172.54 o                         
   7   4   2        614.01        557.52        35.25 o                         
   8   4   2        169.34        212.62        25.14 o                         
   9   4   2        826.63        825.59        44.53 o                         
  10   4   2       2746.57       2571.40       151.16 o                         
  11   4   2        156.98         60.79        39.01 o                         
  12   4   2        114.35        219.02       101.62 o                         
 -13   5   2        369.86        301.75       113.92 o                         
 -12   5   2       1048.89        946.46       163.10 o                         
 -11   5   2       1197.99       1157.00       108.96 o                         
 -10   5   2        102.77         57.70        55.40 o                         
  -9   5   2       3100.61       2914.48       114.37 o                         
  -8   5   2       6035.41       6364.13       251.02 o                         
  -7   5   2        608.88        552.04        59.89 o                         
  -6   5   2       9896.42       9798.06       172.75 o                         
  -5   5   2       2761.46       2995.40        72.33 o                         
  -4   5   2       2249.80       2487.91        44.76 o                         
  -3   5   2        514.81        419.95        31.02 o                         
  -2   5   2       7659.67       7959.15       183.85 o                         
  -1   5   2       2566.44       2594.18        79.39 o                         
   0   5   2       8920.31       9007.37       231.47 o                         
   1   5   2        445.78        395.78        19.41 o                         
   2   5   2       1463.44       1361.41        49.20 o                         
   3   5   2        352.76        349.86        20.85 o                         
   4   5   2       7591.07       7706.41        94.83 o                         
   5   5   2        871.88        755.17        37.22 o                         
   6   5   2       2671.19       2553.19        59.08 o                         
   7   5   2         59.65         66.49        14.04 o                         
   8   5   2       1153.30       1123.01        45.31 o                         
   9   5   2       1227.46       1244.08        76.32 o                         
  10   5   2        157.66        142.42        44.23 o                         
  11   5   2        584.58        389.54        69.73 o                         
  12   5   2        438.65        400.51       117.45 o                         
 -12   6   2       1434.63       1251.80       192.38 o                         
 -11   6   2        214.52        142.96        65.70 o                         
 -10   6   2       3281.37       3669.91       125.42 o                         
  -9   6   2       4211.61       4301.56       146.36 o                         
  -8   6   2       5371.25       5199.15       181.31 o                         
  -7   6   2       4817.06       4661.77       131.14 o                         
  -6   6   2       1622.35       1629.31        55.78 o                         
  -5   6   2        610.61        538.25        30.82 o                         
  -4   6   2       4236.64       3993.59        64.22 o                         
  -3   6   2       8815.93       9262.32       138.27 o                         
  -2   6   2        354.26        364.29        27.07 o                         
  -1   6   2       1102.03       1161.19        42.75 o                         
   0   6   2      18093.18      17301.94       409.61 o                         
   1   6   2       1045.87       1002.62        35.60 o                         
   2   6   2      16530.04      16691.64       154.49 o                         
   3   6   2       1653.71       1667.82        75.09 o                         
   4   6   2       4790.14       4765.05       143.32 o                         
   5   6   2       2727.49       2764.05        59.06 o                         
   6   6   2       7716.73       7573.98       185.03 o                         
   7   6   2         18.21         19.33        14.20 o                         
   8   6   2        138.93        173.45        24.98 o                         
   9   6   2        476.49        484.12        62.51 o                         
  10   6   2        537.28        533.79        71.15 o                         
  11   6   2        604.04        627.31       138.55 o                         
 -12   7   2        111.88        145.54        80.16 o                         
 -11   7   2       1301.18       1408.58       198.18 o                         
 -10   7   2        340.79        302.96        61.15 o                         
  -9   7   2        324.86        372.09        64.03 o                         
  -8   7   2        319.63        330.55        40.69 o                         
  -7   7   2        423.69        467.86        36.60 o                         
  -6   7   2       5152.92       4963.44       102.58 o                         
  -5   7   2       1555.38       1550.52        50.53 o                         
  -4   7   2          7.54         -9.86         9.86 o                         
  -3   7   2       1318.55       1522.64        60.82 o                         
  -2   7   2      12294.69      12059.69       168.98 o                         
  -1   7   2       2648.35       2634.32        85.89 o                         
   0   7   2       2795.65       2697.16        76.23 o                         
   1   7   2       2350.66       2372.23        47.00 o                         
   2   7   2       5940.68       5947.88       106.49 o                         
   3   7   2          5.15         -4.48        23.88 o                         
   4   7   2      17416.41      17494.55       193.08 o                         
   5   7   2       1974.74       2101.99       124.06 o                         
   6   7   2        382.98        316.20        30.90 o                         
   7   7   2        616.89        592.73        44.68 o                         
   8   7   2      12450.58      12491.87       173.11 o                         
   9   7   2         30.88        -32.49        32.49 o                         
  10   7   2        229.59        225.14        94.96 o                         
  11   7   2         28.34        -13.82        75.46 o                         
 -12   8   2          2.87         41.84        72.74 o                         
 -11   8   2        697.75        755.42       158.93 o                         
 -10   8   2        160.04        157.64        49.01 o                         
  -9   8   2         49.17        -12.20        77.56 o                         
  -8   8   2        541.27        586.34        49.55 o                         
  -7   8   2       1793.98       1774.93        65.53 o                         
  -6   8   2        344.45        310.76        27.23 o                         
  -5   8   2       1526.77       1466.85        40.80 o                         
  -4   8   2       5579.27       5309.57        95.86 o                         
  -3   8   2        209.19        193.21        27.00 o                         
  -2   8   2       5638.54       5485.43       101.03 o                         
  -1   8   2         71.88         68.88        15.85 o                         
   0   8   2       2176.20       2173.84        90.26 o                         
   1   8   2       1767.48       1763.25        41.96 o                         
   2   8   2       8437.32       8578.80       135.77 o                         
   3   8   2        438.48        486.80        37.23 o                         
   4   8   2        113.88         94.05        23.59 o                         
   5   8   2        656.44        650.82        54.03 o                         
   6   8   2       4392.55       4010.59       353.74 o                         
   7   8   2        211.09        169.60        38.38 o                         
   8   8   2         43.07         54.32        73.67 o                         
   9   8   2          7.42        -95.08        95.08 o                         
  10   8   2       6635.67       7147.07       422.81 o                         
 -11   9   2        607.45        745.49       157.51 o                         
 -10   9   2       1376.68       1553.35       122.51 o                         
  -9   9   2         29.41         15.02        34.85 o                         
  -8   9   2        157.83        145.62        50.28 o                         
  -7   9   2       4221.34       4373.77       103.69 o                         
  -6   9   2       1435.89       1425.15        64.25 o                         
  -5   9   2         19.87          8.08         7.21 o                         
  -4   9   2        513.23        514.34        26.73 o                         
  -3   9   2       1766.14       1674.09        61.41 o                         
  -2   9   2        327.08        327.23        28.15 o                         
  -1   9   2        219.69        133.97        17.84 o                         
   0   9   2        349.18        313.31        29.54 o                         
   1   9   2       6635.57       6724.79        84.49 o                         
   2   9   2        737.04        742.58        40.21 o                         
   3   9   2        874.35       1010.58        63.20 o                         
   4   9   2        590.60        610.12        56.91 o                         
   5   9   2         51.15         51.84        20.29 o                         
   6   9   2        110.31         75.21        31.16 o                         
   7   9   2       2447.50       2453.88       242.85 o                         
   8   9   2          0.83        -77.89        83.61 o                         
   9   9   2        722.54        614.89       142.03 o                         
  10   9   2         54.95        -78.99        85.80 o                         
 -11  10   2         71.62        192.26       108.89 o                         
 -10  10   2         39.32         24.95        42.10 o                         
  -9  10   2         57.66        -40.71        56.41 o                         
  -8  10   2        374.88        388.17        76.01 o                         
  -7  10   2         21.33         35.10        36.76 o                         
  -6  10   2        198.60        203.74        52.54 o                         
  -5  10   2       2662.64       2646.83        93.32 o                         
  -4  10   2         25.15         26.75         7.71 o                         
  -3  10   2         11.55        -12.89        12.89 o                         
  -2  10   2       1262.93       1342.49        51.92 o                         
  -1  10   2       1961.57       1995.69        65.34 o                         
   0  10   2         30.96          7.61        11.92 o                         
   1  10   2         43.48         27.55        18.36 o                         
   2  10   2        125.47        108.76        23.94 o                         
   3  10   2       7019.70       7065.49       155.14 o                         
   4  10   2       1262.01       1097.19        86.39 o                         
   5  10   2        412.27        359.87        47.10 o                         
   6  10   2       2213.12       2234.59       218.52 o                         
   7  10   2        647.52        707.11       148.25 o                         
   8  10   2        133.20        138.16        80.73 o                         
   9  10   2       1032.76       1117.10       191.48 o                         
  10  10   2        266.25        507.57       136.00 o                         
 -10  11   2       1051.64       1019.68       185.93 o                         
  -9  11   2       2449.28       2427.40       157.87 o                         
  -8  11   2       1921.49       1936.56       139.49 o                         
  -7  11   2        777.80        727.96        87.78 o                         
  -6  11   2        739.65        780.38       140.13 o                         
  -5  11   2       2745.95       2871.73       119.30 o                         
  -4  11   2       3198.30       2871.53        90.14 o                         
  -3  11   2         13.69          8.81        22.74 o                         
  -2  11   2        211.46        215.24        26.84 o                         
  -1  11   2         53.15         54.79        16.97 o                         
   0  11   2          2.59         -5.75        14.09 o                         
   1  11   2       1162.45       1237.84        60.25 o                         
   2  11   2       3696.84       3659.54       104.13 o                         
   3  11   2        412.22        457.97        45.99 o                         
   4  11   2       2851.04       2778.63       128.79 o                         
   5  11   2         98.02        112.49        29.76 o                         
   6  11   2         90.65         22.70        64.61 o                         
   7  11   2          7.47        -80.89        80.89 o                         
   8  11   2        246.17        236.65        96.92 o                         
   9  11   2        310.94        184.18        98.93 o                         
 -10  12   2        624.42        524.56       150.46 o                         
  -9  12   2       1116.45       1089.84       188.82 o                         
  -8  12   2        324.88        456.90       135.06 o                         
  -7  12   2        821.12        736.79       138.35 o                         
  -6  12   2        958.56        886.14       145.35 o                         
  -5  12   2         11.64          5.89        53.29 o                         
  -4  12   2       2463.49       2591.97       119.94 o                         
  -3  12   2       2605.72       2709.32        71.68 o                         
  -2  12   2        514.41        570.36        41.01 o                         
  -1  12   2        187.77        149.30        23.24 o                         
   0  12   2       2684.89       2811.27        90.98 o                         
   1  12   2       1454.22       1348.22       101.41 o                         
   2  12   2         46.49         24.31        25.48 o                         
   3  12   2         11.51        -33.32        37.10 o                         
   4  12   2        941.17        967.67       161.79 o                         
   5  12   2          9.17        -37.03        64.75 o                         
   6  12   2       2508.89       2688.71       257.52 o                         
   7  12   2         53.49         49.40        86.53 o                         
   8  12   2         68.81         41.41        78.43 o                         
   9  12   2        241.89        361.56       129.87 o                         
  -9  13   2       1055.14       1016.73       176.76 o                         
  -8  13   2        171.12        395.38       119.40 o                         
  -7  13   2          2.06         90.05        90.54 o                         
  -6  13   2       2073.02       2089.36       220.28 o                         
  -5  13   2          2.53        -25.31        32.75 o                         
  -4  13   2        366.96        429.02        65.67 o                         
  -3  13   2        394.73        425.48        28.85 o                         
  -2  13   2       4424.01       4665.28       113.81 o                         
  -1  13   2       1787.56       1867.51        81.53 o                         
   0  13   2       1389.54       1442.90        71.09 o                         
   1  13   2        335.35        233.63        66.95 o                         
   2  13   2        857.12        801.05        83.80 o                         
   3  13   2         41.49         11.97        46.89 o                         
   4  13   2        877.46        968.89       154.20 o                         
   5  13   2          0.36         13.50        67.81 o                         
   6  13   2         71.02         -4.51        57.52 o                         
   7  13   2        264.35        329.01       108.76 o                         
   8  13   2       3246.27       3350.11       303.35 o                         
  -9  14   2        555.37        548.92       150.54 o                         
  -8  14   2        375.33        338.59       112.20 o                         
  -7  14   2         37.50        -40.63        68.15 o                         
  -6  14   2        208.20        292.70        95.69 o                         
  -5  14   2        412.97        473.44        61.76 o                         
  -4  14   2        683.39        555.11        65.04 o                         
  -3  14   2         35.21         25.90        23.82 o                         
  -2  14   2        150.06        165.13        26.97 o                         
  -1  14   2       1076.39       1239.39       109.76 o                         
   0  14   2        395.82        387.79        61.95 o                         
   1  14   2        378.66        426.08        63.95 o                         
   2  14   2       4360.28       4544.73       249.28 o                         
   3  14   2          8.32         -5.16        35.80 o                         
   4  14   2        311.57        276.75        98.94 o                         
   5  14   2        229.34        226.73       107.17 o                         
   6  14   2       2559.68       2619.87       264.46 o                         
   7  14   2         62.51        -22.80        89.69 o                         
  -8  15   2         38.82       -108.09       108.09 o                         
  -7  15   2        143.51        346.59        92.11 o                         
  -6  15   2        405.69        280.99        73.80 o                         
  -5  15   2          3.68        -50.69        50.69 o                         
  -4  15   2         54.14         18.90        29.49 o                         
  -3  15   2       2027.63       2258.48       106.75 o                         
  -2  15   2         80.23         18.15        26.78 o                         
  -1  15   2         77.66         88.87        76.80 o                         
   0  15   2          6.11         36.70        28.13 o                         
   1  15   2       2663.66       2794.64       214.83 o                         
   2  15   2         28.21        -29.93        39.58 o                         
   3  15   2         90.30        104.52        50.84 o                         
   4  15   2        167.80        317.17       103.42 o                         
   5  15   2       1061.58       1255.93       183.82 o                         
   6  15   2        421.60        348.32       102.46 o                         
   7  15   2       1801.77       1996.29       240.76 o                         
  -8  16   2         11.68        -54.82        61.98 o                         
  -7  16   2       1563.65       1938.90       222.10 o                         
  -6  16   2        433.68        367.58       108.29 o                         
  -5  16   2         25.02        -44.75        44.75 o                         
  -4  16   2        685.77        704.07        76.54 o                         
  -3  16   2         10.72        -59.22        59.22 o                         
  -2  16   2         30.40         13.90        42.44 o                         
  -1  16   2       4443.77       4680.02       202.91 o                         
   0  16   2        444.83        477.68       109.20 o                         
   1  16   2        436.16        434.73        85.78 o                         
   2  16   2        259.00        225.50        57.33 o                         
   3  16   2       2324.64       2521.95       183.57 o                         
   4  16   2        202.08         78.50        75.81 o                         
   5  16   2        257.20        356.70       117.02 o                         
   6  16   2         10.95        -53.58        84.55 o                         
  -7  17   2         77.40        133.90        68.90 o                         
  -6  17   2        243.00        310.00        88.11 o                         
  -3  17   2        857.55        819.31       118.67 o                         
  -2  17   2        172.58        121.69        48.64 o                         
  -1  17   2        353.72        254.39        62.82 o                         
   0  17   2          0.49         50.10        61.37 o                         
   1  17   2       1571.91       1562.73       175.43 o                         
   2  17   2        429.43        441.99       101.15 o                         
   3  17   2         37.18         -7.37        59.22 o                         
   4  17   2         68.10         -9.90        61.89 o                         
   5  17   2        951.46        646.38       135.49 o                         
   6  17   2         56.53        162.05        95.76 o                         
  -2  18   2          5.22        -26.94        48.38 o                         
  -1  18   2        293.19        332.58        71.07 o                         
   0  18   2        148.97        126.01        55.11 o                         
   1  18   2        334.65        286.62        91.46 o                         
   2  18   2         72.81        -61.44        63.30 o                         
  -1  19   2        251.39        359.34       101.86 o                         
 -13   1   3        111.09        139.07        49.77 o                         
 -12   1   3       2266.95       2325.20       137.61 o                         
 -11   1   3        541.71        579.37        59.95 o                         
 -10   1   3        129.52        121.88        22.49 o                         
  -9   1   3       5111.31       5085.32       110.57 o                         
  -8   1   3         45.32         29.31        16.09 o                         
  -7   1   3       1864.29       1976.15        60.90 o                         
  -6   1   3       3627.25       4135.80        85.29 o                         
  -5   1   3       5636.96       5805.48        83.48 o                         
  -4   1   3       2719.03       2725.61        82.68 o                         
  -3   1   3       1842.83       1887.89        39.13 o                         
  -2   1   3       9102.51       9157.42       226.88 o                         
  -1   1   3      42531.73      39251.63       361.29 o                         
   0   1   3       2677.17       2674.69        92.64 o                         
   1   1   3         74.19         75.10        10.34 o                         
   2   1   3         45.61         45.92        15.97 o                         
   3   1   3      10105.19       9864.83       370.18 o                         
   4   1   3       6237.17       6081.23       175.48 o                         
   5   1   3       2610.35       2427.85        84.05 o                         
   6   1   3        118.19        105.86        28.21 o                         
   7   1   3        385.14        437.70        32.01 o                         
   8   1   3          2.37         17.00        14.73 o                         
   9   1   3        791.45        660.66        45.63 o                         
  10   1   3        857.50        871.35        93.19 o                         
  11   1   3       1073.50       1072.05       113.23 o                         
  12   1   3        178.91        204.90        56.63 o                         
  13   1   3       1171.88       1633.48       192.95 o                         
 -14   2   3        556.85        695.04       142.06 o                         
 -13   2   3        167.59        105.52        41.82 o                         
 -12   2   3        733.42        846.98        88.82 o                         
 -11   2   3        322.61        349.00       134.67 o                         
 -10   2   3        819.42        778.44        45.43 o                         
  -9   2   3       4168.80       4287.10       132.58 o                         
  -8   2   3       4008.47       3984.08        96.80 o                         
  -7   2   3       6612.51       6227.16       198.27 o                         
  -6   2   3          5.52         20.34        18.15 o                         
  -5   2   3       1526.69       1540.30        67.65 o                         
  -4   2   3      13137.01      13896.37       142.81 o                         
  -3   2   3       5876.67       6391.62       182.90 o                         
  -2   2   3       1484.42       1478.80        58.23 o                         
  -1   2   3       5762.31       5948.09       110.67 o                         
   0   2   3      10966.58      11538.37       215.61 o                         
   1   2   3        395.59        439.42        28.95 o                         
   2   2   3          9.93         16.29        14.02 o                         
   3   2   3       2870.79       2887.29        65.17 o                         
   4   2   3       2038.15       2075.29        76.97 o                         
   5   2   3      12236.06      12264.40       268.83 o                         
   6   2   3         24.39         19.16        22.25 o                         
   7   2   3       3232.99       3113.57        72.46 o                         
   8   2   3        320.29        359.79        31.45 o                         
   9   2   3       1482.47       1535.29        61.83 o                         
  10   2   3        713.63        559.92       132.02 o                         
  11   2   3       5939.92       6120.03       250.23 o                         
  12   2   3         20.68        -21.64        34.17 o                         
 -13   3   3         33.15        -11.80        61.42 o                         
 -12   3   3        750.07        809.99        87.81 o                         
 -11   3   3       2690.61       2736.15       149.87 o                         
 -10   3   3       5958.98       6315.49       219.68 o                         
  -9   3   3       3109.48       3085.72       121.37 o                         
  -8   3   3        204.69        168.88        55.04 o                         
  -7   3   3      12781.26      12875.30       333.09 o                         
  -6   3   3      16243.25      15863.81       311.22 o                         
  -5   3   3       1001.01        884.22        50.06 o                         
  -4   3   3          9.34         11.39        14.26 o                         
  -3   3   3       1073.29       1127.79        87.06 o                         
  -2   3   3      19891.20      19429.80       418.70 o                         
  -1   3   3        719.24        788.42        47.02 o                         
   0   3   3       3438.81       3506.27        77.55 o                         
   1   3   3       1869.80       1895.06        58.92 o                         
   2   3   3       1181.84       1095.93        53.49 o                         
   3   3   3       8987.25       9036.19       153.51 o                         
   4   3   3        175.17        157.89        25.34 o                         
   5   3   3       8897.45       8828.69       171.28 o                         
   6   3   3        290.63        293.77        41.09 o                         
   7   3   3       2019.48       1946.52        96.42 o                         
   8   3   3         55.79         84.27        36.12 o                         
   9   3   3       5827.06       5958.49       255.36 o                         
  10   3   3        840.74        813.83        98.81 o                         
  11   3   3        224.50        276.72        64.94 o                         
  12   3   3          0.66         14.19        37.03 o                         
 -13   4   3        861.78       1344.70       199.10 o                         
 -12   4   3       1794.02       1954.13       211.07 o                         
 -11   4   3        603.72        702.91        82.52 o                         
 -10   4   3       1723.76       1898.32       125.83 o                         
  -9   4   3        109.76         98.72        45.74 o                         
  -8   4   3       2786.70       2661.65       108.02 o                         
  -7   4   3       2116.70       1990.42        77.49 o                         
  -6   4   3       1355.48       1427.50        69.15 o                         
  -5   4   3       2621.13       2766.23        70.83 o                         
  -4   4   3        745.57        727.72        38.80 o                         
  -3   4   3      20258.89      20518.34       264.29 o                         
  -2   4   3        845.52        808.40        52.20 o                         
  -1   4   3       3596.09       3687.07        79.83 o                         
   0   4   3      18814.32      19246.55       232.16 o                         
   1   4   3      14517.07      13764.12       278.89 o                         
   2   4   3       1990.10       1955.93        40.59 o                         
   3   4   3      10614.27      10338.75       194.19 o                         
   4   4   3       6479.96       6507.40       165.49 o                         
   5   4   3       3343.99       3269.48       101.06 o                         
   6   4   3       3055.44       3161.95       109.42 o                         
   7   4   3       3041.06       3160.00       117.33 o                         
   8   4   3         27.28         30.78        30.36 o                         
   9   4   3          1.09         28.68        37.81 o                         
  10   4   3        137.90        111.06        44.76 o                         
  11   4   3       1722.09       1751.52       132.47 o                         
  12   4   3        290.47        297.07       122.97 o                         
 -13   5   3         24.29         19.23        62.27 o                         
 -12   5   3       1048.29       1241.80       110.17 o                         
 -11   5   3          6.83         17.49        36.76 o                         
 -10   5   3        138.71         40.84        44.49 o                         
  -9   5   3       1867.26       1780.83       113.87 o                         
  -8   5   3       1601.45       1526.43        83.77 o                         
  -7   5   3         17.20         11.29        18.80 o                         
  -6   5   3        249.17        205.49        24.62 o                         
  -5   5   3       9976.52       9648.85       185.04 o                         
  -4   5   3        436.62        431.25        32.78 o                         
  -3   5   3        312.55        316.49        33.46 o                         
  -2   5   3        336.44        360.08        40.20 o                         
  -1   5   3      12265.04      11745.67       147.92 o                         
   0   5   3       3387.36       3223.25        76.20 o                         
   1   5   3       1793.75       1899.65        67.49 o                         
   2   5   3          2.92          8.57         8.58 o                         
   3   5   3      10074.18       9733.24        96.43 o                         
   4   5   3        120.04         97.11        16.85 o                         
   5   5   3       2649.43       2734.59        82.45 o                         
   6   5   3       1724.38       1720.54        77.40 o                         
   7   5   3       3149.06       2870.42       223.37 o                         
   8   5   3        615.08        545.11        51.89 o                         
   9   5   3       2553.27       2766.53       168.74 o                         
  10   5   3        283.30        314.98        57.00 o                         
  11   5   3         72.72        112.24        68.22 o                         
 -12   6   3        204.50        131.03        52.14 o                         
 -11   6   3        795.65        752.38        87.60 o                         
 -10   6   3          0.89         -4.23        15.76 o                         
  -9   6   3        232.21        290.91        42.06 o                         
  -8   6   3          1.75         15.77        24.42 o                         
  -7   6   3        927.62        829.34        57.36 o                         
  -6   6   3       1826.35       1824.83        59.93 o                         
  -5   6   3          4.90          0.60         8.69 o                         
  -4   6   3       4481.83       4384.81       100.59 o                         
  -3   6   3         66.14         56.06        17.66 o                         
  -2   6   3        441.78        351.24        40.70 o                         
  -1   6   3       1424.10       1333.20        65.47 o                         
   0   6   3       5222.61       5418.08       116.52 o                         
   1   6   3        102.62         77.27        12.52 o                         
   2   6   3       5567.73       5634.20        81.94 o                         
   3   6   3       6965.07       7271.91       181.21 o                         
   4   6   3        112.91        122.01        14.36 o                         
   5   6   3       1267.43       1167.27        58.62 o                         
   6   6   3          8.95         21.12        18.77 o                         
   7   6   3       1232.23       1208.28        67.12 o                         
   8   6   3       1642.47       1662.21       124.66 o                         
   9   6   3          1.24         74.96        35.22 o                         
  10   6   3        633.68        803.24       153.86 o                         
  11   6   3          3.77         12.66        43.96 o                         
 -12   7   3        185.74        261.60       104.05 o                         
 -11   7   3        116.36        137.68        50.08 o                         
 -10   7   3         49.18         36.87        43.77 o                         
  -9   7   3         60.15         86.55        27.36 o                         
  -8   7   3          4.38         27.94        26.08 o                         
  -7   7   3        314.47        326.30        31.55 o                         
  -6   7   3         34.86         11.70        14.28 o                         
  -5   7   3        570.35        510.52        24.59 o                         
  -4   7   3       5270.09       5294.17       116.71 o                         
  -3   7   3         45.91         41.88        18.11 o                         
  -2   7   3        809.92        787.27        40.56 o                         
  -1   7   3       1837.24       1919.21        73.40 o                         
   0   7   3      11832.37      11608.58       188.11 o                         
   1   7   3       4695.87       4962.95        86.58 o                         
   2   7   3       4432.22       4336.18        83.84 o                         
   3   7   3       3890.02       3817.31        79.54 o                         
   4   7   3        139.91        136.35        14.29 o                         
   5   7   3        125.80        134.40        23.48 o                         
   6   7   3        420.36        344.45        40.94 o                         
   7   7   3       1688.34       1835.48        89.17 o                         
   8   7   3         10.85         -7.88        26.93 o                         
   9   7   3        732.21        753.88       150.85 o                         
  10   7   3        105.15        153.75        95.10 o                         
 -12   8   3        245.92        124.40       100.36 o                         
 -11   8   3         27.14         29.18        37.41 o                         
 -10   8   3        371.44        267.10       142.54 o                         
  -9   8   3       2806.08       2880.87       164.13 o                         
  -8   8   3       3179.00       3097.59       115.42 o                         
  -7   8   3        492.73        373.56        33.43 o                         
  -6   8   3       1264.83       1358.72        56.17 o                         
  -5   8   3       7034.81       7267.42       130.56 o                         
  -4   8   3       4111.67       4245.46       113.83 o                         
  -3   8   3        805.62        770.52        38.70 o                         
  -2   8   3       1036.14       1078.04        44.68 o                         
  -1   8   3         60.92         45.30        20.11 o                         
   0   8   3        130.31        154.27        25.61 o                         
   1   8   3       2807.48       2779.97        67.17 o                         
   2   8   3        493.33        464.91        35.65 o                         
   3   8   3       3724.68       3748.94        84.55 o                         
   4   8   3        243.14        225.42        26.51 o                         
   5   8   3       1666.12       1817.57        69.24 o                         
   6   8   3         39.71         55.49        38.95 o                         
   7   8   3       2173.01       2060.04        78.34 o                         
   8   8   3       1167.82       1268.19       183.51 o                         
   9   8   3        505.27        543.56       132.87 o                         
  10   8   3          7.53         35.88        66.10 o                         
 -13   9   3          3.78         94.27        56.18 o                         
 -11   9   3       1432.30       1476.30       125.22 o                         
 -10   9   3       6049.79       6343.65       249.83 o                         
  -9   9   3         49.92         45.96        52.52 o                         
  -8   9   3          0.47        -21.11        21.11 o                         
  -7   9   3        513.34        493.00        44.43 o                         
  -6   9   3       1925.57       2026.81        84.67 o                         
  -5   9   3         43.36         29.01        11.66 o                         
  -4   9   3        608.52        599.73        33.22 o                         
  -3   9   3       2103.00       2047.73        58.97 o                         
  -2   9   3        202.80        161.83        22.36 o                         
  -1   9   3       5045.46       5228.83       111.23 o                         
   0   9   3        221.99        222.82        30.14 o                         
   1   9   3        320.31        336.40        21.53 o                         
   2   9   3        626.58        619.26        41.82 o                         
   3   9   3       4559.89       4519.77       142.91 o                         
   4   9   3        118.89        119.06        28.24 o                         
   5   9   3      10063.65      10047.78       266.56 o                         
   6   9   3       1305.24       1366.05       109.38 o                         
   7   9   3        435.20        494.46       128.18 o                         
   8   9   3         42.76         61.63        82.59 o                         
   9   9   3       2119.24       2057.36       240.65 o                         
  10   9   3         54.66        -61.37       113.77 o                         
 -11  10   3          2.79       -106.42       106.42 o                         
 -10  10   3       1134.32       1128.44       125.12 o                         
  -9  10   3        199.69        272.73        65.20 o                         
  -8  10   3        409.64        438.18        70.38 o                         
  -7  10   3       3841.70       4095.67       114.46 o                         
  -6  10   3         56.89         41.12        12.59 o                         
  -5  10   3         82.14         69.64        13.43 o                         
  -4  10   3         21.43         -4.39        15.79 o                         
  -3  10   3       9838.48      10092.08       159.64 o                         
  -2  10   3       6374.59       6201.58       122.78 o                         
  -1  10   3        107.72        120.28        25.50 o                         
   0  10   3         10.48         40.35        17.39 o                         
   1  10   3       5057.03       4971.84        89.07 o                         
   2  10   3       2406.83       2415.82        81.93 o                         
   3  10   3         33.04         65.51        27.67 o                         
   4  10   3         43.49         30.96        23.51 o                         
   5  10   3       3118.98       3189.10       123.10 o                         
   6  10   3         30.12         12.15        76.79 o                         
   7  10   3       5340.13       4896.70       352.03 o                         
   8  10   3         88.94         33.52        67.63 o                         
   9  10   3        398.10        360.68       128.90 o                         
 -10  11   3          2.99          1.51        37.36 o                         
  -9  11   3       1381.72       1425.39       150.87 o                         
  -8  11   3        167.29        208.71        56.16 o                         
  -7  11   3        448.94        384.48        67.65 o                         
  -6  11   3       1040.70       1105.01        40.74 o                         
  -5  11   3       4740.50       4830.47        74.66 o                         
  -4  11   3          0.54        -20.35        20.35 o                         
  -3  11   3         32.97         37.73        18.91 o                         
  -2  11   3        815.75        906.24        59.42 o                         
  -1  11   3       2464.46       2573.80        93.20 o                         
   0  11   3        666.12        633.40        43.96 o                         
   1  11   3        596.31        549.30        50.20 o                         
   2  11   3        335.92        365.79        35.20 o                         
   3  11   3        604.57        537.90        58.61 o                         
   4  11   3        179.65        126.60        28.51 o                         
   5  11   3        735.27        645.25        58.43 o                         
   6  11   3        106.90          9.79        89.11 o                         
   7  11   3        976.17       1179.04       188.92 o                         
   8  11   3        759.63        813.93       168.83 o                         
   9  11   3        458.74        385.42       128.78 o                         
 -10  12   3         36.65        -80.06        80.06 o                         
  -9  12   3         25.12        -18.94        80.89 o                         
  -8  12   3       2174.21       2241.45       158.10 o                         
  -7  12   3         14.08         77.08        42.80 o                         
  -6  12   3        475.17        428.76        45.70 o                         
  -5  12   3         52.23         53.98        15.29 o                         
  -4  12   3       1787.86       1905.24        68.07 o                         
  -3  12   3       1899.63       1884.23        80.47 o                         
  -2  12   3       4287.83       4221.31       127.25 o                         
  -1  12   3        241.48        249.85        35.10 o                         
   0  12   3       2915.88       3068.95       103.91 o                         
   1  12   3          8.65        -20.71        41.16 o                         
   2  12   3       2085.18       1993.95       122.95 o                         
   3  12   3       2844.97       2780.45       131.41 o                         
   4  12   3        644.83        762.69        69.16 o                         
   5  12   3        613.29        508.19       124.39 o                         
   6  12   3        281.52        209.71        92.77 o                         
   7  12   3        232.02        145.83        86.48 o                         
   8  12   3        512.69        470.51       140.40 o                         
  -9  13   3        244.95         79.33        54.07 o                         
  -8  13   3        946.24        900.44       115.61 o                         
  -7  13   3        433.05        455.85        83.81 o                         
  -6  13   3        120.34         62.11        49.77 o                         
  -5  13   3        345.25        361.25        69.07 o                         
  -4  13   3       1664.46       1868.90        67.56 o                         
  -3  13   3       2081.23       2112.34        79.38 o                         
  -2  13   3        229.83        314.41        59.69 o                         
  -1  13   3        661.76        742.03        54.32 o                         
   0  13   3        799.78        813.50        82.92 o                         
   1  13   3        351.14        299.91        57.40 o                         
   2  13   3       1675.97       1701.00       118.39 o                         
   3  13   3       2412.13       2183.64       223.41 o                         
   4  13   3       1204.74        966.28       165.89 o                         
   5  13   3        367.13        339.67       108.88 o                         
   6  13   3       3719.36       3907.59       321.60 o                         
   7  13   3        445.11        454.89       123.33 o                         
   8  13   3         12.92        114.86       104.61 o                         
  -9  14   3        969.47        878.06       188.90 o                         
  -8  14   3       3850.91       4086.87       236.39 o                         
  -7  14   3       1206.08       1224.08       127.99 o                         
  -6  14   3        774.29        731.12       173.35 o                         
  -5  14   3       2653.69       2876.20       281.53 o                         
  -4  14   3       1627.37       1595.74        89.52 o                         
  -3  14   3        439.58        416.78       106.18 o                         
  -2  14   3        574.06        504.20        65.58 o                         
  -1  14   3       1510.15       1432.58       182.02 o                         
   0  14   3        435.52        390.48        80.94 o                         
   1  14   3        189.97        251.35        56.26 o                         
   2  14   3         70.72         84.92        44.98 o                         
   3  14   3        111.13         60.40        70.07 o                         
   4  14   3        873.62        925.27       160.18 o                         
   5  14   3        468.29        553.64       130.72 o                         
   6  14   3         16.46        193.45        86.84 o                         
   7  14   3        207.78        210.96       109.18 o                         
  -8  15   3        520.76        563.03       143.03 o                         
  -7  15   3        330.96        252.86       207.38 o                         
  -6  15   3        726.72        938.83       113.25 o                         
  -5  15   3        893.41       1006.26       106.83 o                         
  -4  15   3       1124.16        973.75        73.59 o                         
  -3  15   3        597.60        644.57        84.34 o                         
  -2  15   3        217.53        144.67        86.05 o                         
  -1  15   3        462.45        464.23        65.86 o                         
   0  15   3       2842.62       2721.50       152.94 o                         
   1  15   3        802.92        709.08        85.95 o                         
   2  15   3        204.24        155.96        54.49 o                         
   3  15   3        225.60        135.92        88.06 o                         
   4  15   3          0.76        -32.00        63.26 o                         
   5  15   3          9.17        -29.50        76.61 o                         
   6  15   3         16.32        -74.11        74.11 o                         
  -8  16   3          1.91        152.67        90.11 o                         
  -7  16   3       1166.30       1488.22       203.82 o                         
  -6  16   3         93.17        108.00        58.08 o                         
  -5  16   3         17.22         30.68        61.47 o                         
  -4  16   3         27.35          9.00        39.53 o                         
  -3  16   3       1238.48       1309.99       111.32 o                         
  -2  16   3         72.48         91.14        66.25 o                         
  -1  16   3         23.74        -31.18        68.27 o                         
   0  16   3         30.19         27.48        70.72 o                         
   1  16   3       3403.35       3801.22       184.74 o                         
   2  16   3       1197.73       1201.91       110.49 o                         
   3  16   3         76.38         19.13        70.81 o                         
   4  16   3         10.22        -89.50        89.50 o                         
   5  16   3       1225.00       1343.60       195.95 o                         
   6  16   3        462.08        225.48        89.74 o                         
  -7  17   3         39.29         59.58        66.32 o                         
  -3  17   3         57.06        -19.46        44.04 o                         
  -2  17   3        305.39        278.80        99.10 o                         
  -1  17   3         87.24          7.06        70.47 o                         
   0  17   3        593.08        587.55       123.15 o                         
   1  17   3       1278.69       1339.91       162.09 o                         
   2  17   3        152.69        228.53        80.91 o                         
   4  17   3        155.59        105.42        61.35 o                         
   5  17   3        491.55        839.57       156.87 o                         
  -2  18   3        813.39        595.25       115.28 o                         
  -1  18   3        409.66        399.51        77.74 o                         
   0  18   3       1932.85       1952.42       200.06 o                         
   1  18   3          6.69          8.11        71.99 o                         
   2  18   3        235.43        391.04        87.49 o                         
  -1  19   3         84.16         30.78        69.97 o                         
 -14   0   4        384.39        260.69        68.38 o                         
 -13   0   4       1554.28       1540.80       145.48 o                         
 -12   0   4        419.45        391.79        84.96 o                         
 -11   0   4         11.77          6.95        63.23 o                         
 -10   0   4        735.19        723.06        72.87 o                         
  -9   0   4       4986.78       4926.26       172.99 o                         
  -8   0   4       5497.46       5462.96       145.03 o                         
  -7   0   4       8788.61       8607.38       254.89 o                         
  -6   0   4         74.21        127.00        23.21 o                         
  -5   0   4       9341.89       9772.16       191.46 o                         
  -4   0   4        150.24        158.06        26.86 o                         
  -3   0   4      16692.39      16723.33       238.16 o                         
  -2   0   4       1106.92       1100.69        76.28 o                         
  -1   0   4      12323.62      12706.43       214.08 o                         
   0   0   4        995.53       1048.56        41.69 o                         
   1   0   4      11232.02      12175.47       211.73 o                         
   2   0   4       2190.88       2091.76        85.17 o                         
   3   0   4         63.71         80.61        14.78 o                         
   4   0   4       1239.25       1189.45        46.42 o                         
   5   0   4        593.18        559.39        36.28 o                         
   6   0   4      13397.00      12459.12       194.44 o                         
   7   0   4        820.55        884.80        58.61 o                         
   8   0   4       4217.55       4602.60       134.08 o                         
   9   0   4         19.35         17.31        57.28 o                         
  10   0   4       6592.93       6811.42       373.03 o                         
  11   0   4       2185.90       2319.08       232.94 o                         
  12   0   4       2163.13       2214.88       220.49 o                         
 -14   1   4        160.20         52.26        47.40 o                         
 -13   1   4        196.54        129.32        61.27 o                         
 -12   1   4        328.78        383.99        81.50 o                         
 -11   1   4       1856.15       1920.81        70.52 o                         
 -10   1   4       2208.46       2303.37        70.60 o                         
  -9   1   4       5294.02       5254.70       109.51 o                         
  -8   1   4        411.83        422.69        26.00 o                         
  -7   1   4        601.28        550.53        29.16 o                         
  -6   1   4       1245.00       1101.78        54.64 o                         
  -5   1   4       3394.33       3262.07        84.37 o                         
  -4   1   4       3548.30       3428.41        60.02 o                         
  -3   1   4         18.99         -0.06        19.19 o                         
  -2   1   4       7334.77       7386.20       126.66 o                         
  -1   1   4         17.06         32.54        32.05 o                         
   0   1   4       2060.47       2383.25        67.97 o                         
   1   1   4       4825.30       4832.96        63.71 o                         
   2   1   4       1090.57       1093.33        31.33 o                         
   3   1   4       5448.88       5540.81       104.95 o                         
   4   1   4       8415.54       8248.54       141.94 o                         
   5   1   4       2588.16       2621.49        69.56 o                         
   6   1   4        190.68        147.00        10.56 o                         
   7   1   4        172.27        160.43        13.55 o                         
   8   1   4       3262.90       2898.80       107.93 o                         
   9   1   4        818.70        771.51        92.99 o                         
  10   1   4       2107.22       1999.31       302.17 o                         
  11   1   4        142.56        186.68        86.05 o                         
  12   1   4        580.60        623.76        89.12 o                         
 -14   2   4          7.55        -51.33        51.33 o                         
 -13   2   4        581.03        606.24        95.49 o                         
 -12   2   4        594.09        619.07        57.92 o                         
 -11   2   4       1805.82       1799.29        93.25 o                         
 -10   2   4         42.20         18.21        24.51 o                         
  -9   2   4          8.99        -26.71        26.71 o                         
  -8   2   4        258.84        236.97        30.55 o                         
  -7   2   4        286.75        240.93        29.96 o                         
  -6   2   4         28.99         16.20        16.57 o                         
  -5   2   4          5.09          3.47        16.22 o                         
  -4   2   4       4075.51       3931.97        71.45 o                         
  -3   2   4        118.62         92.45        19.64 o                         
  -2   2   4      11498.75      11621.61       250.47 o                         
  -1   2   4       2646.80       2732.77       146.55 o                         
   0   2   4       9927.17       9966.08       151.14 o                         
   1   2   4       8920.91       8740.24       117.58 o                         
   2   2   4       3017.14       2888.04        76.05 o                         
   3   2   4       7559.92       7866.15       177.67 o                         
   4   2   4       1449.38       1536.83        63.92 o                         
   5   2   4       5306.26       5260.95       101.68 o                         
   6   2   4         83.39         58.25        24.90 o                         
   7   2   4        593.00        583.78        45.81 o                         
   8   2   4        258.13        201.28        54.38 o                         
   9   2   4         70.54         94.70        46.09 o                         
  10   2   4        137.15        118.87        52.66 o                         
  11   2   4         23.75        -57.22        93.84 o                         
  12   2   4        501.49        418.08        74.39 o                         
 -13   3   4        335.29        392.02        66.21 o                         
 -12   3   4        120.73         62.61        32.88 o                         
 -11   3   4          1.32         -8.27        25.13 o                         
 -10   3   4        380.24        339.92        47.11 o                         
  -9   3   4        563.19        515.64        44.21 o                         
  -8   3   4        110.75         96.94        23.63 o                         
  -7   3   4        945.67       1052.79        54.66 o                         
  -6   3   4        111.57        125.85        23.54 o                         
  -5   3   4       1795.14       1635.68        44.79 o                         
  -4   3   4       2581.68       2656.09        97.49 o                         
  -3   3   4         46.66         50.43        25.10 o                         
  -2   3   4       3160.47       3174.47        97.32 o                         
  -1   3   4         45.13         45.66        22.79 o                         
   0   3   4       7306.83       7719.71       123.51 o                         
   1   3   4        920.38        924.85        45.26 o                         
   2   3   4         73.68         67.42        18.03 o                         
   3   3   4        353.65        388.09        33.26 o                         
   4   3   4        725.44        682.21        45.99 o                         
   5   3   4        446.77        393.81        35.40 o                         
   6   3   4          0.64        -16.80        16.80 o                         
   7   3   4         62.77         16.98        19.44 o                         
   8   3   4          1.17        -27.20        27.20 o                         
   9   3   4        237.23        236.75        78.92 o                         
  10   3   4         10.36        -27.95        39.90 o                         
  11   3   4         31.64        -31.35        37.14 o                         
 -13   4   4        176.77        172.83        49.64 o                         
 -12   4   4        166.56        151.82        44.12 o                         
 -11   4   4        917.73        913.82        73.62 o                         
 -10   4   4         37.10         24.96        26.68 o                         
  -9   4   4       1361.30       1277.22        68.42 o                         
  -8   4   4       1045.92       1054.82        59.19 o                         
  -7   4   4       1152.07       1190.96        54.13 o                         
  -6   4   4        832.62        919.79        49.09 o                         
  -5   4   4       1237.88       1172.24        51.76 o                         
  -4   4   4       2095.66       1798.21       127.36 o                         
  -3   4   4        606.79        574.72        49.49 o                         
  -2   4   4       6815.39       6943.32       120.44 o                         
  -1   4   4      11128.22      11497.50       353.59 o                         
   0   4   4      10514.85      10827.35       185.00 o                         
   1   4   4       4310.83       4645.40        88.96 o                         
   2   4   4       2717.69       2629.33        66.09 o                         
   3   4   4       8753.97       8721.80       146.23 o                         
   4   4   4       5487.54       5341.15       124.16 o                         
   5   4   4       1000.57       1002.69        61.19 o                         
   6   4   4        438.93        349.67        43.54 o                         
   7   4   4        295.29        266.95        33.14 o                         
   8   4   4         79.88         62.15        29.97 o                         
   9   4   4       1226.66       1200.39       105.93 o                         
  10   4   4        173.10        214.94        50.75 o                         
  11   4   4        255.25        128.03        76.88 o                         
 -13   5   4         81.75        179.83        87.40 o                         
 -12   5   4        563.45        499.86        58.72 o                         
 -11   5   4       1978.66       2055.19       150.02 o                         
 -10   5   4       3446.48       3282.54       245.42 o                         
  -9   5   4       2525.02       2488.94       111.13 o                         
  -8   5   4       1282.32       1147.25        73.83 o                         
  -7   5   4       2704.82       2614.22        87.81 o                         
  -6   5   4       4278.04       4369.13        85.03 o                         
  -5   5   4      21344.35      21705.03       202.53 o                         
  -4   5   4        233.74        244.89        31.42 o                         
  -3   5   4          3.57         20.26        23.27 o                         
  -2   5   4          8.27         -4.10        19.74 o                         
  -1   5   4       3138.49       3199.77        72.81 o                         
   0   5   4          7.42          5.21        20.21 o                         
   1   5   4        467.34        414.98        35.23 o                         
   2   5   4        770.98        745.73        40.92 o                         
   3   5   4        226.99        179.01        18.25 o                         
   4   5   4      12954.28      12900.52       164.84 o                         
   5   5   4          6.52        -27.57        27.57 o                         
   6   5   4       1747.06       1727.86        85.91 o                         
   7   5   4         31.19        -10.93        24.66 o                         
   8   5   4       7269.27       7681.06       225.79 o                         
   9   5   4        856.46        823.57        87.76 o                         
  10   5   4       4668.47       4932.05       210.94 o                         
  11   5   4         43.41         87.54        82.55 o                         
 -13   6   4       2639.50       2682.67       200.93 o                         
 -12   6   4         34.73         38.69        38.56 o                         
 -11   6   4       1522.02       1338.19        93.33 o                         
 -10   6   4         98.96         -7.30        32.86 o                         
  -9   6   4       2982.12       2917.22       118.70 o                         
  -8   6   4       1115.08       1095.93        71.50 o                         
  -7   6   4       6338.94       6393.69       136.90 o                         
  -6   6   4       1222.13       1333.99        52.36 o                         
  -5   6   4       3724.69       3732.49        88.79 o                         
  -4   6   4       8779.31       8864.87       144.84 o                         
  -3   6   4      12962.09      12564.07       233.93 o                         
  -2   6   4       5209.74       4887.15       136.00 o                         
  -1   6   4       4888.98       5104.49        95.92 o                         
   0   6   4        338.41        352.70        28.72 o                         
   1   6   4       2896.28       2738.79       108.96 o                         
   2   6   4      22284.18      22674.80       152.74 o                         
   3   6   4        998.09        951.72        32.18 o                         
   4   6   4       7869.03       7600.10        86.63 o                         
   5   6   4       1288.87       1159.62        56.15 o                         
   6   6   4       5227.69       5202.05       120.24 o                         
   7   6   4        239.38        234.76        35.60 o                         
   8   6   4       4159.44       4579.87       307.99 o                         
   9   6   4        126.58        152.73       107.85 o                         
  10   6   4       2710.68       3113.63       297.61 o                         
 -13   7   4        144.72        125.16        59.69 o                         
 -12   7   4         91.14         81.19        31.13 o                         
 -11   7   4       4102.36       4093.04       164.42 o                         
 -10   7   4        265.70        250.91        49.89 o                         
  -9   7   4       1816.33       1842.57        95.37 o                         
  -8   7   4       1340.78       1286.47        75.84 o                         
  -7   7   4       3968.09       3890.19       101.32 o                         
  -6   7   4       1716.43       1762.73        61.14 o                         
  -5   7   4       5091.97       5373.37       111.07 o                         
  -4   7   4       5782.26       5833.22       122.38 o                         
  -3   7   4        464.54        468.76        41.67 o                         
  -2   7   4       5734.69       5851.35       126.40 o                         
  -1   7   4       7421.69       7384.60       144.57 o                         
   0   7   4      27753.38      27560.79       254.85 o                         
   1   7   4       6095.96       6115.28       100.41 o                         
   2   7   4        555.80        465.02        26.99 o                         
   3   7   4       1729.91       1615.31        42.32 o                         
   4   7   4       8639.75       8619.45       220.41 o                         
   5   7   4       2787.26       2715.71        89.66 o                         
   6   7   4         51.08         42.23        33.80 o                         
   7   7   4       2975.63       2953.82       109.82 o                         
   8   7   4        771.50        784.16        75.69 o                         
   9   7   4         46.23         47.63        69.34 o                         
  10   7   4       2216.28       2246.79       254.33 o                         
 -13   8   4        378.72        420.17        88.64 o                         
 -12   8   4        364.22        248.38       121.01 o                         
 -11   8   4         38.78         70.13        38.18 o                         
 -10   8   4        338.81        277.70        62.04 o                         
  -9   8   4       3582.12       3753.53       118.89 o                         
  -8   8   4       4731.40       4594.59       124.03 o                         
  -7   8   4       5300.92       5138.92       124.31 o                         
  -6   8   4       6704.46       6514.31       121.87 o                         
  -5   8   4         86.56         63.20        21.74 o                         
  -4   8   4       1356.05       1339.70        56.90 o                         
  -3   8   4       8341.43       8796.59       154.05 o                         
  -2   8   4       2809.53       2777.66        93.46 o                         
  -1   8   4        969.37        897.12        47.73 o                         
   0   8   4        710.79        634.75        43.55 o                         
   1   8   4       1346.13       1332.21        50.91 o                         
   2   8   4       7073.23       7035.24        90.18 o                         
   3   8   4        944.39        917.76        53.44 o                         
   4   8   4       1256.31       1134.60        65.32 o                         
   5   8   4       3125.36       3088.91        70.08 o                         
   6   8   4       6281.15       6683.13       136.65 o                         
   7   8   4        435.28        363.04        37.27 o                         
   8   8   4       2176.94       1982.12       235.70 o                         
   9   8   4       2891.92       3134.23       297.66 o                         
  10   8   4          7.58        269.37       106.85 o                         
 -13   9   4         16.17          4.72        39.73 o                         
 -12   9   4       1166.61        943.68       140.06 o                         
 -11   9   4        165.14        203.01        47.43 o                         
 -10   9   4         24.02        -16.89        36.02 o                         
  -9   9   4        593.57        521.25        67.54 o                         
  -8   9   4        439.73        440.27        41.82 o                         
  -7   9   4       1186.88       1138.77        60.93 o                         
  -6   9   4       1289.83       1331.43        45.48 o                         
  -5   9   4        613.56        540.40        47.54 o                         
  -4   9   4        429.73        395.29        32.71 o                         
  -3   9   4       5764.63       6037.22       127.01 o                         
  -2   9   4          1.13         24.40        20.48 o                         
  -1   9   4       5923.15       6042.82       143.98 o                         
   0   9   4       1835.97       1945.93        78.53 o                         
   1   9   4       5819.19       5812.26       119.60 o                         
   2   9   4       6098.18       5980.42       143.23 o                         
   3   9   4          3.68        -15.44        18.31 o                         
   4   9   4        687.33        590.57        43.92 o                         
   5   9   4        144.01        104.59        24.84 o                         
   6   9   4       2475.50       2602.53       138.96 o                         
   7   9   4        276.14        133.60       102.76 o                         
   8   9   4       1255.60       1161.91       201.57 o                         
   9   9   4         54.97        120.63       117.39 o                         
 -12  10   4          2.77        -55.09        55.09 o                         
 -11  10   4        167.58        135.53        40.86 o                         
 -10  10   4        544.23        586.24        74.89 o                         
  -9  10   4       1055.27        972.53        87.54 o                         
  -8  10   4        448.81        513.40        80.72 o                         
  -7  10   4          2.65         20.74        20.07 o                         
  -6  10   4        128.73        132.39        18.92 o                         
  -5  10   4       2114.48       2184.07        79.32 o                         
  -4  10   4       2311.96       2323.52        74.76 o                         
  -3  10   4       1491.41       1445.38        67.59 o                         
  -2  10   4         75.68         53.69        25.08 o                         
  -1  10   4       4546.19       4807.10       165.43 o                         
   0  10   4       2303.86       2380.61        87.27 o                         
   1  10   4        688.60        669.22        33.90 o                         
   2  10   4          7.24         25.58        24.62 o                         
   3  10   4        503.98        453.65       102.58 o                         
   4  10   4        334.93        305.29       105.87 o                         
   5  10   4        780.08        808.61        63.24 o                         
   6  10   4        140.91        110.85        97.86 o                         
   7  10   4        387.85        342.04       123.98 o                         
   8  10   4        605.55        382.16       141.30 o                         
   9  10   4        442.69        454.11       140.52 o                         
 -11  11   4        451.58        378.27       101.23 o                         
 -10  11   4          4.11        124.73        57.58 o                         
  -9  11   4       1152.31       1132.41       110.21 o                         
  -8  11   4        977.51       1003.21        87.68 o                         
  -7  11   4       1951.13       2068.60       116.07 o                         
  -6  11   4       2702.91       2832.21        62.17 o                         
  -5  11   4       1585.13       1686.51        59.61 o                         
  -4  11   4        223.66        216.46        31.14 o                         
  -3  11   4        214.59        269.73        39.49 o                         
  -2  11   4        760.74        790.46        59.24 o                         
  -1  11   4          2.38        -14.30        20.61 o                         
   0  11   4         27.99          8.48        18.56 o                         
   1  11   4        114.86        105.28        13.59 o                         
   2  11   4        459.37        448.92        55.71 o                         
   3  11   4        294.50        361.95        98.37 o                         
   4  11   4       2027.36       2095.47       157.08 o                         
   5  11   4       1308.59       1221.96       183.20 o                         
   6  11   4        104.82        -10.10        86.46 o                         
   7  11   4       4607.12       4613.43       360.45 o                         
   8  11   4        630.62        743.44       158.08 o                         
 -10  12   4        293.11        293.16       115.27 o                         
  -9  12   4       1340.21       1375.55       136.18 o                         
  -8  12   4         83.86         55.87        40.64 o                         
  -7  12   4        939.66        934.50        83.28 o                         
  -6  12   4         38.88         60.10        24.78 o                         
  -5  12   4          0.29         41.76        18.36 o                         
  -4  12   4        354.17        337.30        46.33 o                         
  -3  12   4        736.81        709.83        65.83 o                         
  -2  12   4         21.92        -37.26        38.82 o                         
  -1  12   4       1445.60       1369.92        72.68 o                         
   0  12   4        298.59        293.73        36.19 o                         
   1  12   4        660.89        529.52        69.23 o                         
   2  12   4        778.54        580.99       116.89 o                         
   3  12   4        497.54        527.46        59.36 o                         
   4  12   4         29.75         -3.54        70.51 o                         
   5  12   4         78.49        -29.05        78.48 o                         
   6  12   4        995.93        780.88       160.83 o                         
   7  12   4         21.03        104.25        90.83 o                         
   8  12   4        254.56        217.56       120.35 o                         
  -9  13   4         45.56        122.82        62.12 o                         
  -8  13   4        351.28        356.14        62.81 o                         
  -7  13   4        111.49        213.49        67.32 o                         
  -6  13   4       1196.23       1168.77       114.26 o                         
  -5  13   4       1515.88       1491.19        83.35 o                         
  -4  13   4        912.17       1046.92        79.44 o                         
  -3  13   4        600.11        579.56        52.97 o                         
  -2  13   4        513.43        412.98        51.31 o                         
  -1  13   4          8.31         42.37        35.20 o                         
   0  13   4        717.54        823.94        85.07 o                         
   1  13   4       2176.41       2095.04       131.31 o                         
   2  13   4       1288.58       1326.02       172.82 o                         
   3  13   4        314.37        269.69        92.71 o                         
   4  13   4        942.18       1013.87       169.72 o                         
   5  13   4         91.23        143.47        97.72 o                         
   6  13   4          2.38         39.19        69.40 o                         
   7  13   4       1500.31       1610.38       230.75 o                         
  -9  14   4        109.69        140.34        87.83 o                         
  -8  14   4        252.35        427.61        88.15 o                         
  -7  14   4        134.45        176.51        61.33 o                         
  -6  14   4        673.28        822.51        97.06 o                         
  -5  14   4         98.28         79.51        64.76 o                         
  -4  14   4        389.94        416.37        63.91 o                         
  -3  14   4        165.41        162.51        45.33 o                         
  -2  14   4        257.08        340.16        59.11 o                         
  -1  14   4        367.35        413.57        69.84 o                         
   0  14   4         73.13         16.43        33.01 o                         
   1  14   4        238.76        256.30        74.69 o                         
   2  14   4        409.07        395.04       104.61 o                         
   3  14   4          9.55        -76.28        76.28 o                         
   4  14   4        332.35        703.37       158.25 o                         
   5  14   4        584.94        469.77       123.72 o                         
   6  14   4        557.43        417.61       126.66 o                         
  -8  15   4        490.32        517.50       127.65 o                         
  -7  15   4        418.10        414.41        81.39 o                         
  -6  15   4         49.53        107.27        85.55 o                         
  -5  15   4         54.64         98.16        90.17 o                         
  -4  15   4         36.09         15.93        44.53 o                         
  -3  15   4       3938.80       4310.92       292.59 o                         
  -2  15   4       2701.63       3001.10       242.28 o                         
  -1  15   4          1.85          3.63        57.48 o                         
   0  15   4         17.49         45.00        37.12 o                         
   1  15   4       2248.90       2475.54       154.33 o                         
   2  15   4       1698.94       1839.81       219.51 o                         
   3  15   4        209.74        378.54       110.31 o                         
   4  15   4         39.65        132.90        90.38 o                         
   5  15   4        119.75        203.59       107.48 o                         
   6  15   4        647.76        853.06       166.65 o                         
  -5  16   4       1800.60       1762.54       213.62 o                         
  -4  16   4       2167.86       2082.58       219.21 o                         
  -3  16   4         91.79        100.88        85.09 o                         
  -2  16   4        191.16        223.54        95.90 o                         
  -1  16   4       1387.17       1315.00       164.61 o                         
   0  16   4        824.39        889.78       139.67 o                         
   1  16   4        196.82        222.99        55.35 o                         
   2  16   4         15.51        -74.37        74.37 o                         
   3  16   4        838.36        953.73       167.40 o                         
   4  16   4          4.18         40.74        71.99 o                         
   5  16   4       2657.21       3367.58       305.90 o                         
  -3  17   4        626.54        615.10        83.20 o                         
  -2  17   4         73.43         27.24        58.50 o                         
  -1  17   4        106.60        234.60        87.31 o                         
   0  17   4         80.38         66.75        63.48 o                         
   1  17   4        153.93        143.93        78.65 o                         
   3  17   4       1983.28       1780.55       214.24 o                         
   4  17   4        177.37        142.42        87.76 o                         
   5  17   4         48.29        137.39        88.34 o                         
  -2  18   4        497.93        611.12       107.56 o                         
   0  18   4        822.85        873.25       145.96 o                         
   1  18   4         31.70        -15.51        54.08 o                         
 -14   1   5        918.44       1030.75        91.64 o                         
 -13   1   5        436.82        372.60        61.19 o                         
 -12   1   5       2774.56       2763.25       198.17 o                         
 -11   1   5        602.27        613.37        59.44 o                         
 -10   1   5       2436.55       2655.44       116.51 o                         
  -9   1   5        752.55        738.41        65.70 o                         
  -8   1   5        246.13        249.71        33.04 o                         
  -7   1   5       5444.75       5583.43       127.10 o                         
  -6   1   5       5295.22       5533.37       137.78 o                         
  -5   1   5        163.34        106.05        21.08 o                         
  -4   1   5         52.15         35.24        14.15 o                         
  -3   1   5         81.53         66.39        30.56 o                         
  -2   1   5       1240.33       1142.21        84.43 o                         
  -1   1   5       1994.61       1859.82        54.43 o                         
   0   1   5       4819.57       4660.10       113.96 o                         
   1   1   5       1781.62       1799.83        44.21 o                         
   2   1   5       2522.94       2328.71        44.47 o                         
   3   1   5       1171.71       1077.01        50.75 o                         
   4   1   5       2747.97       2629.20        72.40 o                         
   5   1   5        399.84        348.50        31.26 o                         
   6   1   5         70.98         50.47        18.29 o                         
   7   1   5        555.39        498.67        45.41 o                         
   8   1   5       1995.96       1725.82       137.15 o                         
   9   1   5        253.33        152.45        48.60 o                         
  10   1   5       1502.40       1451.70       133.72 o                         
  11   1   5       1563.85       1511.99       135.50 o                         
  12   1   5        189.20        230.62        61.56 o                         
 -14   2   5        464.30        488.85        67.24 o                         
 -13   2   5        183.07        201.47        77.16 o                         
 -12   2   5       1910.72       1972.00       111.83 o                         
 -11   2   5       1284.46       1449.96       119.92 o                         
 -10   2   5          4.26        -18.57        67.41 o                         
  -9   2   5         34.33         27.02        31.04 o                         
  -8   2   5       5431.08       5353.88       184.31 o                         
  -7   2   5        567.77        522.24        39.04 o                         
  -6   2   5       4607.64       4246.34       109.49 o                         
  -5   2   5        804.99        961.37        41.15 o                         
  -4   2   5        874.27        974.78        47.32 o                         
  -3   2   5       3815.18       3760.72       107.75 o                         
  -2   2   5       7341.40       7349.56       145.98 o                         
  -1   2   5       3485.36       4112.62       155.72 o                         
   0   2   5          5.28         18.07        16.47 o                         
   1   2   5       3449.22       3418.32        65.53 o                         
   2   2   5       3715.55       3785.74       113.34 o                         
   3   2   5       8890.97       8508.28       214.59 o                         
   4   2   5        104.60         78.00        32.15 o                         
   5   2   5          0.66         10.90        14.25 o                         
   6   2   5        924.71        883.59        77.89 o                         
   7   2   5       5885.78       5608.41       153.25 o                         
   8   2   5       1220.71       1149.77       113.63 o                         
   9   2   5       1660.67       1577.86       135.12 o                         
  10   2   5         10.72         -4.89        47.66 o                         
  11   2   5       1079.58       1048.80       167.30 o                         
 -13   3   5        183.97        196.79        71.02 o                         
 -12   3   5        805.31        822.77        79.46 o                         
 -11   3   5        162.98         84.69        76.41 o                         
 -10   3   5       4163.70       4343.17       167.12 o                         
  -9   3   5       2278.79       2406.81       123.62 o                         
  -8   3   5        864.02        863.21        59.37 o                         
  -7   3   5        844.78        744.25        52.31 o                         
  -6   3   5       4561.11       4373.48       114.05 o                         
  -5   3   5       7360.05       7452.63       154.28 o                         
  -4   3   5      12056.06      11643.77       165.78 o                         
  -3   3   5       5525.31       5734.53       139.56 o                         
  -2   3   5        371.82        359.38        39.62 o                         
  -1   3   5       1206.97       1137.31        62.94 o                         
   0   3   5       2008.44       1947.03        79.35 o                         
   1   3   5       6207.24       6367.55       121.00 o                         
   2   3   5        693.71        688.15        25.86 o                         
   3   3   5       1864.89       1981.11        74.26 o                         
   4   3   5        303.08        276.04        29.01 o                         
   5   3   5      13682.37      13511.57       306.94 o                         
   6   3   5       3060.27       3059.14       111.72 o                         
   7   3   5        122.01         79.68        31.47 o                         
   8   3   5         20.35        -50.12        50.12 o                         
   9   3   5      11979.29      12458.76       353.18 o                         
  10   3   5       1977.26       1932.70       175.22 o                         
  11   3   5        690.88        734.23        92.60 o                         
 -13   4   5          0.42        -47.76        53.02 o                         
 -12   4   5       3022.77       3402.57       238.57 o                         
 -11   4   5        611.74        621.24        71.51 o                         
 -10   4   5       3871.41       4089.68       170.62 o                         
  -9   4   5       1098.12       1124.79        70.03 o                         
  -8   4   5       4049.76       4173.88       194.44 o                         
  -7   4   5       1874.74       1880.55        82.53 o                         
  -6   4   5       1458.90       1542.38        70.82 o                         
  -5   4   5       1544.43       1701.92        77.84 o                         
  -4   4   5       8164.38       8279.55       186.20 o                         
  -3   4   5      11875.39      11889.08       172.08 o                         
  -2   4   5       5031.37       4571.04       130.01 o                         
  -1   4   5      15017.49      15006.37       232.39 o                         
   0   4   5         17.60         45.80        16.02 o                         
   1   4   5       3613.89       3735.12        84.85 o                         
   2   4   5      10254.75      10416.14       166.42 o                         
   3   4   5       6151.66       5975.93       211.33 o                         
   4   4   5       4622.90       4881.86       148.69 o                         
   5   4   5       1833.89       1782.72        82.26 o                         
   6   4   5       1003.47       1087.88        83.31 o                         
   7   4   5        806.20        802.36        63.36 o                         
   8   4   5         70.63         51.27        43.82 o                         
   9   4   5        534.70        444.23        74.90 o                         
  10   4   5        586.44        598.26        87.26 o                         
  11   4   5       1340.37       1618.92       222.32 o                         
 -13   5   5        638.52        592.58       113.35 o                         
 -12   5   5         11.79          2.01        31.95 o                         
 -11   5   5        175.42         95.61        36.80 o                         
 -10   5   5       2506.24       2444.77       121.77 o                         
  -9   5   5       3765.71       3694.48       115.75 o                         
  -8   5   5       2434.81       2332.98        89.39 o                         
  -7   5   5        298.71        286.09        43.89 o                         
  -6   5   5       8332.81       8826.00       151.72 o                         
  -5   5   5       2029.53       2220.67        74.40 o                         
  -4   5   5       6790.62       6948.93       293.31 o                         
  -3   5   5       2953.21       3039.37       168.89 o                         
  -2   5   5       1132.11       1048.19        59.83 o                         
  -1   5   5       1837.17       1763.08        86.88 o                         
   0   5   5       2099.98       1999.19        65.76 o                         
   1   5   5       7833.01       8105.49       223.85 o                         
   2   5   5        552.81        605.55        36.81 o                         
   3   5   5       1974.66       1792.60        70.60 o                         
   4   5   5       7432.22       7462.36       155.92 o                         
   5   5   5         33.57         33.79        20.83 o                         
   6   5   5       1092.90       1154.81        82.67 o                         
   7   5   5       1355.62       1185.80        76.94 o                         
   8   5   5       1108.69       1328.30       109.18 o                         
   9   5   5        198.92        191.64       138.24 o                         
  10   5   5        293.94        215.75       104.08 o                         
 -13   6   5        107.30        102.74        39.92 o                         
 -12   6   5          0.48        -52.32        52.32 o                         
 -11   6   5        295.92        229.24        48.25 o                         
 -10   6   5        902.69        842.42        75.65 o                         
  -9   6   5       1686.42       1487.76        76.56 o                         
  -8   6   5       1037.96        893.65        57.59 o                         
  -7   6   5       1128.12       1027.22        57.83 o                         
  -6   6   5        435.22        445.85        38.87 o                         
  -5   6   5       2467.82       2479.56        81.01 o                         
  -4   6   5        592.99        772.85        94.41 o                         
  -3   6   5        403.00        377.81        48.15 o                         
  -2   6   5          1.43         13.56        19.40 o                         
  -1   6   5       3757.23       4030.84        90.24 o                         
   0   6   5       1278.08       1152.24        62.16 o                         
   1   6   5       1659.97       1693.45        74.17 o                         
   2   6   5       3531.07       3822.17        87.87 o                         
   3   6   5       2825.33       2782.04        54.26 o                         
   4   6   5       1854.70       1768.86        73.80 o                         
   5   6   5       1623.11       1634.42        68.02 o                         
   6   6   5        169.68        126.00        25.68 o                         
   7   6   5        554.24        505.35        70.24 o                         
   8   6   5          3.66         59.81        70.02 o                         
   9   6   5        425.00        170.55       101.18 o                         
  10   6   5        125.55        142.66        80.86 o                         
 -13   7   5          2.59        -61.54        61.54 o                         
 -12   7   5        105.74         73.38        60.83 o                         
 -11   7   5       2080.86       2088.18       123.04 o                         
 -10   7   5       1541.54       1487.66       102.56 o                         
  -9   7   5        144.46        108.86        42.44 o                         
  -8   7   5        653.69        576.75        48.76 o                         
  -7   7   5        776.03        788.03        52.73 o                         
  -6   7   5        876.98        872.83        81.00 o                         
  -5   7   5         85.40         84.49        22.85 o                         
  -4   7   5       7616.50       7708.85       142.50 o                         
  -3   7   5       1193.75       1254.65        82.29 o                         
  -2   7   5       3657.87       3662.58       105.81 o                         
  -1   7   5       4380.49       4357.76        97.67 o                         
   0   7   5       2782.88       2726.29        75.59 o                         
   1   7   5       3926.49       4164.43       119.59 o                         
   2   7   5        212.86        198.32        23.55 o                         
   3   7   5       3367.99       3341.91        67.13 o                         
   4   7   5         57.50         61.89        10.25 o                         
   5   7   5          1.60        -15.36        20.21 o                         
   6   7   5        791.65        746.69        65.93 o                         
   7   7   5        515.31        523.63        72.05 o                         
   8   7   5        214.15         13.25        79.40 o                         
   9   7   5          4.03       -123.07       123.07 o                         
 -13   8   5         12.74        -57.59        57.59 o                         
 -12   8   5        692.55        724.37       107.30 o                         
 -11   8   5        316.94        330.95        59.00 o                         
 -10   8   5         10.21        -39.08        39.08 o                         
  -9   8   5          5.70          4.71        19.82 o                         
  -8   8   5        421.13        353.54        38.97 o                         
  -7   8   5        201.20        170.00        38.19 o                         
  -6   8   5       2192.90       2179.47       195.88 o                         
  -5   8   5        309.99        287.18        41.11 o                         
  -4   8   5       1642.38       1708.39        85.41 o                         
  -3   8   5       2585.77       2696.88        99.30 o                         
  -2   8   5       2788.17       2828.98        85.52 o                         
  -1   8   5         26.23         37.73        20.78 o                         
   0   8   5        497.42        522.33        32.97 o                         
   1   8   5       1687.06       1702.84        59.55 o                         
   2   8   5         60.78         42.42        14.54 o                         
   3   8   5       2458.58       2462.32        61.84 o                         
   4   8   5       1368.63       1417.00        46.41 o                         
   5   8   5         16.62         32.23        18.96 o                         
   6   8   5       2346.91       2352.27        87.68 o                         
   7   8   5       4203.21       4552.32       349.98 o                         
   8   8   5       2319.06       1970.17       247.32 o                         
   9   8   5         24.19         -0.50        83.86 o                         
 -13   9   5        326.31        460.12       100.62 o                         
 -12   9   5         31.99         16.97       107.29 o                         
 -11   9   5          8.72         39.43        46.63 o                         
 -10   9   5       1644.72       1709.83       114.11 o                         
  -9   9   5         23.89          9.16        33.51 o                         
  -8   9   5        207.46        239.92        49.43 o                         
  -7   9   5        462.62        457.57        41.36 o                         
  -6   9   5       2636.07       2568.55       284.47 o                         
  -5   9   5       2405.84       2466.48       153.89 o                         
  -4   9   5       1010.07       1042.63        72.84 o                         
  -3   9   5       2751.91       2697.35        88.96 o                         
  -2   9   5        393.98        379.45        36.99 o                         
  -1   9   5       2041.55       2117.92        84.75 o                         
   0   9   5       3249.83       3300.74       101.80 o                         
   1   9   5       2659.42       2714.01       167.81 o                         
   2   9   5       1835.42       1745.74        44.04 o                         
   3   9   5         34.64         29.81        15.80 o                         
   4   9   5         32.65          3.49        43.82 o                         
   5   9   5       1119.95       1007.34        47.72 o                         
   6   9   5       1409.91       1416.97       201.50 o                         
   7   9   5         69.37         21.54        82.85 o                         
   8   9   5        563.65        528.83       150.74 o                         
   9   9   5       3495.98       4174.07       362.74 o                         
 -12  10   5       1388.12       1625.41       186.26 o                         
 -11  10   5        707.26        839.94       158.31 o                         
 -10  10   5        500.83        404.66        93.38 o                         
  -9  10   5        637.72        555.02        71.15 o                         
  -8  10   5       7943.90       7810.70       225.97 o                         
  -7  10   5        695.41        652.04        44.79 o                         
  -6  10   5       2627.66       2671.87        88.90 o                         
  -5  10   5        274.08        224.10        50.36 o                         
  -4  10   5       1124.89       1103.58        68.53 o                         
  -3  10   5        152.65        186.07        31.87 o                         
  -2  10   5       1320.02       1277.43        65.49 o                         
  -1  10   5       1257.72       1306.48        72.49 o                         
   0  10   5        475.89        452.77        54.76 o                         
   1  10   5       4716.59       4979.70       139.64 o                         
   2  10   5       3377.40       3306.66       130.64 o                         
   3  10   5        387.90        412.55        46.94 o                         
   4  10   5         38.00         35.96        32.54 o                         
   5  10   5        504.74        400.16       115.71 o                         
   6  10   5       3149.82       2861.93       282.68 o                         
   7  10   5        262.45        145.72       115.06 o                         
   8  10   5         74.70       -115.54       115.54 o                         
 -11  11   5         33.29        -64.32        64.32 o                         
 -10  11   5        842.32        750.86        85.80 o                         
  -9  11   5        924.66        987.52       145.41 o                         
  -8  11   5        845.02        809.35        82.62 o                         
  -7  11   5         35.01        -22.17        41.12 o                         
  -6  11   5       1125.52       1101.88        52.77 o                         
  -5  11   5        476.61        581.67        75.74 o                         
  -4  11   5        747.51        823.86        56.41 o                         
  -3  11   5         70.23         78.94        24.74 o                         
  -2  11   5        374.10        420.76        46.69 o                         
  -1  11   5       1100.93       1030.78        68.11 o                         
   0  11   5       1430.35       1497.71       100.10 o                         
   1  11   5        234.27        224.82        24.76 o                         
   2  11   5        383.53        373.11        49.04 o                         
   3  11   5        122.83        111.83        39.85 o                         
   4  11   5       1723.80       1798.16       212.45 o                         
   5  11   5       1520.30       1792.10       216.89 o                         
   6  11   5        218.55        427.87       135.80 o                         
   7  11   5        314.42        456.08       142.77 o                         
   8  11   5       1369.93       1210.73       207.56 o                         
 -10  12   5         68.60        -18.85        47.07 o                         
  -9  12   5       1120.23       1096.64       110.14 o                         
  -8  12   5         45.88         39.87        45.10 o                         
  -7  12   5        461.06        513.65        84.61 o                         
  -6  12   5        862.80        882.54        53.20 o                         
  -5  12   5        707.85        755.30        60.36 o                         
  -4  12   5        101.65         83.24        32.57 o                         
  -3  12   5        594.04        555.31        54.66 o                         
  -2  12   5        343.77        393.27        46.93 o                         
  -1  12   5       2965.90       3066.30       111.02 o                         
   0  12   5       1028.46       1011.97        58.80 o                         
   1  12   5       1447.89       1543.57       165.03 o                         
   2  12   5         28.32         76.94        28.39 o                         
   3  12   5        367.15        386.67        46.99 o                         
   4  12   5        243.12        130.66        86.10 o                         
   5  12   5       1403.19       1487.12       206.34 o                         
   6  12   5          5.01       -127.72       127.72 o                         
   7  12   5       1314.09        962.48       186.71 o                         
 -10  13   5          1.87        -73.38        73.38 o                         
  -9  13   5         24.18        -10.21        45.96 o                         
  -8  13   5        721.49        722.58        97.75 o                         
  -7  13   5       2836.40       2795.39       171.98 o                         
  -6  13   5         82.34         53.51        44.70 o                         
  -5  13   5       1988.48       2075.56       114.49 o                         
  -4  13   5       3465.50       3741.44       158.92 o                         
  -3  13   5       2471.98       2543.45       107.66 o                         
  -2  13   5         50.46         74.72        35.70 o                         
  -1  13   5        419.55        392.09        62.48 o                         
   0  13   5        955.65        991.69        95.08 o                         
   1  13   5       1341.94       1543.65       115.06 o                         
   2  13   5        504.28        419.51       111.77 o                         
   3  13   5        304.83        148.50        80.46 o                         
   4  13   5        106.25        107.70        94.87 o                         
   5  13   5        537.58        288.05       109.00 o                         
   6  13   5        227.44        359.78       133.77 o                         
   7  13   5        407.05        374.65       128.09 o                         
  -8  14   5        139.86        292.39       100.42 o                         
  -7  14   5        418.47        380.37       109.87 o                         
  -6  14   5       1388.90       1162.58       168.01 o                         
  -5  14   5       1262.60       1303.63       102.65 o                         
  -4  14   5         12.44         42.43        76.95 o                         
  -3  14   5       1140.38       1283.47       102.62 o                         
  -2  14   5        947.85        888.71        89.64 o                         
  -1  14   5         65.54         63.47        37.67 o                         
   0  14   5       1322.05       1247.62       110.21 o                         
   1  14   5        341.85        314.84        62.37 o                         
   2  14   5         22.45        -46.12        59.22 o                         
   3  14   5        514.35        654.22       142.68 o                         
   4  14   5       1716.61       1458.49       212.91 o                         
   5  14   5         81.38         98.23        83.62 o                         
   6  14   5        945.47        741.63       172.55 o                         
  -6  15   5        444.56        511.57       126.01 o                         
  -5  15   5         49.32         64.70        88.91 o                         
  -4  15   5        246.63        270.47       112.24 o                         
  -3  15   5          1.04        -56.16        90.14 o                         
  -2  15   5       1008.04       1128.03       162.05 o                         
  -1  15   5        895.69        939.81        99.31 o                         
   0  15   5         21.08        -45.77        45.77 o                         
   1  15   5        795.66        843.73        96.71 o                         
   2  15   5       1253.88       1454.36       201.98 o                         
   3  15   5       1513.58       1627.79       217.02 o                         
   4  15   5        104.06        215.34       105.57 o                         
   5  15   5       1894.69       1683.07       227.54 o                         
  -5  16   5          0.15        -26.76        90.21 o                         
  -4  16   5        365.76        404.04       117.37 o                         
  -3  16   5        342.98        372.36       116.61 o                         
  -2  16   5       1030.79       1154.13       165.69 o                         
  -1  16   5         57.97         61.26        65.12 o                         
   0  16   5         10.24         14.05        41.88 o                         
   1  16   5        408.91        119.11        73.56 o                         
   2  16   5       1038.37        908.24       167.78 o                         
   3  16   5         10.19        -83.69        89.80 o                         
   4  16   5          1.09        -98.04        98.04 o                         
   5  16   5        220.65        282.49        96.70 o                         
  -2  17   5       2043.24       2399.83       228.72 o                         
  -1  17   5         30.70         92.99        77.69 o                         
   0  17   5       1578.42       1868.62       197.19 o                         
   3  17   5        370.22        415.44       114.39 o                         
   4  17   5        192.41        257.77       105.87 o                         
 -15   0   6          4.31         52.42        47.66 o                         
 -14   0   6         54.01        -53.14        53.14 o                         
 -13   0   6       4045.12       3996.91       248.68 o                         
 -12   0   6        121.39         89.80        54.87 o                         
 -11   0   6       1280.90       1395.03       149.35 o                         
 -10   0   6        274.28        381.54        84.25 o                         
  -9   0   6       1274.50       1273.47       140.75 o                         
  -7   0   6       3820.16       3828.73       204.72 o                         
  -5   0   6       8840.30       8543.78       333.89 o                         
  -4   0   6        400.99        404.69        41.03 o                         
  -3   0   6       2915.90       3295.24       154.19 o                         
  -2   0   6       9471.99       9489.42       236.71 o                         
  -1   0   6       9221.41       8703.05       215.58 o                         
   0   0   6        476.47        553.47        55.07 o                         
   1   0   6       9637.40       9995.95       183.71 o                         
   2   0   6      15331.24      15171.61       288.60 o                         
   3   0   6       8512.76       8267.05       143.17 o                         
   4   0   6       9401.04       8601.28       142.50 o                         
   5   0   6        372.32        333.17        38.33 o                         
   6   0   6         14.25         10.49        24.95 o                         
   7   0   6       2065.35       2037.62       203.01 o                         
   8   0   6       8969.62       9362.14       446.40 o                         
   9   0   6       4402.90       4099.57       312.13 o                         
  10   0   6        249.40        288.70       112.21 o                         
  11   0   6          5.61         20.28        53.61 o                         
 -15   1   6        786.58        696.47       108.26 o                         
 -14   1   6         38.17         18.36        42.13 o                         
 -13   1   6       1889.30       2126.71       130.76 o                         
 -12   1   6         27.42         -6.73        46.45 o                         
 -11   1   6        186.53        238.32        43.21 o                         
 -10   1   6        502.82        317.51        46.40 o                         
  -9   1   6       3830.08       3672.58       135.92 o                         
  -8   1   6        245.75        174.02        36.20 o                         
  -7   1   6       1037.27       1144.51        54.42 o                         
  -6   1   6        334.37        377.99        32.59 o                         
  -5   1   6      16799.38      16444.04       179.32 o                         
  -4   1   6       8464.79       8799.04       171.58 o                         
  -3   1   6       5458.96       5575.29       217.56 o                         
  -2   1   6        198.81        205.84        32.91 o                         
  -1   1   6       4022.27       3956.13        84.46 o                         
   0   1   6       6560.92       6789.20       104.80 o                         
   1   1   6      16892.43      17266.13       147.67 o                         
   2   1   6       4468.53       4683.12        85.22 o                         
   3   1   6         21.80         45.16        16.73 o                         
   4   1   6       1977.76       1888.46        71.61 o                         
   5   1   6        651.54        632.16        44.01 o                         
   6   1   6       1057.79       1073.22        57.76 o                         
   7   1   6         45.66         15.93        25.41 o                         
   8   1   6        379.35        411.33        78.52 o                         
   9   1   6       1418.28       1231.76       185.91 o                         
  10   1   6       3165.42       3338.21       202.20 o                         
  11   1   6          1.66        -59.42        84.92 o                         
 -15   2   6        750.24        484.74        97.19 o                         
 -14   2   6        145.83        171.99        76.26 o                         
 -13   2   6         33.35          6.77        51.02 o                         
 -12   2   6        955.72        920.38        78.14 o                         
 -11   2   6       5008.39       5581.86       186.30 o                         
 -10   2   6       1146.45       1098.23        85.26 o                         
  -9   2   6          3.17        -18.48        27.86 o                         
  -8   2   6       3058.89       3107.09       123.10 o                         
  -7   2   6      15974.09      15792.73       201.57 o                         
  -6   2   6        445.70        521.96        35.06 o                         
  -5   2   6        126.69        104.86        19.16 o                         
  -4   2   6       1298.69       1343.24        71.78 o                         
  -3   2   6       8600.78       8400.78       170.39 o                         
  -2   2   6          9.17          5.96        21.03 o                         
  -1   2   6       1641.32       1676.67        74.04 o                         
   0   2   6       1401.23       1383.46        49.34 o                         
   1   2   6       1374.35       1291.38        68.28 o                         
   2   2   6        559.44        530.10        25.94 o                         
   3   2   6       2809.91       2730.62        88.07 o                         
   4   2   6        691.97        760.21        50.60 o                         
   5   2   6          5.79        -15.54        20.92 o                         
   6   2   6        568.32        536.16        49.01 o                         
   7   2   6        213.22        213.07        37.12 o                         
   8   2   6        648.39        479.10        96.19 o                         
   9   2   6        867.69        546.01        89.88 o                         
  10   2   6        554.70        520.36        91.85 o                         
  11   2   6        487.94        394.11        76.74 o                         
 -14   3   6         96.39        122.48        67.22 o                         
 -13   3   6          0.46        -77.07        77.07 o                         
 -12   3   6        641.63        760.43        79.40 o                         
 -11   3   6         35.25         53.91        30.63 o                         
 -10   3   6         29.33          7.30        28.26 o                         
  -9   3   6       2031.96       1805.06       133.50 o                         
  -8   3   6       1163.48       1077.15        87.34 o                         
  -7   3   6        668.83        674.14        51.75 o                         
  -6   3   6       2311.52       2343.85        67.32 o                         
  -5   3   6         10.09          2.52        26.24 o                         
  -4   3   6       1542.98       1670.47        83.46 o                         
  -3   3   6        799.77        800.40        86.97 o                         
  -2   3   6       1108.07       1215.00        70.16 o                         
  -1   3   6        194.35        188.93        25.70 o                         
   0   3   6       1401.48       1557.92        74.55 o                         
   1   3   6          4.82         -0.30        12.02 o                         
   2   3   6        230.97        192.53        16.87 o                         
   3   3   6       4879.02       4965.13       138.92 o                         
   4   3   6       1179.89       1168.81        63.91 o                         
   5   3   6         14.51         40.60        22.20 o                         
   6   3   6        137.79        169.67        33.49 o                         
   7   3   6        868.15        786.47        62.72 o                         
   8   3   6        133.75        189.09        57.69 o                         
   9   3   6        236.07        221.63        69.67 o                         
  10   3   6        139.87        180.94        66.03 o                         
 -14   4   6        219.52        148.66        56.22 o                         
 -13   4   6         52.62         40.09        40.31 o                         
 -12   4   6        738.62        736.12        80.14 o                         
 -11   4   6       2342.26       2611.20       143.97 o                         
 -10   4   6        635.34        730.16        76.88 o                         
  -9   4   6         17.02          0.04        38.08 o                         
  -8   4   6       2935.69       2958.15       164.24 o                         
  -7   4   6       3751.21       3659.64       116.01 o                         
  -6   4   6       3017.09       3132.79        69.85 o                         
  -5   4   6         24.42         15.22        21.49 o                         
  -4   4   6       1884.54       1989.13        67.09 o                         
  -3   4   6       7817.47       7803.99       181.10 o                         
  -2   4   6       1529.10       1735.74        86.23 o                         
  -1   4   6         17.85         42.85        19.63 o                         
   0   4   6         71.07         64.09        19.78 o                         
   1   4   6        442.43        333.89        36.34 o                         
   2   4   6       1360.43       1217.26        46.83 o                         
   3   4   6       1567.60       1509.80        71.35 o                         
   4   4   6         39.82         36.89        19.46 o                         
   5   4   6        351.46        374.75        43.52 o                         
   6   4   6        749.41        698.99        65.74 o                         
   7   4   6       1087.08       1108.18        75.46 o                         
   8   4   6        421.16        345.30       103.79 o                         
   9   4   6         25.15         74.30        45.54 o                         
  10   4   6        336.16         38.39        84.48 o                         
 -13   5   6        293.69        337.44        91.96 o                         
 -12   5   6         26.30        -28.31        81.89 o                         
 -11   5   6       1771.80       1781.72       124.16 o                         
 -10   5   6        287.71        199.00        49.64 o                         
  -9   5   6       1676.21       1855.01       121.56 o                         
  -8   5   6        227.79        166.85        32.85 o                         
  -7   5   6       1692.87       1732.90       103.97 o                         
  -6   5   6        413.92        445.97        38.58 o                         
  -5   5   6       3430.76       3683.02        96.91 o                         
  -4   5   6       2829.03       2776.97        96.52 o                         
  -3   5   6       6439.79       6417.42       148.17 o                         
  -2   5   6       4338.87       4259.60       138.69 o                         
  -1   5   6       5810.17       5871.59       203.89 o                         
   0   5   6       7609.19       7648.38       132.10 o                         
   1   5   6      10353.98      10595.20       157.88 o                         
   2   5   6        364.67        396.89        32.88 o                         
   3   5   6          5.51          0.11        15.60 o                         
   4   5   6       2766.03       2805.31       101.96 o                         
   5   5   6       4955.51       4979.33       141.86 o                         
   6   5   6       1391.12       1475.81        83.79 o                         
   7   5   6       2120.29       1891.17       133.13 o                         
   8   5   6        141.46         87.61        39.75 o                         
   9   5   6         15.64        -28.58        39.54 o                         
  10   5   6        713.96        565.52       146.80 o                         
 -13   6   6        596.27        589.82        75.66 o                         
 -12   6   6        471.36        354.75        74.88 o                         
 -11   6   6        692.70        644.53        81.28 o                         
 -10   6   6        214.18         94.39        41.53 o                         
  -9   6   6        511.87        648.33        81.04 o                         
  -8   6   6         16.10        -18.06        27.56 o                         
  -7   6   6       2784.81       2783.17       127.41 o                         
  -6   6   6       4565.18       4820.63       173.40 o                         
  -5   6   6       2212.85       2248.42        79.29 o                         
  -4   6   6        357.15        425.66        43.50 o                         
  -3   6   6       8142.73       8187.51       160.87 o                         
  -2   6   6       9004.09       8845.07       162.32 o                         
  -1   6   6      18084.04      18006.20       291.01 o                         
   0   6   6        230.58        229.91        29.22 o                         
   1   6   6        208.69        245.49        34.06 o                         
   2   6   6       5762.17       5831.00       171.69 o                         
   3   6   6       4462.90       4293.37       102.40 o                         
   4   6   6        392.59        355.80        34.78 o                         
   5   6   6        572.10        643.58        53.54 o                         
   6   6   6       3715.16       3651.38       164.20 o                         
   7   6   6       1311.72       1456.19       113.45 o                         
   8   6   6       3361.27       4056.43       479.95 o                         
   9   6   6        820.31        511.57       145.08 o                         
 -13   7   6        607.52        699.25       159.62 o                         
 -12   7   6        179.95        251.27        58.15 o                         
 -11   7   6          1.66        -59.13        79.11 o                         
 -10   7   6        533.25        491.46        71.77 o                         
  -9   7   6       8698.28       8813.05       205.97 o                         
  -8   7   6        210.22        197.49        34.43 o                         
  -7   7   6        613.77        508.37        49.03 o                         
  -6   7   6        155.03        158.50        42.64 o                         
  -5   7   6      16026.66      16307.90       258.00 o                         
  -4   7   6        381.77        355.12        35.87 o                         
  -3   7   6         38.21         41.07        27.60 o                         
  -2   7   6       4043.80       4150.06       101.61 o                         
  -1   7   6       5548.72       5514.19       111.62 o                         
   0   7   6       1965.71       1996.91       105.72 o                         
   1   7   6       2781.99       2734.33       130.88 o                         
   2   7   6        539.33        514.69        46.60 o                         
   3   7   6         57.71         54.73        13.17 o                         
   4   7   6        373.23        348.33        46.41 o                         
   5   7   6       1298.52       1266.35        88.21 o                         
   6   7   6        836.27        890.79       118.74 o                         
   7   7   6         11.69        -47.28        62.39 o                         
   8   7   6         76.39         83.52        99.88 o                         
   9   7   6        198.98        -61.47        82.66 o                         
 -13   8   6        475.75        433.73        68.09 o                         
 -12   8   6        299.64        191.52        54.00 o                         
 -11   8   6       2996.64       2851.71       172.55 o                         
 -10   8   6        393.76        273.67        64.23 o                         
  -9   8   6        492.71        598.99        87.02 o                         
  -8   8   6        474.90        400.21        47.74 o                         
  -7   8   6       5102.37       5217.50       173.45 o                         
  -6   8   6        499.29        468.03        69.12 o                         
  -5   8   6        218.13        178.39        38.45 o                         
  -4   8   6       1402.60       1404.15        98.12 o                         
  -3   8   6       3843.86       4003.94       136.22 o                         
  -2   8   6        444.05        488.12        39.65 o                         
  -1   8   6         43.63         46.55        18.76 o                         
   0   8   6        759.84        726.24        58.36 o                         
   1   8   6       3035.55       2743.74       200.09 o                         
   2   8   6        176.42        129.30        27.72 o                         
   3   8   6       1311.85       1313.46        65.26 o                         
   4   8   6       1303.00       1309.02        45.35 o                         
   5   8   6       1745.97       1934.86       102.50 o                         
   6   8   6       1055.51       1055.91        80.83 o                         
   7   8   6        393.75        550.32       146.86 o                         
   8   8   6        491.40        621.42       159.10 o                         
 -13   9   6         51.59         32.17        54.98 o                         
 -12   9   6        140.14         89.19       134.40 o                         
 -11   9   6        424.65        372.43        73.49 o                         
 -10   9   6        890.05        742.04        96.94 o                         
  -9   9   6         12.03        -47.41        47.41 o                         
  -8   9   6       2024.41       2182.88        97.85 o                         
  -7   9   6        285.46        246.50        19.89 o                         
  -6   9   6       2014.07       2079.71       179.22 o                         
  -5   9   6        949.58        861.80        84.04 o                         
  -4   9   6       2792.91       2749.35       113.15 o                         
  -3   9   6        721.88        662.35        48.04 o                         
  -2   9   6       2353.32       2351.92        83.83 o                         
  -1   9   6       1823.10       1889.48        74.29 o                         
   0   9   6          0.12          6.16        25.15 o                         
   1   9   6        366.90        371.40        63.81 o                         
   2   9   6       1106.94        979.54        39.35 o                         
   3   9   6       2426.06       2429.52        69.76 o                         
   4   9   6          1.95          4.87        16.45 o                         
   5   9   6        398.14         97.87        80.28 o                         
   6   9   6       2144.98       2251.92       252.08 o                         
   7   9   6        368.27        374.29       120.94 o                         
   8   9   6         56.00        -20.59       126.04 o                         
 -12  10   6        227.05        138.40       108.38 o                         
 -11  10   6        985.98       1024.75       109.64 o                         
 -10  10   6        732.93        893.32       104.40 o                         
  -9  10   6         14.74        -40.03        45.93 o                         
  -8  10   6        319.72        308.93       127.91 o                         
  -7  10   6       2074.79       2056.97        59.74 o                         
  -6  10   6        167.88        203.66        49.41 o                         
  -5  10   6       1046.19       1187.69       101.08 o                         
  -4  10   6        366.24        439.70        42.05 o                         
  -3  10   6       1031.06        941.61        58.51 o                         
  -2  10   6        111.39        138.44        28.89 o                         
  -1  10   6         16.81        -13.25        21.20 o                         
   0  10   6       1661.82       1759.97       152.71 o                         
   1  10   6         23.68         22.52        22.64 o                         
   2  10   6        184.71        175.30        21.04 o                         
   3  10   6        509.75        417.11        29.87 o                         
   4  10   6         61.87         78.68        67.89 o                         
   5  10   6       1226.49       1046.54       177.49 o                         
   6  10   6         13.00        -98.07        98.07 o                         
   7  10   6        347.59        389.10       161.31 o                         
   8  10   6         57.37         62.92       100.99 o                         
 -11  11   6          6.94        -76.97        76.97 o                         
 -10  11   6         45.40        -60.19        60.19 o                         
  -9  11   6        144.64        117.39        55.21 o                         
  -8  11   6        420.59        297.41        68.49 o                         
  -7  11   6        657.78        626.53        97.22 o                         
  -6  11   6        469.63        410.75        67.94 o                         
  -5  11   6        848.88        776.61        75.28 o                         
  -4  11   6       3777.64       3935.40       136.24 o                         
  -3  11   6       3168.86       3223.94       107.37 o                         
  -2  11   6        227.91        232.39        46.66 o                         
  -1  11   6        148.25        128.68        31.89 o                         
   0  11   6        753.40        692.21        66.17 o                         
   1  11   6       3218.89       3170.63       148.96 o                         
   2  11   6         38.90         22.58        50.22 o                         
   3  11   6       1256.10       1142.57       162.04 o                         
   4  11   6        300.73        287.28       100.34 o                         
   5  11   6        917.87        829.48       163.44 o                         
   6  11   6         47.01          1.93        83.94 o                         
   7  11   6       1109.73        881.11       183.22 o                         
 -11  12   6        470.35        360.02       111.52 o                         
 -10  12   6          0.36         -6.95        68.59 o                         
  -9  12   6        592.02        524.23        87.61 o                         
  -8  12   6       1219.14       1169.23       114.24 o                         
  -7  12   6       2062.35       2077.72       148.80 o                         
  -6  12   6        683.28        688.66        60.08 o                         
  -5  12   6        836.40        866.02        67.11 o                         
  -4  12   6         32.93         54.90        30.32 o                         
  -3  12   6         11.19          7.99        48.29 o                         
  -2  12   6       3022.56       2975.29       119.78 o                         
  -1  12   6       2253.80       2320.32       128.99 o                         
   0  12   6        293.87        136.91        63.27 o                         
   1  12   6          7.50        -65.72        65.72 o                         
   2  12   6       2249.01       2241.54       216.59 o                         
   3  12   6       2362.80       2452.25       238.18 o                         
   4  12   6        477.02        319.84       105.64 o                         
   5  12   6       1352.98       1388.71       210.09 o                         
   6  12   6        840.67        987.68       190.07 o                         
 -11  13   6         20.39         46.33        45.27 o                         
 -10  13   6        517.71        402.45        99.10 o                         
  -9  13   6       3750.12       3673.22       210.77 o                         
  -8  13   6          0.80        -20.80        48.18 o                         
  -7  13   6        335.40        269.21        68.95 o                         
  -6  13   6         58.79         62.52        42.62 o                         
  -5  13   6       3305.64       3391.19       132.77 o                         
  -4  13   6        155.74        199.40        50.47 o                         
  -3  13   6        307.43        255.17        52.53 o                         
  -2  13   6          9.33        -34.03        34.03 o                         
  -1  13   6         26.22         70.16        41.53 o                         
   0  13   6       2056.79       2019.87       132.02 o                         
   1  13   6        488.68        309.39        91.49 o                         
   2  13   6       1190.13       1279.18       172.12 o                         
   3  13   6        424.84        430.26       117.11 o                         
   4  13   6        510.04        414.46       117.78 o                         
   5  13   6       1333.13       1680.22       234.07 o                         
   6  13   6        111.58       -112.11       112.11 o                         
 -10  14   6         44.05        199.39        78.97 o                         
  -9  14   6        102.39        412.98       104.25 o                         
  -8  14   6          2.83         -5.41        42.49 o                         
  -7  14   6       1034.48       1168.30       172.56 o                         
  -6  14   6        847.71        907.42       150.69 o                         
  -5  14   6          5.32         10.80        67.28 o                         
  -4  14   6        102.40         53.58        63.43 o                         
  -3  14   6       2581.94       2768.43       150.48 o                         
  -2  14   6        309.67        235.03        53.52 o                         
  -1  14   6        805.40        858.94       105.32 o                         
   0  14   6        691.62        628.98        82.19 o                         
   1  14   6       1246.87       1413.85       184.92 o                         
   2  14   6        292.91        211.22        94.77 o                         
   3  14   6         26.88        -46.13        62.98 o                         
   4  14   6        867.94        970.79       178.11 o                         
   5  14   6        498.57        463.02       121.09 o                         
  -6  15   6       1240.98       1535.93       200.72 o                         
  -5  15   6          2.59          9.00        83.20 o                         
  -4  15   6       1214.44       1092.04       171.28 o                         
  -3  15   6          3.33        -48.95        78.37 o                         
  -2  15   6       1765.29       2028.17       139.80 o                         
  -1  15   6        429.07        438.77        71.60 o                         
   0  15   6        105.40         60.51        38.16 o                         
   1  15   6         40.02         50.53        55.51 o                         
   2  15   6       1183.19       1174.59       181.51 o                         
   3  15   6        468.61        590.77       142.39 o                         
   4  15   6         11.21        -91.09        91.09 o                         
   5  15   6        338.49        651.00       158.42 o                         
  -4  16   6       2061.97       1914.66       210.80 o                         
  -3  16   6         65.26         23.20        66.43 o                         
  -2  16   6          0.61        -22.11        79.80 o                         
  -1  16   6       1018.01        902.30       144.68 o                         
   0  16   6       1830.95       1499.17       189.06 o                         
   1  16   6         36.12        -67.79        70.98 o                         
   2  16   6        143.87        142.13        75.38 o                         
   3  16   6        119.27        -63.71        88.22 o                         
   4  16   6        330.97        394.84       141.10 o                         
  -1  17   6        105.39         65.13        87.28 o                         
   3  17   6        635.67        706.96       146.24 o                         
 -15   1   7         20.21        107.04        44.84 o                         
 -14   1   7        171.03        144.17        48.78 o                         
 -13   1   7        171.77        214.27        57.40 o                         
 -12   1   7          1.76          3.08        54.29 o                         
 -11   1   7        687.07        687.51       115.43 o                         
 -10   1   7        495.08        639.40       110.29 o                         
  -9   1   7        828.24        819.41       127.25 o                         
  -8   1   7       1944.79       1629.17       163.21 o                         
  -7   1   7        612.53        530.47        69.09 o                         
  -6   1   7       4534.67       4589.60       129.29 o                         
  -5   1   7        146.95        124.13        21.15 o                         
  -4   1   7      13354.84      13146.73       221.66 o                         
  -3   1   7       1225.95       1243.75        57.68 o                         
  -2   1   7         56.18         27.59        26.86 o                         
  -1   1   7       5538.98       5800.96       126.06 o                         
   0   1   7        148.59        139.52        20.91 o                         
   1   1   7       1895.51       2069.92        55.78 o                         
   2   1   7        332.26        375.72        22.93 o                         
   3   1   7        683.67        620.10        43.82 o                         
   4   1   7       1272.60       1300.01        62.43 o                         
   5   1   7       3053.62       3025.40        94.18 o                         
   6   1   7         10.92          8.82        25.66 o                         
   7   1   7       1923.29       1930.01       142.72 o                         
   8   1   7         21.28        -63.40        63.40 o                         
   9   1   7        451.38        364.89       134.94 o                         
  10   1   7        129.92        -10.60       213.54 o                         
  11   1   7        592.67        733.02       149.22 o                         
 -15   2   7          1.36        -76.44        76.44 o                         
 -14   2   7        120.89         95.33       127.05 o                         
 -13   2   7          3.96         57.25        51.20 o                         
 -12   2   7       2374.39       2750.37       252.39 o                         
 -11   2   7        153.94        159.36        62.90 o                         
 -10   2   7        927.99        951.08        80.57 o                         
  -9   2   7       1047.35       1034.13        81.63 o                         
  -8   2   7        358.26        388.37        53.47 o                         
  -7   2   7         78.20         65.11        21.45 o                         
  -6   2   7       7160.53       7367.27       155.23 o                         
  -5   2   7         39.97         49.97        22.33 o                         
  -4   2   7        104.64        119.20        28.18 o                         
  -3   2   7       3550.65       3436.76       115.78 o                         
  -2   2   7      10030.24      10011.98       155.64 o                         
  -1   2   7      13071.27      13662.00       171.09 o                         
   0   2   7       6115.09       6432.30       111.60 o                         
   1   2   7        344.35        376.56        26.29 o                         
   2   2   7       8214.59       7915.67        96.31 o                         
   3   2   7       4386.14       4458.50       118.58 o                         
   4   2   7       5516.12       5499.32       135.03 o                         
   5   2   7        964.06        921.60        59.28 o                         
   6   2   7          6.96         21.19        29.15 o                         
   7   2   7        551.23        653.70        86.82 o                         
   8   2   7        952.19        987.78       111.70 o                         
   9   2   7        570.46        441.50        93.19 o                         
  10   2   7       1169.54       1253.00       132.60 o                         
 -14   3   7       2552.17       2914.49       234.66 o                         
 -13   3   7         52.71        -72.65        72.65 o                         
 -12   3   7        626.93        589.12        71.49 o                         
 -11   3   7         22.78         -0.73        33.95 o                         
 -10   3   7        965.81        883.21        81.98 o                         
  -9   3   7          4.28        -14.63        80.63 o                         
  -8   3   7       2970.85       3052.28       139.02 o                         
  -7   3   7       1835.92       1920.72        61.65 o                         
  -6   3   7       2091.71       2000.87        62.81 o                         
  -5   3   7       3912.49       3915.55       134.66 o                         
  -4   3   7       9236.88       9116.68       340.40 o                         
  -3   3   7       4909.77       5058.90       147.12 o                         
  -2   3   7       6458.53       6559.41       131.71 o                         
  -1   3   7       5398.33       5555.54       120.68 o                         
   0   3   7      26425.47      26864.21       235.00 o                         
   1   3   7      10491.57      10593.58       129.08 o                         
   2   3   7      13793.44      13979.55       138.87 o                         
   3   3   7       1544.07       1532.53        73.55 o                         
   4   3   7       4653.48       4524.32       128.59 o                         
   5   3   7        367.29        328.92        40.57 o                         
   6   3   7       3465.42       3645.19       123.18 o                         
   7   3   7       1616.72       1442.32       122.64 o                         
   8   3   7        361.09        317.24       148.86 o                         
   9   3   7        334.28        371.38        79.55 o                         
  10   3   7         62.18         59.19       130.24 o                         
 -14   4   7        132.06         74.78        59.14 o                         
 -13   4   7          4.80        -37.13        60.68 o                         
 -12   4   7        791.09        876.47        90.18 o                         
 -11   4   7        249.89        213.97        86.52 o                         
 -10   4   7       1160.76       1023.11        93.36 o                         
  -9   4   7         28.10         40.35        56.97 o                         
  -8   4   7       3202.53       3089.69       145.30 o                         
  -7   4   7        673.58        746.15        40.70 o                         
  -6   4   7      16262.54      16588.05       248.66 o                         
  -5   4   7       2997.33       3270.19        91.62 o                         
  -4   4   7         48.68         62.89        22.87 o                         
  -3   4   7        796.92        669.81        59.58 o                         
  -2   4   7      11994.41      12411.85       187.95 o                         
  -1   4   7         92.81         62.08        21.48 o                         
   0   4   7       3716.51       3834.53       100.67 o                         
   1   4   7         95.28         53.52        15.29 o                         
   2   4   7        125.09        101.67        15.11 o                         
   3   4   7       1556.84       1451.52        81.71 o                         
   4   4   7        419.29        436.84        45.56 o                         
   5   4   7         51.30         47.67        22.93 o                         
   6   4   7         26.76         27.97        24.32 o                         
   7   4   7       3580.85       3925.71       324.59 o                         
   8   4   7       1419.88       1412.86       131.42 o                         
   9   4   7       2267.45       2321.54       163.33 o                         
 -14   5   7       1295.14       1596.56       184.34 o                         
 -13   5   7         48.03        102.92        68.92 o                         
 -12   5   7       1653.83       1614.68       118.97 o                         
 -11   5   7          2.88        -37.91        37.91 o                         
 -10   5   7       1542.01       1424.67       235.76 o                         
  -9   5   7        425.63        435.51        65.34 o                         
  -8   5   7       2834.17       2953.02       147.00 o                         
  -7   5   7        107.37         87.66        17.54 o                         
  -6   5   7       1624.69       1549.91       100.94 o                         
  -5   5   7        205.21        201.14        28.38 o                         
  -4   5   7       2550.18       2450.67        79.92 o                         
  -3   5   7         32.93         32.44        24.28 o                         
  -2   5   7       3396.72       3489.07       105.88 o                         
  -1   5   7       3976.84       4127.47       114.29 o                         
   0   5   7        156.51        139.14        31.62 o                         
   1   5   7       2946.85       3013.47        89.13 o                         
   2   5   7          9.24          6.70         9.36 o                         
   3   5   7       5424.27       5456.28       141.78 o                         
   4   5   7         82.84         80.77        33.02 o                         
   5   5   7        371.94        306.32        40.25 o                         
   6   5   7        647.76        589.04        57.09 o                         
   7   5   7       1093.27        914.89        96.47 o                         
   8   5   7        145.65         32.86        64.79 o                         
   9   5   7        116.05        122.80        93.40 o                         
 -14   6   7         51.17         54.18        45.15 o                         
 -13   6   7        264.18        323.45        75.99 o                         
 -12   6   7        302.47        245.96        56.41 o                         
 -11   6   7          9.26         -1.56        35.47 o                         
 -10   6   7        383.69        356.09        63.53 o                         
  -9   6   7       2214.23       2017.39       132.00 o                         
  -8   6   7         96.31         52.42        26.33 o                         
  -7   6   7       1119.53       1118.80        46.75 o                         
  -6   6   7        852.27        785.56        76.22 o                         
  -5   6   7       2545.08       2673.69       127.37 o                         
  -4   6   7       1886.79       1956.25        87.47 o                         
  -3   6   7        695.43        716.94        44.70 o                         
  -2   6   7        560.74        535.73        46.64 o                         
  -1   6   7       2131.41       2202.88        77.30 o                         
   0   6   7         22.34         15.62        18.40 o                         
   1   6   7         11.13          1.53        25.86 o                         
   2   6   7       3148.57       3177.27       106.20 o                         
   3   6   7        215.28        202.47        42.67 o                         
   4   6   7          3.88        -12.79        32.34 o                         
   5   6   7       1306.07       1342.64       107.68 o                         
   6   6   7        134.27        150.95        46.86 o                         
   7   6   7        914.54        945.32       121.92 o                         
   8   6   7         14.00         78.23        77.31 o                         
   9   6   7         65.73        222.03       101.94 o                         
 -13   7   7         48.25         57.30       160.58 o                         
 -12   7   7        511.57        567.40        81.65 o                         
 -11   7   7        243.04        153.84        53.74 o                         
 -10   7   7        323.98        218.00        60.03 o                         
  -9   7   7        584.10        519.18        75.12 o                         
  -8   7   7        985.65        868.12        65.13 o                         
  -7   7   7       5933.60       6260.04       217.65 o                         
  -6   7   7       1177.61       1110.72        95.32 o                         
  -5   7   7          9.97         75.64        29.46 o                         
  -4   7   7         18.40        -14.34        23.13 o                         
  -3   7   7       1420.28       1325.14        73.26 o                         
  -2   7   7       2013.49       2111.20       105.68 o                         
  -1   7   7        742.86        707.99        73.03 o                         
   0   7   7       1768.89       1798.10       111.14 o                         
   1   7   7       1387.74       1119.26       142.82 o                         
   2   7   7         55.23         58.60        29.35 o                         
   3   7   7        796.07        747.93        38.31 o                         
   4   7   7       1026.01       1004.74        86.82 o                         
   5   7   7        116.31         78.70        32.58 o                         
   6   7   7       1419.35       1361.68       105.98 o                         
   7   7   7         13.65        -46.34        67.38 o                         
   8   7   7       1506.99       1775.62       242.59 o                         
 -13   8   7        118.20         -1.08        43.24 o                         
 -12   8   7       1480.24       1439.72       127.98 o                         
 -11   8   7        178.27        151.54        63.98 o                         
 -10   8   7         16.13         29.16        40.64 o                         
  -9   8   7          2.64         49.33        67.12 o                         
  -8   8   7        809.15        791.16        62.15 o                         
  -7   8   7          5.10         40.76        35.73 o                         
  -6   8   7       2980.16       3031.42       153.92 o                         
  -5   8   7       1408.07       1510.81       107.35 o                         
  -4   8   7       3302.28       3398.47       121.09 o                         
  -3   8   7       4077.59       3964.77       131.52 o                         
  -2   8   7       4615.92       4628.20       133.79 o                         
  -1   8   7        209.48        173.39        31.51 o                         
   0   8   7       5622.38       5353.73       195.17 o                         
   1   8   7       3790.47       3757.99       244.95 o                         
   2   8   7       1455.44       1622.77       127.59 o                         
   3   8   7          7.46         10.23        13.04 o                         
   4   8   7        200.59        228.58        52.75 o                         
   5   8   7        650.64        664.97       106.57 o                         
   6   8   7        159.00         63.87        94.92 o                         
   7   8   7        438.03        470.10       128.94 o                         
   8   8   7        211.90        461.77       139.07 o                         
 -13   9   7          0.82        -33.69        77.27 o                         
 -12   9   7        757.50        966.36       107.04 o                         
 -11   9   7        178.77        294.40        68.22 o                         
 -10   9   7        499.14        467.57        79.19 o                         
  -9   9   7        512.71        505.74       130.90 o                         
  -8   9   7       1541.40       1594.94       124.39 o                         
  -7   9   7        609.50        555.32        78.21 o                         
  -6   9   7         74.28         20.75        35.76 o                         
  -5   9   7        237.93        279.00        56.90 o                         
  -4   9   7       5724.88       5914.95       164.01 o                         
  -3   9   7       1971.13       2180.70        84.97 o                         
  -2   9   7       4026.83       3949.38       148.79 o                         
  -1   9   7       1338.46       1281.97       115.40 o                         
   0   9   7       6009.14       6138.76       175.85 o                         
   1   9   7        119.82        118.12        30.81 o                         
   2   9   7       1893.79       1932.60       122.47 o                         
   3   9   7        756.84        853.90        46.77 o                         
   4   9   7         49.57         58.38        24.89 o                         
   5   9   7       3109.53       3122.10       279.55 o                         
   6   9   7       2379.03       1989.84       238.34 o                         
   7   9   7          5.83       -115.64       115.64 o                         
 -12  10   7        742.87        841.51       105.11 o                         
 -11  10   7         63.33        140.09        87.27 o                         
 -10  10   7       3695.27       3484.66       201.46 o                         
  -9  10   7        155.85        127.06       152.02 o                         
  -8  10   7        211.83        202.23        56.73 o                         
  -7  10   7          2.20        -36.19        75.39 o                         
  -6  10   7       1847.58       1934.89       131.92 o                         
  -5  10   7         11.21         14.11        41.73 o                         
  -4  10   7        598.31        555.25        57.86 o                         
  -3  10   7         25.49        -16.63        23.42 o                         
  -2  10   7       4586.55       4531.97       122.62 o                         
  -1  10   7       1328.78       1551.77        97.17 o                         
   0  10   7        455.88        393.46        50.25 o                         
   1  10   7       2384.74       2410.46       272.44 o                         
   2  10   7       2512.65       2370.59        75.67 o                         
   3  10   7       1770.08       1598.42       183.76 o                         
   4  10   7       2504.04       2428.32       237.12 o                         
   5  10   7       1737.67       1608.66       208.68 o                         
   6  10   7        280.86        210.04       106.83 o                         
   7  10   7       1155.13       1262.93       210.69 o                         
 -12  11   7        186.23        343.08       100.12 o                         
 -11  11   7         39.99        115.78        51.68 o                         
 -10  11   7       1665.75       1658.01       182.86 o                         
  -9  11   7        160.39        194.07        59.53 o                         
  -8  11   7        536.06        634.86        88.74 o                         
  -7  11   7        896.41        811.22        91.62 o                         
  -6  11   7        158.37        150.35        58.30 o                         
  -5  11   7        924.89        835.13        68.21 o                         
  -4  11   7       1597.88       1644.10        93.34 o                         
  -3  11   7       2430.16       2292.44        91.93 o                         
  -2  11   7        202.85        157.97        34.00 o                         
  -1  11   7        465.71        544.54        62.25 o                         
   0  11   7       2935.52       2935.96       153.81 o                         
   1  11   7         99.45         42.53        64.40 o                         
   2  11   7         22.69        -66.73        66.73 o                         
   3  11   7       2514.26       2337.37       226.66 o                         
   4  11   7       1397.43       1481.80       202.41 o                         
   5  11   7        213.65        -82.51        94.50 o                         
   6  11   7          5.25         -4.57        69.56 o                         
 -11  12   7          2.90        160.61        78.20 o                         
 -10  12   7         77.45         28.29        58.61 o                         
  -9  12   7       1785.43       1683.24       147.86 o                         
  -8  12   7        268.24        235.36       125.09 o                         
  -7  12   7        162.97        141.04        36.97 o                         
  -6  12   7         63.48         31.63        43.05 o                         
  -5  12   7       4730.19       5355.11       169.34 o                         
  -4  12   7        386.71        380.77        53.21 o                         
  -3  12   7        485.47        557.23        69.90 o                         
  -2  12   7       2495.20       2315.61       135.38 o                         
  -1  12   7       1754.05       1813.76       169.75 o                         
   0  12   7        804.57        875.15       130.23 o                         
   1  12   7         44.71        -59.09        59.09 o                         
   2  12   7       2263.63       2073.43       211.28 o                         
   3  12   7          6.95         -0.78        71.45 o                         
   4  12   7         60.74         76.89        77.53 o                         
   5  12   7       1329.37       1075.68       194.51 o                         
   6  12   7       1597.44       1787.87       248.45 o                         
 -11  13   7       1744.49       1687.56       207.03 o                         
 -10  13   7        184.32        172.32        92.62 o                         
  -9  13   7          0.39        -36.74        45.00 o                         
  -8  13   7          0.49         27.15        50.97 o                         
  -7  13   7        793.07        768.04       102.08 o                         
  -6  13   7          6.84        -14.79        60.06 o                         
  -5  13   7         32.77          5.88        30.81 o                         
  -4  13   7         62.67         74.43        30.14 o                         
  -3  13   7       1260.19       1365.10       110.25 o                         
  -2  13   7        465.62        422.13        65.88 o                         
  -1  13   7       1291.53       1429.24       161.65 o                         
   0  13   7         67.81         52.00        61.70 o                         
   1  13   7        142.24        166.47        76.96 o                         
   2  13   7        121.34         50.19        64.33 o                         
   3  13   7       2336.30       1989.45       231.94 o                         
   4  13   7       1020.91       1025.49       184.53 o                         
   5  13   7        286.75        313.64       114.97 o                         
  -9  14   7        893.41        794.73       160.26 o                         
  -8  14   7         32.53         38.71        67.70 o                         
  -7  14   7        609.73        601.12        92.71 o                         
  -6  14   7        159.46        123.71        52.14 o                         
  -5  14   7         35.12         42.57        64.39 o                         
  -4  14   7        693.18        887.69       131.18 o                         
  -3  14   7       2542.24       2609.10       190.25 o                         
  -2  14   7       1003.60       1108.98       154.81 o                         
  -1  14   7         55.69         12.24        37.94 o                         
   0  14   7       2405.96       2535.31       233.41 o                         
   1  14   7       1772.31       2193.75       228.71 o                         
   2  14   7        165.40        165.17        92.68 o                         
   3  14   7        131.85        121.98        89.82 o                         
   4  14   7        781.62        666.79       156.75 o                         
  -5  15   7        719.45        718.06       136.06 o                         
  -4  15   7       1246.09       1340.75       179.22 o                         
  -3  15   7        197.77        115.95        65.62 o                         
  -2  15   7         19.17         37.12        41.83 o                         
  -1  15   7        443.88        584.98       115.93 o                         
   0  15   7       1154.53        955.18       152.75 o                         
   1  15   7        403.10        482.51       123.65 o                         
   2  15   7        687.94        668.01       140.98 o                         
   3  15   7          8.01       -108.38       108.38 o                         
   4  15   7          6.68        372.31       127.38 o                         
  -3  16   7        611.42        594.76       139.42 o                         
  -2  16   7        343.46        335.70       112.47 o                         
   0  16   7         52.49        -48.56        60.01 o                         
   1  16   7        177.03         92.32        68.50 o                         
   2  16   7         14.02         22.10        69.14 o                         
   3  16   7        534.36        736.40       154.90 o                         
 -14   0   8         96.51        102.60        57.90 o                         
 -13   0   8        528.36        699.37       119.65 o                         
 -12   0   8          0.64         -0.58        60.57 o                         
 -11   0   8       6013.20       6501.97       326.22 o                         
 -10   0   8       3812.78       3503.73       249.55 o                         
  -9   0   8        904.33        885.77       132.68 o                         
  -8   0   8        200.04        171.18        81.82 o                         
  -7   0   8       7187.50       7281.19       184.23 o                         
  -6   0   8         29.08         28.34        23.23 o                         
  -5   0   8       6975.66       6841.52       169.02 o                         
  -4   0   8        441.45        520.16        50.08 o                         
  -3   0   8       4425.23       4320.51       192.88 o                         
  -2   0   8       8194.93       7869.76       246.14 o                         
  -1   0   8      82920.60      81905.54       758.35 o                         
   0   0   8      11056.31      11338.52       271.10 o                         
   1   0   8         88.84         51.44        24.46 o                         
   2   0   8        112.07        113.25        26.64 o                         
   3   0   8      21476.96      20935.98       531.91 o                         
   4   0   8        327.24        271.15        77.26 o                         
   5   0   8        795.31        744.39       119.04 o                         
   6   0   8        619.60        790.40       128.25 o                         
   7   0   8       2519.46       2573.70       236.65 o                         
   8   0   8          8.27          0.81        58.22 o                         
   9   0   8         10.99        -98.62        98.62 o                         
  10   0   8         37.25        -78.70        78.70 o                         
 -14   1   8        582.21        461.72        72.60 o                         
 -13   1   8       1354.35       1713.38       126.45 o                         
 -12   1   8          3.72        -36.71        36.71 o                         
 -11   1   8         44.56         47.15        36.26 o                         
 -10   1   8         31.87         44.52        46.97 o                         
  -9   1   8       8634.55       7534.06       358.95 o                         
  -8   1   8         48.23         16.99        58.67 o                         
  -7   1   8       6936.06       7025.48       172.98 o                         
  -6   1   8        583.22        582.54        51.92 o                         
  -5   1   8       3995.76       4147.90        94.25 o                         
  -4   1   8          7.67         16.44        17.41 o                         
  -3   1   8      18026.52      18010.77       279.22 o                         
  -2   1   8        224.10        227.81        36.64 o                         
  -1   1   8        647.45        741.94        54.70 o                         
   0   1   8        110.80        127.82        24.75 o                         
   1   1   8      20871.39      21538.86       224.53 o                         
   2   1   8       1736.31       1749.46        78.16 o                         
   3   1   8         18.95         11.15        19.09 o                         
   4   1   8        201.35        203.19        29.95 o                         
   5   1   8       1499.67       1466.12        65.92 o                         
   6   1   8       6250.65       6399.39       238.79 o                         
   7   1   8       4447.26       4465.33       265.12 o                         
   8   1   8        299.60        336.44        73.94 o                         
   9   1   8        303.87        312.85        75.08 o                         
  10   1   8        150.35        -79.45        99.28 o                         
 -14   2   8        114.36        110.01        49.85 o                         
 -13   2   8        661.81        780.15        90.96 o                         
 -12   2   8        462.57        587.69       118.81 o                         
 -11   2   8        625.52        666.49       123.93 o                         
 -10   2   8         77.34         54.32        56.16 o                         
  -9   2   8          2.73        -19.82        62.74 o                         
  -8   2   8       3038.90       2707.81       216.85 o                         
  -7   2   8       2636.27       2641.48       103.58 o                         
  -6   2   8         72.45         82.94        19.80 o                         
  -5   2   8       4266.01       4389.37       144.16 o                         
  -4   2   8         85.14         62.61        27.28 o                         
  -3   2   8       1058.13       1217.90        75.47 o                         
  -2   2   8       3035.29       3058.71        90.68 o                         
  -1   2   8       3747.38       3821.73        95.83 o                         
   0   2   8       3110.13       3067.55        82.93 o                         
   1   2   8          7.40         11.51        17.58 o                         
   2   2   8        481.62        439.14        38.30 o                         
   3   2   8        137.01        112.43        26.89 o                         
   4   2   8       8261.21       8432.82       172.93 o                         
   5   2   8       2935.87       2891.87       208.58 o                         
   6   2   8        295.32        318.97        61.68 o                         
   7   2   8        361.79        334.17        89.37 o                         
   8   2   8       5093.74       5149.57       249.14 o                         
   9   2   8       3810.58       4307.61       648.54 o                         
  10   2   8         38.93        -57.62        57.62 o                         
 -14   3   8        585.36        712.87        85.88 o                         
 -13   3   8        515.07        523.61       118.57 o                         
 -12   3   8         36.83        -75.41        75.41 o                         
 -11   3   8        513.07        454.75        81.39 o                         
 -10   3   8       1215.41       1035.02        89.96 o                         
  -9   3   8          1.90         39.94        55.48 o                         
  -8   3   8        667.11        600.50       114.16 o                         
  -7   3   8        540.71        511.06        46.36 o                         
  -6   3   8        597.71        580.10        42.07 o                         
  -5   3   8        493.71        596.18        57.60 o                         
  -4   3   8       1557.24       1618.08        91.00 o                         
  -3   3   8        126.38        126.33        24.26 o                         
  -2   3   8       2205.10       2129.45        80.41 o                         
  -1   3   8        593.41        621.02        42.44 o                         
   0   3   8          4.67         10.98        15.71 o                         
   1   3   8       5349.68       5323.55        97.91 o                         
   2   3   8        160.22        153.92        17.90 o                         
   3   3   8        352.25        366.25        40.54 o                         
   4   3   8         85.70        138.98        30.62 o                         
   5   3   8        337.50        316.12        40.29 o                         
   6   3   8         14.00         76.56        47.37 o                         
   7   3   8         58.11        132.22        56.32 o                         
   8   3   8        210.35        149.40        52.46 o                         
   9   3   8        686.17        662.32       182.85 o                         
 -14   4   8        830.44       1158.73       152.11 o                         
 -13   4   8        368.37        626.09       126.96 o                         
 -12   4   8        124.01        148.77        46.70 o                         
 -11   4   8         56.68         47.13        58.55 o                         
 -10   4   8        107.85        205.87        48.38 o                         
  -9   4   8          3.27        -39.01        64.06 o                         
  -8   4   8       1978.94       1990.18       120.76 o                         
  -7   4   8        160.20        172.70        25.81 o                         
  -6   4   8          0.87         -9.29        53.65 o                         
  -5   4   8         42.60         29.77        21.76 o                         
  -4   4   8         14.25         21.70        18.27 o                         
  -3   4   8         88.10         45.54        20.21 o                         
  -2   4   8          2.07         -2.90        25.37 o                         
  -1   4   8         99.04         99.26        24.75 o                         
   0   4   8        973.01       1048.63        54.01 o                         
   1   4   8        680.11        752.54        39.12 o                         
   2   4   8         22.05          7.13         9.84 o                         
   3   4   8        233.11        140.63        31.08 o                         
   4   4   8       1754.14       1687.80        84.84 o                         
   5   4   8       2248.10       2305.77       100.36 o                         
   6   4   8        320.53        306.09        61.01 o                         
   7   4   8       1227.51       1339.19       120.07 o                         
   8   4   8       1143.18       1361.28       467.61 o                         
   9   4   8        693.02        835.53       170.60 o                         
 -14   5   8         76.65        138.10        72.35 o                         
 -13   5   8       2722.02       3057.63       261.71 o                         
 -12   5   8        150.51         95.90        65.79 o                         
 -11   5   8        471.67        339.40        64.94 o                         
 -10   5   8        527.58        463.32        74.85 o                         
  -9   5   8        100.61         50.66        32.47 o                         
  -8   5   8        320.79        312.14        27.59 o                         
  -7   5   8        593.56        592.11        40.86 o                         
  -6   5   8        644.04        753.86        76.48 o                         
  -5   5   8          5.75          8.04        24.08 o                         
  -4   5   8       2189.10       2326.81       119.54 o                         
  -3   5   8       1082.28        964.13        60.39 o                         
  -2   5   8        242.84        270.08        35.20 o                         
  -1   5   8        109.95         98.73        28.35 o                         
   0   5   8       3424.74       3678.70       118.58 o                         
   1   5   8       9970.38      10172.07       195.96 o                         
   2   5   8        108.68        106.92        17.29 o                         
   3   5   8       1776.41       1842.13        95.84 o                         
   4   5   8        321.49        322.49        52.68 o                         
   5   5   8       2549.79       2672.66       110.28 o                         
   6   5   8          6.23          0.28        36.48 o                         
   7   5   8        680.91        571.79        83.35 o                         
   8   5   8        170.36        149.79       266.83 o                         
 -14   6   8          3.33       -101.83       101.83 o                         
 -13   6   8         67.87        -74.21        74.21 o                         
 -12   6   8         69.02          9.42        36.91 o                         
 -11   6   8       1805.45       1928.78       139.07 o                         
 -10   6   8        124.02        164.77        50.71 o                         
  -9   6   8        109.00         78.92        39.61 o                         
  -8   6   8         93.07         93.10        15.00 o                         
  -7   6   8       2360.77       2397.99       136.58 o                         
  -6   6   8        246.34        224.55        47.35 o                         
  -5   6   8       9226.14       9004.41       242.21 o                         
  -4   6   8        528.96        474.49        59.97 o                         
  -3   6   8         58.19         63.44        51.94 o                         
  -2   6   8        577.94        465.94        85.17 o                         
  -1   6   8       8995.84       9124.29       190.05 o                         
   0   6   8        606.01        479.09        77.89 o                         
   1   6   8        364.47        377.38        44.40 o                         
   2   6   8       1499.20       1497.49        51.99 o                         
   3   6   8       5068.16       5175.00       181.10 o                         
   4   6   8         46.61         71.00        37.61 o                         
   5   6   8        148.25        158.03        42.23 o                         
   6   6   8          3.00         80.41        47.74 o                         
   7   6   8       1290.38       1223.05       145.71 o                         
   8   6   8         60.24        -94.66        94.66 o                         
 -14   7   8        348.90        614.42       123.30 o                         
 -13   7   8       1634.79       1892.76       145.17 o                         
 -12   7   8        129.03         95.05        50.49 o                         
 -11   7   8         40.00         -4.56        48.94 o                         
 -10   7   8        363.38        221.81        58.23 o                         
  -9   7   8        309.79        319.21        61.29 o                         
  -8   7   8         24.18         63.56        63.63 o                         
  -7   7   8        879.94        883.99        88.12 o                         
  -6   7   8         13.78         15.38        38.31 o                         
  -5   7   8       2443.67       2357.23       130.89 o                         
  -4   7   8        121.63        114.12        35.89 o                         
  -3   7   8       4791.44       4702.71       167.54 o                         
  -2   7   8        268.69        302.37        82.81 o                         
  -1   7   8        895.42        880.66        82.83 o                         
   0   7   8        539.02        403.16       108.89 o                         
   1   7   8        437.08        335.46        88.67 o                         
   2   7   8       1494.89       1684.15       100.49 o                         
   3   7   8        142.18        128.15        10.76 o                         
   4   7   8        180.09        158.65        39.97 o                         
   5   7   8       1357.97       1284.03        99.35 o                         
   6   7   8       2123.50       2183.55       137.51 o                         
   7   7   8       2040.01       1814.84       241.80 o                         
   8   7   8        111.15        261.61       118.02 o                         
 -13   8   8          2.19        -15.37        41.98 o                         
 -12   8   8       1019.36       1222.07       149.79 o                         
 -11   8   8       1190.81       1005.05       111.70 o                         
 -10   8   8        417.04        349.19        72.39 o                         
  -9   8   8         30.50         38.07        38.51 o                         
  -8   8   8         64.22         55.05        37.14 o                         
  -7   8   8        120.88         80.07        64.71 o                         
  -6   8   8          0.00        -40.53        40.53 o                         
  -5   8   8        137.83         62.53        35.28 o                         
  -4   8   8        365.79        336.51        71.72 o                         
  -3   8   8       4033.02       4225.60       404.65 o                         
  -2   8   8        885.95        847.61        62.66 o                         
  -1   8   8         96.39        118.78        47.09 o                         
   0   8   8       1211.56       1111.07        96.78 o                         
   1   8   8        512.23        503.73       104.88 o                         
   2   8   8       2594.43       2406.17       118.26 o                         
   3   8   8       2473.76       2380.15        86.35 o                         
   4   8   8       1034.66        927.68        79.50 o                         
   5   8   8       1291.93       1123.56       171.90 o                         
   6   8   8          6.83        170.61        90.55 o                         
   7   8   8          2.76        -14.15        88.03 o                         
 -13   9   8         40.52         98.88        46.53 o                         
 -12   9   8        461.51        481.50        81.77 o                         
 -11   9   8         39.16         13.18        35.51 o                         
 -10   9   8        225.97        217.22        61.46 o                         
  -9   9   8        111.60         32.23        36.06 o                         
  -8   9   8        203.68        205.12       174.00 o                         
  -7   9   8         33.85        -24.46        31.72 o                         
  -6   9   8       3122.94       3247.12       166.30 o                         
  -5   9   8          2.89        -41.76        44.62 o                         
  -4   9   8        308.21        331.50        61.42 o                         
  -3   9   8       1496.75       1490.72       143.64 o                         
  -2   9   8        722.20        679.20        58.28 o                         
  -1   9   8          2.80        -27.06        27.06 o                         
   0   9   8         24.44         11.61        32.67 o                         
   1   9   8       1748.19       1640.38       186.51 o                         
   2   9   8        484.70        618.69        61.30 o                         
   3   9   8        657.80        645.36        62.25 o                         
   4   9   8        434.56        170.00        88.12 o                         
   5   9   8       1674.53       1656.30       215.47 o                         
   6   9   8        610.66        515.38       146.12 o                         
   7   9   8        285.64        274.87       113.29 o                         
 -12  10   8         58.41         51.27        96.93 o                         
 -11  10   8        208.90        167.55        62.53 o                         
 -10  10   8        763.32        827.87       107.15 o                         
  -9  10   8        105.12         39.11       116.64 o                         
  -8  10   8       1288.49       1239.49       115.36 o                         
  -7  10   8        951.78       1062.52       106.93 o                         
  -6  10   8        215.68        235.95        55.36 o                         
  -5  10   8        351.98        320.99        58.82 o                         
  -4  10   8       2953.01       2904.08       122.87 o                         
  -3  10   8         49.77         68.77        24.82 o                         
  -2  10   8        731.46        768.91        67.59 o                         
  -1  10   8        698.16        665.71       101.49 o                         
   0  10   8        305.07        296.40        47.01 o                         
   1  10   8        613.90        526.88       113.23 o                         
   2  10   8        408.88        433.32        54.92 o                         
   3  10   8        432.61        391.08       107.40 o                         
   4  10   8         23.71         40.63        71.77 o                         
   5  10   8       1472.36       1573.89       215.54 o                         
   6  10   8         98.73        303.66       138.00 o                         
 -12  11   8        539.97        585.82       132.71 o                         
 -11  11   8         79.99        246.79        62.99 o                         
 -10  11   8       1047.67       1004.10       114.73 o                         
  -9  11   8       2261.27       2407.11       296.18 o                         
  -8  11   8          7.25        -38.69        38.69 o                         
  -7  11   8       1813.63       1596.02       129.31 o                         
  -6  11   8        122.86        118.15        77.71 o                         
  -5  11   8          6.62        -39.13        39.13 o                         
  -4  11   8        273.70        310.86        57.91 o                         
  -3  11   8       2329.47       2321.41        93.16 o                         
  -2  11   8       1314.32       1403.00        85.75 o                         
  -1  11   8        435.95        456.50       102.01 o                         
   0  11   8       2805.21       3037.15       240.83 o                         
   1  11   8       4153.62       4012.21       280.41 o                         
   2  11   8        265.43        214.81        92.40 o                         
   3  11   8        485.49        464.35       113.45 o                         
   4  11   8       5694.34       5742.03       381.48 o                         
   5  11   8       3250.10       3006.58       300.79 o                         
   6  11   8         55.72        -72.13       103.28 o                         
 -11  12   8        165.32        -90.30        90.30 o                         
 -10  12   8         10.97         39.75        90.39 o                         
  -9  12   8        862.07        661.04       170.72 o                         
  -8  12   8        427.07        488.49        88.69 o                         
  -7  12   8        521.73        566.11        60.44 o                         
  -6  12   8        402.08        326.58        62.65 o                         
  -5  12   8       2805.22       2675.84       125.71 o                         
  -4  12   8       1220.59       1204.13        88.28 o                         
  -3  12   8        577.10        620.66        84.47 o                         
  -2  12   8        745.63        726.35       117.64 o                         
  -1  12   8       7565.87       8246.01       375.75 o                         
   0  12   8        169.23        183.45        75.35 o                         
   1  12   8         47.67        106.47        63.51 o                         
   2  12   8        401.47        448.45       112.11 o                         
   3  12   8       1679.61       1728.08       216.35 o                         
   4  12   8        586.51        782.06       163.73 o                         
   5  12   8       1250.37       1315.22       211.83 o                         
  -9  13   8        248.25        161.08        92.03 o                         
  -8  13   8          0.06        -60.91        60.91 o                         
  -7  13   8        875.81        789.85        98.84 o                         
  -6  13   8        183.25        162.77        56.96 o                         
  -5  13   8       1374.03       1427.16        95.43 o                         
  -4  13   8         11.47         44.60        41.79 o                         
  -3  13   8       2355.70       2351.12       189.33 o                         
  -2  13   8       1081.43        982.84       138.33 o                         
  -1  13   8        670.26        664.94       114.38 o                         
   0  13   8        932.10       1030.88       151.07 o                         
   1  13   8       1316.07       1175.95       169.00 o                         
   2  13   8       4510.28       4573.81       331.22 o                         
   3  13   8       1757.27       1638.52       222.36 o                         
   4  13   8        235.11        223.50        99.76 o                         
  -8  14   8       1341.27       1738.84       216.46 o                         
  -7  14   8       1230.97       1255.60       212.47 o                         
  -6  14   8        535.77        457.19        82.25 o                         
  -5  14   8        348.64        373.91       107.11 o                         
  -4  14   8       2402.44       2688.02       158.49 o                         
  -3  14   8        165.80        220.65        55.36 o                         
  -2  14   8         39.23         38.91        55.50 o                         
  -1  14   8       1010.10        838.41       131.28 o                         
   0  14   8       1588.61       1606.93       189.22 o                         
   1  14   8         87.76        210.87        85.55 o                         
   2  14   8         16.06        158.91        82.26 o                         
   3  14   8        855.69        743.72       166.01 o                         
   4  14   8       1050.81        877.67       192.47 o                         
  -4  15   8         15.03        110.18        80.28 o                         
  -3  15   8       1060.95       1248.89       171.70 o                         
  -2  15   8        813.73        600.60       112.47 o                         
  -1  15   8         82.36         93.44        66.21 o                         
   0  15   8        124.28        180.33        75.00 o                         
   1  15   8       2094.19       1893.27       224.81 o                         
   2  15   8          5.78        -24.88        59.17 o                         
   3  15   8        160.21        326.64       126.63 o                         
   0  16   8        155.44        301.84       112.34 o                         
   1  16   8        676.82        536.71       124.81 o                         
   2  16   8       2058.34       2162.84       245.97 o                         
 -14   1   9        947.90       1040.60       116.99 o                         
 -13   1   9        289.16        309.97        62.20 o                         
 -12   1   9         41.70         77.90        41.97 o                         
 -11   1   9        287.91        246.88        58.04 o                         
 -10   1   9        828.84        810.74       114.00 o                         
  -9   1   9       1472.32       1360.39       133.24 o                         
  -8   1   9       1600.41       1565.53       144.16 o                         
  -7   1   9        367.13        336.09        33.24 o                         
  -6   1   9       3289.92       3223.40        90.18 o                         
  -5   1   9         13.00         -2.23        21.36 o                         
  -4   1   9        861.51        875.25        55.37 o                         
  -3   1   9         70.17         71.58        28.76 o                         
  -2   1   9       3397.51       3507.88       122.72 o                         
  -1   1   9          0.52         22.65        23.27 o                         
   0   1   9        190.14        142.77        27.57 o                         
   1   1   9        224.27        213.81        24.43 o                         
   2   1   9         29.21         25.45        13.59 o                         
   3   1   9       2937.82       3001.64       102.20 o                         
   4   1   9        393.81        435.81        40.49 o                         
   5   1   9        157.01        114.04        44.98 o                         
   6   1   9       1327.47       1227.81       113.89 o                         
   7   1   9        622.56        753.43        97.74 o                         
   8   1   9       2212.30       2217.50       169.65 o                         
   9   1   9        721.97        992.98       128.34 o                         
  10   1   9        233.26         -9.52        59.09 o                         
 -14   2   9       1936.67       2114.13       208.74 o                         
 -13   2   9          3.21        -49.07        49.07 o                         
 -12   2   9         25.37         15.03        37.31 o                         
 -11   2   9        119.10         92.62        64.40 o                         
 -10   2   9       2825.76       2818.14       240.32 o                         
  -9   2   9       1265.18       1149.35       159.19 o                         
  -8   2   9        118.53         86.64        30.51 o                         
  -7   2   9        147.10        110.76        25.12 o                         
  -6   2   9       5086.80       5043.21       121.70 o                         
  -5   2   9         25.06         35.87        28.30 o                         
  -4   2   9       1741.68       1868.65        97.55 o                         
  -3   2   9         54.75         99.39        24.46 o                         
  -2   2   9       6112.92       6367.02       166.58 o                         
  -1   2   9        171.09        145.07        23.55 o                         
   0   2   9      10752.14      10599.01       161.68 o                         
   1   2   9        228.20        185.52        22.83 o                         
   2   2   9         28.26         38.05        13.74 o                         
   3   2   9          3.15         18.51        20.96 o                         
   4   2   9       2893.93       3077.62       141.71 o                         
   5   2   9        259.72        231.67        57.07 o                         
   6   2   9        240.34        242.40        56.27 o                         
   7   2   9        214.01         79.52        57.26 o                         
   8   2   9        137.66          6.93        52.16 o                         
   9   2   9        108.80        141.55       247.80 o                         
 -14   3   9        102.66        110.98        81.23 o                         
 -13   3   9         11.68         35.67        57.63 o                         
 -12   3   9       5865.30       6403.81       372.17 o                         
 -11   3   9       1377.60       1485.88       183.60 o                         
 -10   3   9         51.83        -80.64        80.64 o                         
  -9   3   9        304.14        131.45        76.34 o                         
  -8   3   9      11803.82      12078.27       222.26 o                         
  -7   3   9        769.10        867.74        72.40 o                         
  -6   3   9        470.37        384.49        52.52 o                         
  -5   3   9        668.21        678.13        99.65 o                         
  -4   3   9       7219.33       7180.05       194.99 o                         
  -3   3   9         65.40         83.92        23.90 o                         
  -2   3   9       6680.42       6599.98       183.18 o                         
  -1   3   9       1086.78       1113.33        57.00 o                         
   0   3   9       1405.17       1388.59        56.33 o                         
   1   3   9        286.32        302.23        32.29 o                         
   2   3   9       9596.55       9702.08       126.82 o                         
   3   3   9          8.82         -9.05        20.60 o                         
   4   3   9         28.28         14.01        25.91 o                         
   5   3   9        196.66        139.45        50.12 o                         
   6   3   9       5085.46       5194.51       220.96 o                         
   7   3   9        274.41        220.11        65.87 o                         
   8   3   9          5.93        -63.13        63.13 o                         
   9   3   9        171.41        250.63        76.88 o                         
 -14   4   9        337.63        265.19        89.20 o                         
 -13   4   9         94.86        226.98        89.68 o                         
 -12   4   9       1007.55        846.68       152.89 o                         
 -11   4   9        266.97        212.36        95.38 o                         
 -10   4   9       2151.56       2453.25       229.73 o                         
  -9   4   9       1109.44       1046.31       152.38 o                         
  -8   4   9       1684.31       1796.95        84.51 o                         
  -7   4   9         11.83         14.32        21.14 o                         
  -6   4   9       3403.11       3213.53       220.74 o                         
  -5   4   9         54.94         39.78        50.19 o                         
  -4   4   9       3885.70       3722.72       219.69 o                         
  -3   4   9        684.68        683.30        64.02 o                         
  -2   4   9       1120.81       1100.04        77.10 o                         
  -1   4   9        411.21        420.32        52.21 o                         
   0   4   9       5464.69       5546.28       123.98 o                         
   1   4   9        415.63        428.74        32.34 o                         
   2   4   9        372.32        374.77        27.71 o                         
   3   4   9        993.96        953.93        65.39 o                         
   4   4   9       8473.37       8660.00       325.53 o                         
   5   4   9       5788.37       5740.93       220.83 o                         
   6   4   9       2881.08       3041.50       171.77 o                         
   7   4   9         77.00        138.91        52.09 o                         
   8   4   9       2424.65       2747.54       183.42 o                         
 -14   5   9        424.90        322.68       101.69 o                         
 -13   5   9       2546.78       2722.23       257.40 o                         
 -12   5   9          4.24        -93.61       109.03 o                         
 -11   5   9        660.08        573.99        77.53 o                         
 -10   5   9        100.03         30.43        81.34 o                         
  -9   5   9        657.15        590.73        75.93 o                         
  -8   5   9         37.84         30.82        19.51 o                         
  -7   5   9       1421.35       1456.23        78.23 o                         
  -6   5   9       1438.03       1296.59       149.26 o                         
  -5   5   9        741.41        734.27       113.89 o                         
  -4   5   9       2663.72       2388.45       182.78 o                         
  -3   5   9         93.24        119.18        57.83 o                         
  -2   5   9       2466.41       2309.20       171.24 o                         
  -1   5   9        456.34        425.20        53.49 o                         
   0   5   9          8.77         -4.35        21.83 o                         
   1   5   9        217.83        202.63        25.46 o                         
   2   5   9       4100.77       4211.33        96.43 o                         
   3   5   9       1429.61       1411.66        81.43 o                         
   4   5   9        428.98        440.12        50.07 o                         
   5   5   9        159.80        160.00        51.14 o                         
   6   5   9       1824.07       1904.51       370.46 o                         
   7   5   9       1979.01       1706.27       137.47 o                         
   8   5   9        637.16        551.41       129.33 o                         
 -13   6   9        105.71        -39.76        64.86 o                         
 -12   6   9        214.40        155.70        75.00 o                         
 -11   6   9         37.68         18.63        34.64 o                         
 -10   6   9        419.26        447.12        72.39 o                         
  -9   6   9        156.04         97.71        43.61 o                         
  -8   6   9        146.24        137.50        47.01 o                         
  -7   6   9        112.93        115.97        71.87 o                         
  -6   6   9       1749.49       1424.47       161.13 o                         
  -5   6   9        782.89        722.76       112.02 o                         
  -4   6   9        937.29        812.51       118.36 o                         
  -3   6   9       2762.60       2876.01       203.60 o                         
  -2   6   9         43.89         -3.78        45.83 o                         
  -1   6   9          3.95         -8.53        36.99 o                         
   0   6   9        591.14        642.64       136.56 o                         
   1   6   9       1016.14        880.74        67.01 o                         
   2   6   9          6.34         -7.09        12.07 o                         
   3   6   9        334.53        292.17        51.84 o                         
   4   6   9        316.68        270.24        53.93 o                         
   5   6   9         80.36        112.68        99.84 o                         
   6   6   9        532.31        483.58        75.01 o                         
   7   6   9        522.81        645.88       159.64 o                         
 -13   7   9        913.93       1185.58       110.85 o                         
 -12   7   9         72.06         61.72        43.28 o                         
 -11   7   9        312.85        230.59        61.24 o                         
 -10   7   9          1.39        -41.50        41.50 o                         
  -9   7   9        102.66         90.48        46.55 o                         
  -8   7   9         67.51         74.58        51.32 o                         
  -7   7   9         13.95         20.89        35.61 o                         
  -6   7   9          4.79         -5.28        58.43 o                         
  -5   7   9       1248.99       1103.92       138.33 o                         
  -4   7   9         19.74         29.60        52.42 o                         
  -3   7   9       1804.21       1776.51       109.02 o                         
  -2   7   9       3576.63       3570.98       165.29 o                         
  -1   7   9        285.27        225.85        49.37 o                         
   0   7   9         19.14        -14.40        34.87 o                         
   1   7   9        131.18        105.44        69.31 o                         
   2   7   9        148.53        147.18        21.18 o                         
   3   7   9        144.18        184.70        53.85 o                         
   4   7   9        966.37        965.69        87.38 o                         
   5   7   9       1512.59       1878.94       123.97 o                         
   6   7   9        299.10        221.13       104.67 o                         
   7   7   9        155.16        339.37       123.64 o                         
 -13   8   9        145.96         90.58       204.25 o                         
 -12   8   9         56.29        -40.31       144.10 o                         
 -11   8   9        209.37        179.35        58.67 o                         
 -10   8   9       3201.04       3315.15       191.10 o                         
  -9   8   9       2840.41       2850.00       168.95 o                         
  -8   8   9        352.02        362.23        71.70 o                         
  -7   8   9        219.46        273.57        89.81 o                         
  -6   8   9       2163.54       2118.29       134.77 o                         
  -5   8   9       1564.30       1595.16       170.76 o                         
  -4   8   9         72.20         25.46        57.18 o                         
  -3   8   9       1386.85       1312.46        95.40 o                         
  -2   8   9       1311.99       1193.92        75.88 o                         
  -1   8   9        278.02        272.29        58.82 o                         
   0   8   9       2829.36       2957.36       295.87 o                         
   1   8   9          8.12        -18.92        58.45 o                         
   2   8   9         20.76         10.42        27.46 o                         
   3   8   9        421.41        432.94        58.73 o                         
   4   8   9       5690.60       6116.91       478.53 o                         
   5   8   9          0.81        -82.24        82.24 o                         
   6   8   9         13.09        -15.68        63.01 o                         
 -13   9   9        143.21        -51.61        51.61 o                         
 -12   9   9       1456.10       1266.65       128.77 o                         
 -11   9   9        104.02         93.24        51.96 o                         
 -10   9   9        345.11        296.39       114.27 o                         
  -9   9   9          1.19        -44.68        44.68 o                         
  -8   9   9       5271.65       5336.89       229.49 o                         
  -7   9   9        934.11        895.50        95.40 o                         
  -6   9   9        491.36        517.76        74.53 o                         
  -5   9   9        450.65        398.53        67.35 o                         
  -4   9   9       2523.00       2553.29       215.37 o                         
  -3   9   9       1009.26        813.13        89.05 o                         
  -2   9   9       1776.00       1945.53        97.21 o                         
  -1   9   9       1275.19       1297.51        91.50 o                         
   0   9   9       2695.75       2533.82       218.59 o                         
   1   9   9          5.36        -14.21        55.29 o                         
   2   9   9       2278.74       2530.66       126.23 o                         
   3   9   9         93.68         77.25        27.77 o                         
   4   9   9        872.05        933.56       160.10 o                         
   5   9   9         93.73        148.96       110.87 o                         
   6   9   9       2515.65       2963.91       299.46 o                         
 -12  10   9        118.69         -7.44        16.74 o                         
 -11  10   9       1539.43       1594.65       143.19 o                         
 -10  10   9         83.47        144.25        56.75 o                         
  -9  10   9        216.84         90.32        56.81 o                         
  -8  10   9        347.46        363.47        70.24 o                         
  -7  10   9          0.93        -33.98        41.64 o                         
  -6  10   9       1025.97       1083.12       107.17 o                         
  -5  10   9        489.39        392.15        65.92 o                         
  -4  10   9       1886.17       1833.43       127.30 o                         
  -3  10   9         51.42          5.04        44.74 o                         
  -2  10   9       3227.35       3382.53       127.83 o                         
  -1  10   9        216.72        218.70        40.06 o                         
   0  10   9       3212.26       3291.90       249.26 o                         
   1  10   9        640.62        619.37       125.98 o                         
   2  10   9          8.82        -24.37        83.17 o                         
   3  10   9         27.23         56.44        79.20 o                         
   4  10   9       1927.13       1970.21       234.15 o                         
   5  10   9       1376.58       1451.06       215.72 o                         
 -11  11   9        538.42        517.23       134.77 o                         
 -10  11   9        171.23         96.89        50.90 o                         
  -9  11   9        418.78        520.44        85.92 o                         
  -8  11   9        362.80        458.31        82.86 o                         
  -7  11   9        161.81        135.34        51.37 o                         
  -6  11   9        346.44        341.80        65.90 o                         
  -5  11   9       1568.84       1553.77        98.14 o                         
  -4  11   9        796.12        650.63        82.28 o                         
  -3  11   9        591.22        548.62        92.61 o                         
  -2  11   9       1231.19       1262.15       110.74 o                         
  -1  11   9       2364.44       2315.87       210.87 o                         
   0  11   9         55.50         61.91        78.07 o                         
   1  11   9         74.01        134.59        77.84 o                         
   2  11   9       4325.71       3923.39       296.59 o                         
   3  11   9       2500.69       2125.82       230.84 o                         
   4  11   9        979.98        994.21       176.17 o                         
   5  11   9        139.16        337.39       116.45 o                         
 -10  12   9       2172.50       2612.02       273.21 o                         
  -9  12   9        349.76        390.18        77.79 o                         
  -8  12   9         40.24         90.18        49.09 o                         
  -7  12   9       1560.12       1444.42       102.89 o                         
  -6  12   9       1261.59       1255.71        89.53 o                         
  -5  12   9          0.54        -52.77        56.39 o                         
  -4  12   9       2253.39       2316.68       148.20 o                         
  -3  12   9       1182.65       1248.98       113.67 o                         
  -2  12   9          2.49        -23.99        54.24 o                         
  -1  12   9          0.35         -9.58        49.67 o                         
   0  12   9        174.77         87.30        65.77 o                         
   1  12   9       1027.24        980.26       159.78 o                         
   2  12   9        274.92        322.13       104.28 o                         
   3  12   9        262.95        224.89        94.17 o                         
   4  12   9        116.79         32.52        79.22 o                         
  -8  13   9          4.00        -72.57        90.93 o                         
  -7  13   9        614.00        697.85        94.87 o                         
  -6  13   9        251.58        168.74        58.94 o                         
  -5  13   9        963.47        937.22        84.53 o                         
  -4  13   9        424.96        504.75        63.66 o                         
  -3  13   9          3.20        -56.76        56.76 o                         
  -2  13   9         13.72        183.91        74.81 o                         
  -1  13   9        741.46        702.70       127.52 o                         
   0  13   9        351.49        458.28       113.13 o                         
   1  13   9       2603.87       2422.08       241.18 o                         
   2  13   9        486.29        346.17       112.23 o                         
   3  13   9       1873.13       1624.20       228.84 o                         
  -6  14   9        845.11        940.45       156.45 o                         
  -5  14   9       1313.91       1389.70       133.56 o                         
  -4  14   9          8.86        -65.45        65.45 o                         
  -3  14   9       1605.57       1766.29       187.02 o                         
  -2  14   9         87.36         75.11        59.73 o                         
  -1  14   9        169.37        155.97        74.47 o                         
   0  14   9        598.52        648.92       119.96 o                         
   1  14   9       1851.65       1884.58       221.58 o                         
   2  14   9         31.59        189.19        82.25 o                         
   3  14   9       1534.10       1588.27       224.50 o                         
  -2  15   9        589.34        666.42       125.43 o                         
  -1  15   9        242.51        445.24       103.96 o                         
   0  15   9        670.31        526.28       127.54 o                         
   1  15   9         34.06        -88.42        88.42 o                         
   2  15   9        532.90        564.97       140.27 o                         
   0  16   9        231.08        393.40       103.21 o                         
   1  16   9         55.62        237.80       104.97 o                         
 -13   0  10       2395.37       2635.03       235.40 o                         
 -12   0  10        153.42         46.98        65.74 o                         
 -11   0  10       1522.34       1360.26       177.13 o                         
 -10   0  10       1441.66       1564.01       184.75 o                         
  -9   0  10       7262.14       6314.94       353.70 o                         
  -8   0  10        544.37        506.12        59.51 o                         
  -7   0  10       4081.63       4069.39       187.37 o                         
  -6   0  10        688.39        650.67        69.66 o                         
  -5   0  10       9650.29      10189.08       230.73 o                         
  -4   0  10       3485.14       3379.95       198.14 o                         
  -3   0  10        291.67        231.79        56.34 o                         
  -2   0  10       8766.44       9192.27       295.50 o                         
  -1   0  10       2019.12       1812.82       130.13 o                         
   0   0  10        861.03        928.31        91.08 o                         
   1   0  10        129.73        128.92        32.72 o                         
   2   0  10          1.20         24.03        18.27 o                         
   3   0  10         90.03         52.90        55.96 o                         
   4   0  10        703.33        782.15       130.73 o                         
   5   0  10       5281.87       5124.96       309.09 o                         
   6   0  10         22.09         88.10        75.24 o                         
   7   0  10       1030.49        941.05       156.05 o                         
   8   0  10         77.80         97.69        67.92 o                         
   9   0  10        966.67       1277.97       201.10 o                         
 -13   1  10        761.92        683.89        91.46 o                         
 -12   1  10        650.66        698.67       149.66 o                         
 -11   1  10       1535.62       1721.52       135.73 o                         
 -10   1  10        626.68        525.22        77.05 o                         
  -9   1  10        299.95        289.31        81.94 o                         
  -8   1  10       1633.57       1637.37        75.42 o                         
  -7   1  10       2179.83       2212.76        79.37 o                         
  -6   1  10        321.85        334.85        33.97 o                         
  -5   1  10         33.23         54.03        25.05 o                         
  -4   1  10          0.35          7.58        22.19 o                         
  -3   1  10       6390.00       6668.13       185.29 o                         
  -2   1  10          4.91          7.01        23.71 o                         
  -1   1  10       1461.36       1482.47        83.28 o                         
   0   1  10         83.13         84.82        49.86 o                         
   1   1  10       2634.62       2682.71        86.61 o                         
   2   1  10          0.84          1.41        21.46 o                         
   3   1  10       3935.52       4350.69       191.04 o                         
   4   1  10        423.22        406.45        71.34 o                         
   5   1  10        677.70        540.09        78.08 o                         
   6   1  10          3.14        -31.91        42.43 o                         
   7   1  10       4083.55       4363.64       228.29 o                         
   8   1  10         88.06        -80.81        95.82 o                         
   9   1  10         12.46        217.17        98.57 o                         
 -13   2  10         10.06        101.45        46.13 o                         
 -12   2  10        974.65        847.52        99.57 o                         
 -11   2  10        280.45        350.17        76.07 o                         
 -10   2  10       1142.30       1161.70       121.29 o                         
  -9   2  10        312.53        243.43        58.87 o                         
  -8   2  10       1891.48       1915.85       100.12 o                         
  -7   2  10       2000.88       1999.08        75.42 o                         
  -6   2  10        366.43        393.10        36.19 o                         
  -5   2  10        152.31        142.69        56.23 o                         
  -4   2  10         17.06         19.24        29.01 o                         
  -3   2  10       1779.02       1617.23        94.15 o                         
  -2   2  10        745.85        755.36        63.72 o                         
  -1   2  10       6674.05       6798.18       459.88 o                         
   0   2  10         59.06         79.12        22.62 o                         
   1   2  10        574.44        549.70        47.67 o                         
   2   2  10        265.77        293.70        24.90 o                         
   3   2  10       3515.82       3521.69       119.43 o                         
   4   2  10          0.72         22.38        37.90 o                         
   5   2  10       7186.49       7400.21       263.18 o                         
   6   2  10        288.28        309.11        64.07 o                         
   7   2  10          0.08        -34.49        49.08 o                         
   8   2  10          0.10        -85.75       141.42 o                         
   9   2  10        798.94        937.78       149.78 o                         
 -13   3  10        491.79        533.40       120.31 o                         
 -12   3  10         50.36         34.13        56.43 o                         
 -11   3  10         63.56         26.64        61.51 o                         
 -10   3  10         50.62         26.29        70.70 o                         
  -9   3  10        263.14        197.03        80.94 o                         
  -8   3  10        144.20        187.89        37.17 o                         
  -7   3  10          4.46         40.18        27.68 o                         
  -6   3  10         45.70         21.59        61.90 o                         
  -5   3  10       1640.14       1576.81       154.70 o                         
  -4   3  10       2467.67       2209.54       173.46 o                         
  -3   3  10        299.46        306.49        48.56 o                         
  -2   3  10        191.80        195.80        28.92 o                         
  -1   3  10        147.30        137.26        25.19 o                         
   0   3  10        635.54        652.28        49.44 o                         
   1   3  10         11.67          8.54        15.60 o                         
   2   3  10        534.13        495.48        30.51 o                         
   3   3  10         34.39         87.80        28.80 o                         
   4   3  10         38.76         40.87        37.80 o                         
   5   3  10          9.39         16.31        34.41 o                         
   6   3  10        309.90        243.89        70.93 o                         
   7   3  10        457.02        369.05        73.67 o                         
   8   3  10        182.39        146.65        75.88 o                         
 -13   4  10          5.34        -94.86        94.86 o                         
 -12   4  10         55.04        146.77        89.76 o                         
 -11   4  10         34.24          6.37        70.89 o                         
 -10   4  10          0.75        149.07        88.53 o                         
  -9   4  10        878.20        820.48       143.54 o                         
  -8   4  10        890.63        824.49        76.68 o                         
  -7   4  10       2427.97       2322.44       105.39 o                         
  -6   4  10        955.76        804.63       123.27 o                         
  -5   4  10       2025.79       2005.08       174.98 o                         
  -4   4  10          4.33         49.74        54.01 o                         
  -3   4  10       2178.69       2034.47       167.33 o                         
  -2   4  10       2667.33       2940.07       216.36 o                         
  -1   4  10        804.44        797.21        62.64 o                         
   0   4  10          6.01          3.96        17.14 o                         
   1   4  10        627.43        670.83        41.24 o                         
   2   4  10       1307.18       1296.03        66.79 o                         
   3   4  10        815.83        706.83        59.77 o                         
   4   4  10        169.66        200.49        57.83 o                         
   5   4  10        447.62        442.68        68.87 o                         
   6   4  10        121.59        182.57        55.61 o                         
   7   4  10         47.43         10.51        82.89 o                         
 -13   5  10        404.67        493.60       130.83 o                         
 -12   5  10        483.94        603.59       136.98 o                         
 -11   5  10        809.88        538.43       134.58 o                         
 -10   5  10       1600.62       1385.46       189.79 o                         
  -9   5  10       1034.98       1224.74       173.24 o                         
  -8   5  10         34.93        -57.66        61.87 o                         
  -7   5  10       5024.92       5598.13       319.91 o                         
  -6   5  10        558.80        493.99       106.93 o                         
  -5   5  10       1515.88       1213.84       146.04 o                         
  -4   5  10        302.70        226.07        67.01 o                         
  -3   5  10       3301.73       3036.13       207.43 o                         
  -2   5  10        286.29        335.22        84.67 o                         
  -1   5  10       1391.25       1479.92        76.21 o                         
   0   5  10        272.66        201.70        31.12 o                         
   1   5  10         18.39         18.25        18.94 o                         
   2   5  10        160.18         91.81        42.91 o                         
   3   5  10       4959.19       5244.59       204.55 o                         
   4   5  10        306.73        396.05        65.22 o                         
   5   5  10        193.67        217.73        54.10 o                         
   6   5  10        822.44        872.38       158.67 o                         
   7   5  10        453.60        456.00       124.61 o                         
 -13   6  10        985.33       1268.71       192.52 o                         
 -12   6  10         25.71         15.28        74.83 o                         
 -11   6  10       2497.51       2478.83       257.59 o                         
 -10   6  10       1010.70       1276.07       181.36 o                         
  -9   6  10       5012.66       5853.74       363.16 o                         
  -8   6  10       2227.74       2413.47       226.76 o                         
  -7   6  10       1506.01       1593.42       174.70 o                         
  -6   6  10        961.27        978.52       140.08 o                         
  -5   6  10       2280.86       2073.29       186.91 o                         
  -4   6  10       2708.22       2396.64       197.02 o                         
  -3   6  10        529.06        581.23       103.72 o                         
  -2   6  10          4.43        -46.75        67.13 o                         
  -1   6  10       1500.38       1789.99       120.95 o                         
   0   6  10        982.66        899.43        59.08 o                         
   1   6  10       2423.37       2471.06        88.58 o                         
   2   6  10       1959.56       1821.24        67.03 o                         
   3   6  10       2544.79       2496.05       143.20 o                         
   4   6  10         50.79         37.48        38.60 o                         
   5   6  10       6060.04       6590.55       241.68 o                         
   6   6  10        661.72        690.19       159.52 o                         
 -12   7  10        478.90        576.15       131.14 o                         
 -11   7  10        387.31        482.45       133.40 o                         
 -10   7  10        490.68        441.01        77.73 o                         
  -9   7  10         84.88         97.93        79.43 o                         
  -8   7  10        256.82        460.87       107.47 o                         
  -7   7  10       4872.14       4594.59       297.27 o                         
  -6   7  10         20.65         53.18        66.07 o                         
  -5   7  10        596.66        467.99        96.04 o                         
  -4   7  10        389.54        361.26        99.09 o                         
  -3   7  10       4375.49       4476.16       267.22 o                         
  -2   7  10         56.19         45.60        45.27 o                         
  -1   7  10       3032.53       3003.86       159.10 o                         
   0   7  10        164.54        101.14        46.19 o                         
   1   7  10       5298.17       5745.69       157.34 o                         
   2   7  10         18.27         16.65        14.03 o                         
   3   7  10       2804.78       2776.25       147.87 o                         
   4   7  10       1866.24       1831.16       173.92 o                         
   5   7  10        372.63        351.23       118.29 o                         
   6   7  10          0.36        142.65        78.40 o                         
 -13   8  10        377.27        349.06        81.51 o                         
 -12   8  10        706.14        774.61        97.36 o                         
 -11   8  10        154.72        166.21        53.82 o                         
 -10   8  10         27.70         12.81        26.92 o                         
  -9   8  10        307.45        330.90        65.49 o                         
  -8   8  10        757.22        687.87       132.48 o                         
  -7   8  10         18.35         10.45        62.26 o                         
  -6   8  10         68.10         37.32        62.19 o                         
  -5   8  10       4561.26       4582.83       284.86 o                         
  -4   8  10        950.25        972.06       139.44 o                         
  -3   8  10       1407.27       1432.68       163.67 o                         
  -2   8  10        149.72        108.17        44.04 o                         
  -1   8  10       1590.95       1635.85       124.14 o                         
   0   8  10          4.34        -29.53        39.98 o                         
   1   8  10       5927.14       6096.81       351.31 o                         
   2   8  10        219.09        275.71        54.67 o                         
   3   8  10        415.81        420.32        61.49 o                         
   4   8  10         19.25        129.14        89.91 o                         
   5   8  10        792.86        677.19       153.34 o                         
 -12   9  10          0.71          1.66        40.11 o                         
 -11   9  10       1846.26       1976.06       160.13 o                         
 -10   9  10         32.61         21.47        62.71 o                         
  -9   9  10          0.16        -31.31        74.84 o                         
  -8   9  10        402.32        394.47        72.28 o                         
  -7   9  10       1569.40       1298.02       172.28 o                         
  -6   9  10          7.88          7.26        67.66 o                         
  -5   9  10        224.77        191.67        68.14 o                         
  -4   9  10       3988.73       3950.74       273.86 o                         
  -3   9  10       1009.27        996.71        99.24 o                         
  -2   9  10        719.28        447.51        97.10 o                         
  -1   9  10        324.32        366.32        58.28 o                         
   0   9  10       3713.03       3540.30       268.78 o                         
   1   9  10        208.03        159.48        87.14 o                         
   2   9  10        265.21        255.91        50.29 o                         
   3   9  10        876.68        835.45       155.83 o                         
   4   9  10        856.69        999.17       172.84 o                         
   5   9  10         19.32         48.29        93.66 o                         
 -11  10  10         40.99          9.88        61.77 o                         
 -10  10  10         77.54        131.07        51.86 o                         
  -9  10  10          4.71         18.95        59.58 o                         
  -8  10  10       1018.34        768.72       113.22 o                         
  -7  10  10        168.94        148.28        50.51 o                         
  -6  10  10       2447.59       2764.08       242.09 o                         
  -5  10  10        165.09        104.29        61.98 o                         
  -4  10  10         74.98         14.43        36.83 o                         
  -3  10  10        308.20        287.22       122.63 o                         
  -2  10  10       1691.80       1663.48       130.47 o                         
  -1  10  10       1013.97       1103.33       108.12 o                         
   0  10  10          2.47        -66.01        66.01 o                         
   1  10  10        603.81        655.99       129.71 o                         
   2  10  10       4783.16       5348.87       352.32 o                         
   3  10  10        426.99        410.32       117.80 o                         
   4  10  10        287.48        288.84       111.78 o                         
 -10  11  10        981.38       1004.79       117.95 o                         
  -9  11  10        747.52        666.45        97.50 o                         
  -8  11  10        124.61         33.70        98.10 o                         
  -7  11  10        346.88        460.86        98.15 o                         
  -6  11  10       4647.72       4560.37       317.75 o                         
  -5  11  10       1526.14       1477.17       123.76 o                         
  -4  11  10        142.79        169.49        52.75 o                         
  -3  11  10        329.88        305.75        69.66 o                         
  -2  11  10        248.66        149.02        47.69 o                         
  -1  11  10         48.55         34.45        52.43 o                         
   0  11  10        583.63        509.34       119.01 o                         
   1  11  10        263.98        152.37        85.97 o                         
   2  11  10        843.74        915.28       154.95 o                         
   3  11  10       2306.85       2574.29       264.26 o                         
   4  11  10         19.64        146.50        80.97 o                         
  -8  12  10        396.14        296.74        74.42 o                         
  -7  12  10        919.33        897.77        80.55 o                         
  -6  12  10        157.02        110.77        55.18 o                         
  -5  12  10        770.14        680.94        87.85 o                         
  -4  12  10        415.61        337.10        72.66 o                         
  -3  12  10        160.78        119.32        47.47 o                         
  -2  12  10        113.94        -40.77        65.22 o                         
  -1  12  10       1168.05       1178.05       167.78 o                         
   0  12  10        172.46        249.10        86.55 o                         
   1  12  10        367.00        316.10       113.08 o                         
   2  12  10       1138.39        912.93       167.09 o                         
   3  12  10        188.93        147.33        92.45 o                         
  -7  13  10        285.16        217.95        91.93 o                         
  -6  13  10         90.96        114.04        39.42 o                         
  -5  13  10        141.26         53.11        42.18 o                         
  -4  13  10        275.88        333.51        67.30 o                         
  -3  13  10       3122.15       2846.29       241.91 o                         
  -2  13  10         22.13          7.98        46.23 o                         
  -1  13  10       1647.19       1732.19       201.33 o                         
   0  13  10        385.91        237.48        90.46 o                         
   1  13  10        703.79        721.36       150.89 o                         
   2  13  10         32.50        -94.82        94.82 o                         
  -4  14  10         72.85         94.89        62.94 o                         
  -3  14  10         51.83        209.19        81.56 o                         
  -2  14  10        388.77        501.97       113.07 o                         
  -1  14  10        280.76        277.46        88.77 o                         
   0  14  10        172.95        105.74        84.18 o                         
   1  14  10        644.86        574.60       132.92 o                         
  -2  15  10         70.84         44.43        44.22 o                         
  -1  15  10        405.78        301.62       102.41 o                         
   0  15  10       2289.63       2389.18       240.02 o                         
   1  15  10         48.94        -69.61        69.61 o                         
 -13   1  11        189.76        213.31        61.66 o                         
 -12   1  11        758.57        793.47       112.38 o                         
 -11   1  11        528.63        496.20        74.90 o                         
 -10   1  11       2216.69       2055.61       152.95 o                         
  -9   1  11        142.13         44.94        52.54 o                         
  -8   1  11        102.54         54.38        30.76 o                         
  -7   1  11          2.80        -31.64        31.64 o                         
  -6   1  11       1287.04       1286.51        75.52 o                         
  -5   1  11       1934.56       1778.76       113.57 o                         
  -4   1  11         12.53         30.57        30.56 o                         
  -3   1  11       4352.29       4149.87       154.30 o                         
  -2   1  11       6814.39       6759.15       188.71 o                         
  -1   1  11        927.73        857.97       124.33 o                         
   0   1  11        288.46        332.86        44.58 o                         
   1   1  11       1955.90       2007.24        96.50 o                         
   2   1  11       9681.05      10227.30       156.64 o                         
   3   1  11       2985.27       2997.64       166.29 o                         
   4   1  11         20.65         -9.06        36.81 o                         
   5   1  11        136.43         88.73        67.73 o                         
   6   1  11        850.19        835.68       105.33 o                         
   7   1  11       1199.80       1309.80       129.81 o                         
   8   1  11         15.49        -98.34        98.34 o                         
 -13   2  11        320.05        158.13        94.84 o                         
 -12   2  11         98.48         77.97        50.61 o                         
 -11   2  11        120.68        100.35        66.03 o                         
 -10   2  11       2860.58       2576.34       171.29 o                         
  -9   2  11        270.05        304.38        67.14 o                         
  -8   2  11       4379.74       4283.43       135.02 o                         
  -7   2  11         62.92         39.22        20.69 o                         
  -6   2  11       5334.57       5369.27       154.04 o                         
  -5   2  11       3217.23       3125.59       148.27 o                         
  -4   2  11       4946.99       4686.91       171.23 o                         
  -3   2  11        146.33        124.44        37.14 o                         
  -2   2  11        405.76        459.62        53.75 o                         
  -1   2  11          0.37         25.09        25.35 o                         
   0   2  11        319.05        304.67        36.40 o                         
   1   2  11        721.83        630.62        43.75 o                         
   2   2  11        943.43        891.59        47.63 o                         
   3   2  11       1161.06       1213.71       108.20 o                         
   4   2  11       2670.71       2665.90       163.26 o                         
   5   2  11        177.84        119.59        47.98 o                         
   6   2  11       1129.89       1038.51       151.58 o                         
   7   2  11         39.19        111.53        61.17 o                         
   8   2  11        995.12        840.48       152.41 o                         
 -13   3  11        844.73        854.79       163.44 o                         
 -12   3  11       1050.26       1194.70       119.31 o                         
 -11   3  11       1160.96       1188.17       120.78 o                         
 -10   3  11       1712.40       1347.49       191.75 o                         
  -9   3  11        185.25        193.73        82.60 o                         
  -8   3  11       3611.16       3613.97       138.49 o                         
  -7   3  11       2028.76       2034.13       128.27 o                         
  -6   3  11       1434.19       1411.82       111.94 o                         
  -5   3  11          2.89         -3.30        34.66 o                         
  -4   3  11       2247.76       2292.55       123.47 o                         
  -3   3  11       5570.06       5554.86       178.26 o                         
  -2   3  11        878.78        920.01        73.10 o                         
  -1   3  11        253.47        219.83        39.80 o                         
   0   3  11        486.84        490.32        38.03 o                         
   1   3  11          2.06          7.24        15.18 o                         
   2   3  11       1394.76       1465.36        58.85 o                         
   3   3  11        929.24        886.58        95.18 o                         
   4   3  11       6715.09       6994.32       439.85 o                         
   5   3  11         56.71        -58.51        58.51 o                         
   6   3  11        693.19        708.87        98.09 o                         
   7   3  11        959.75        994.44       119.16 o                         
 -12   4  11        191.29        164.52       105.07 o                         
 -11   4  11       1451.81       1463.80       202.49 o                         
 -10   4  11       1256.10       1274.14       188.11 o                         
  -9   4  11       2356.40       2492.07       239.47 o                         
  -8   4  11       1993.94       1963.52       201.63 o                         
  -7   4  11          9.17         34.86        28.74 o                         
  -6   4  11        219.47        264.80        86.07 o                         
  -5   4  11        276.58        333.70        88.81 o                         
  -4   4  11       2337.48       2508.50       195.88 o                         
  -3   4  11        249.52        185.01        43.17 o                         
  -2   4  11         18.87         -6.09        25.16 o                         
  -1   4  11        510.21        449.01        50.75 o                         
   0   4  11      11029.03      10704.32       282.45 o                         
   1   4  11          9.27         -9.43        14.65 o                         
   2   4  11       1097.24       1245.63        76.06 o                         
   3   4  11        654.13        589.19        81.65 o                         
   4   4  11       5429.00       5370.01       225.68 o                         
   5   4  11        115.28         80.93        46.53 o                         
   6   4  11       2067.63       2126.11       313.21 o                         
 -12   5  11        832.85        794.14       167.68 o                         
 -11   5  11         42.34        -23.69        62.03 o                         
 -10   5  11        262.38        173.29       101.01 o                         
  -9   5  11        290.85        223.93        94.16 o                         
  -8   5  11       1770.24       1956.88       209.37 o                         
  -7   5  11        222.05        285.48        92.80 o                         
  -6   5  11       4617.48       4658.37       286.65 o                         
  -5   5  11        123.48         77.06        57.25 o                         
  -4   5  11         37.73         53.69        53.89 o                         
  -3   5  11         20.40         47.11        55.41 o                         
  -2   5  11       8759.57       8810.59       222.25 o                         
  -1   5  11        424.87        329.01        41.62 o                         
   0   5  11       1046.96       1049.15        64.28 o                         
   1   5  11          0.92        -11.28        21.53 o                         
   2   5  11       3684.41       3888.28        99.09 o                         
   3   5  11        126.05         87.86        48.49 o                         
   4   5  11        371.03        281.74        58.77 o                         
   5   5  11        266.88        198.76        94.94 o                         
   6   5  11       1815.27       1876.47       142.38 o                         
 -12   6  11        354.98        485.01       123.41 o                         
 -11   6  11          1.32         92.97        77.70 o                         
 -10   6  11         44.32        -16.46        59.72 o                         
  -9   6  11        144.06        274.42       101.92 o                         
  -8   6  11        677.30        591.31       128.77 o                         
  -7   6  11          2.46          3.41        46.34 o                         
  -6   6  11       1664.52       1490.50       168.19 o                         
  -5   6  11       1034.01       1073.14       146.34 o                         
  -4   6  11        912.30        831.58       122.89 o                         
  -3   6  11        413.59        408.57        90.27 o                         
  -2   6  11        119.64         36.03        51.66 o                         
  -1   6  11       1036.69       1102.27        70.82 o                         
   0   6  11        344.24        282.57        38.15 o                         
   1   6  11        549.36        521.31        45.51 o                         
   2   6  11        660.95        624.00        79.40 o                         
   3   6  11        348.73        349.05        63.39 o                         
   4   6  11         16.81         50.07        44.60 o                         
   5   6  11        265.24        316.80        59.94 o                         
 -11   7  11          3.11        -20.07        79.23 o                         
 -10   7  11        144.93         66.88        84.24 o                         
  -9   7  11         20.91         70.92        68.42 o                         
  -8   7  11        326.64        383.64       116.51 o                         
  -7   7  11        115.43        108.61        64.55 o                         
  -6   7  11        155.23        228.16        82.22 o                         
  -5   7  11        498.29        450.29        99.62 o                         
  -4   7  11          8.72         21.86        49.94 o                         
  -3   7  11         17.68         24.83        56.98 o                         
  -2   7  11       1819.03       1876.10       133.33 o                         
  -1   7  11       3072.63       3290.84       236.56 o                         
   0   7  11         11.49        -13.58        21.02 o                         
   1   7  11       1544.23       1620.18       141.26 o                         
   2   7  11        369.69        358.47        63.34 o                         
   3   7  11        779.68        896.96        94.90 o                         
   4   7  11        156.22        154.40        46.88 o                         
   5   7  11        303.73        176.16        85.19 o                         
 -11   8  11         54.21         60.40        80.92 o                         
 -10   8  11        753.31        767.65       155.77 o                         
  -9   8  11       1207.23       1166.02       172.29 o                         
  -8   8  11         47.23        144.58        78.89 o                         
  -7   8  11       1310.76       1407.39       175.74 o                         
  -6   8  11       1658.73       1582.17       183.13 o                         
  -5   8  11         42.09         -0.60        74.16 o                         
  -4   8  11       1807.94       2037.20       200.12 o                         
  -3   8  11       1501.54       1605.36       127.28 o                         
  -2   8  11        582.54        507.35        73.92 o                         
  -1   8  11         67.42         11.46        39.92 o                         
   0   8  11        124.00         90.48        49.23 o                         
   1   8  11         47.04         51.13        67.97 o                         
   2   8  11        577.10        617.81        80.24 o                         
   3   8  11          7.80        -36.00        73.77 o                         
   4   8  11        486.89        328.69       126.27 o                         
 -10   9  11        421.34        359.25       118.73 o                         
  -9   9  11         23.90         60.18        59.22 o                         
  -8   9  11       1504.36       1567.58       190.98 o                         
  -7   9  11       2237.32       2206.37       218.92 o                         
  -6   9  11        133.35         14.02        50.43 o                         
  -5   9  11        464.67        477.45       118.46 o                         
  -4   9  11        356.29        371.90       102.90 o                         
  -3   9  11          4.85        -61.59        91.99 o                         
  -2   9  11       1802.09       1725.37       133.28 o                         
  -1   9  11         12.16         42.51        46.14 o                         
   0   9  11         12.09         10.07        59.49 o                         
   1   9  11          1.91        -41.10        41.10 o                         
   2   9  11       1979.98       1924.09       229.15 o                         
   3   9  11        345.08        402.77       154.56 o                         
   4   9  11       3813.71       3923.27       329.81 o                         
  -9  10  11        362.06        538.37       134.20 o                         
  -8  10  11        758.74        618.56       129.43 o                         
  -7  10  11       1003.00        879.71       152.48 o                         
  -6  10  11          3.52         22.60        63.18 o                         
  -5  10  11         50.38         55.17        66.30 o                         
  -4  10  11       5977.39       5737.60       276.92 o                         
  -3  10  11        360.37        419.78        71.90 o                         
  -2  10  11        458.66        381.02        70.91 o                         
  -1  10  11        363.09        310.92        67.95 o                         
   0  10  11       4784.24       5318.02       342.38 o                         
   1  10  11       1576.01       1597.96       202.15 o                         
   2  10  11        199.28        200.98       101.43 o                         
   3  10  11        406.11        381.14       123.93 o                         
  -8  11  11        162.09        272.16        93.25 o                         
  -7  11  11         58.93         16.27        73.51 o                         
  -6  11  11       2295.36       2354.94       235.30 o                         
  -5  11  11         67.46         52.38        48.47 o                         
  -4  11  11         13.57         57.96        43.06 o                         
  -3  11  11         28.38         50.28        42.73 o                         
  -2  11  11       1565.30       1611.97       137.39 o                         
  -1  11  11         77.89         65.80        62.04 o                         
   0  11  11        162.04         88.99        88.20 o                         
   1  11  11         55.71         75.44        73.03 o                         
   2  11  11        424.60        435.70       124.96 o                         
  -7  12  11        116.25        110.07        57.19 o                         
  -6  12  11        179.27        138.49        51.23 o                         
  -5  12  11       1286.28       1377.80       137.23 o                         
  -4  12  11        721.83        610.20        88.84 o                         
  -3  12  11        840.62        743.87        99.86 o                         
  -2  12  11        104.24         84.83        54.11 o                         
  -1  12  11       1169.39       1024.72       167.92 o                         
   0  12  11        175.76         97.21        78.52 o                         
   1  12  11       2940.86       2857.46       275.13 o                         
   2  12  11        780.33        746.79       156.95 o                         
  -6  13  11         43.52        -52.51        52.51 o                         
  -5  13  11       1990.35       2117.38       204.83 o                         
  -4  13  11        607.57        718.57       109.19 o                         
  -3  13  11        312.00        407.37       109.81 o                         
  -2  13  11        271.68         92.52        67.72 o                         
  -1  13  11        476.13        342.43       108.65 o                         
   0  13  11        364.33        329.77       122.03 o                         
   1  13  11        613.63        674.51       148.73 o                         
  -4  14  11          2.19        -77.53        77.53 o                         
  -3  14  11        444.01        650.88       127.91 o                         
  -2  14  11        195.29        133.27        67.85 o                         
  -1  14  11         29.28        -63.79        63.79 o                         
   0  14  11        408.29        480.70       125.28 o                         
  -2  15  11        298.58        205.26        84.85 o                         
  -1  15  11        458.94        464.76       124.65 o                         
 -12   0  12          2.54        106.15        77.16 o                         
 -11   0  12         18.90        -33.15        66.22 o                         
 -10   0  12       1988.15       1640.41       201.83 o                         
  -9   0  12       1517.93       1268.06       170.61 o                         
  -8   0  12         53.25         20.19        55.41 o                         
  -7   0  12         59.43         60.19        50.19 o                         
  -6   0  12       1591.73       1566.54       163.89 o                         
  -5   0  12       1904.55       1870.03       168.57 o                         
  -4   0  12       2485.96       2498.74       183.68 o                         
  -3   0  12       4380.75       4527.60       238.40 o                         
  -2   0  12       1050.39       1052.08       114.10 o                         
  -1   0  12        117.42         97.69        47.68 o                         
   0   0  12         11.25        -37.05        37.05 o                         
   1   0  12         48.41         18.37        22.30 o                         
   2   0  12         35.08        -13.73        34.78 o                         
   3   0  12        527.14        595.94       119.14 o                         
   4   0  12        109.89         30.79        60.12 o                         
   5   0  12       3404.97       3912.93       295.54 o                         
   6   0  12          4.72         69.35        66.99 o                         
   7   0  12       1003.33       1142.36       180.87 o                         
 -12   1  12        906.14       1233.86       181.10 o                         
 -11   1  12       1754.82       1795.10       153.14 o                         
 -10   1  12       1025.49        939.23       116.59 o                         
  -9   1  12        178.84        111.30        53.06 o                         
  -8   1  12        123.07         87.74        53.65 o                         
  -7   1  12        783.51        899.24        95.54 o                         
  -6   1  12       1235.14       1257.18       108.79 o                         
  -5   1  12        514.50        464.00        83.71 o                         
  -4   1  12        321.89        299.71        53.52 o                         
  -3   1  12        875.59        736.54        72.36 o                         
  -2   1  12         32.33         28.85        28.10 o                         
  -1   1  12        544.32        632.58        62.17 o                         
   0   1  12       1938.97       1950.04       106.22 o                         
   1   1  12        970.70       1021.66        56.00 o                         
   2   1  12        692.70        829.97        48.55 o                         
   3   1  12       2887.56       3028.66       175.51 o                         
   4   1  12        154.58        226.17        59.12 o                         
   5   1  12         59.33        -55.75        79.48 o                         
   6   1  12          0.07        -37.20        45.08 o                         
   7   1  12        615.44        568.01       131.17 o                         
 -12   2  12        852.71        848.25       111.02 o                         
 -11   2  12         83.75         42.75        53.56 o                         
 -10   2  12        135.00         50.74        60.13 o                         
  -9   2  12        321.90        345.84        75.58 o                         
  -8   2  12        732.85        910.23       104.69 o                         
  -7   2  12         24.00          8.81        35.85 o                         
  -6   2  12        258.74        247.59        58.06 o                         
  -5   2  12         74.61         89.74        39.34 o                         
  -4   2  12          8.26        -12.31        51.60 o                         
  -3   2  12       1307.74       1326.39        93.39 o                         
  -2   2  12          7.10        -22.06        30.29 o                         
  -1   2  12       1190.53       1161.09        87.12 o                         
   0   2  12        181.75        175.24        31.75 o                         
   1   2  12       1004.31       1003.97        55.80 o                         
   2   2  12        550.39        489.74        37.04 o                         
   3   2  12         81.96         50.03        76.47 o                         
   4   2  12        963.75        884.46       103.40 o                         
   5   2  12        259.94        200.41        56.71 o                         
   6   2  12        532.83        565.12       113.65 o                         
   7   2  12        348.04        435.29       124.55 o                         
 -12   3  12         21.15        108.15        75.64 o                         
 -11   3  12         63.86        174.14        84.11 o                         
 -10   3  12        923.35       1056.90       278.00 o                         
  -9   3  12         18.80         -5.80        48.77 o                         
  -8   3  12        205.41        206.65        61.22 o                         
  -7   3  12         12.08         16.81        44.69 o                         
  -6   3  12        246.02        286.09        59.18 o                         
  -5   3  12       1560.94       1758.68       191.21 o                         
  -4   3  12       1176.24       1140.03        90.99 o                         
  -3   3  12        689.19        610.63        64.00 o                         
  -2   3  12        231.89        224.06        46.13 o                         
  -1   3  12        211.37        157.70        37.08 o                         
   0   3  12        168.73        205.08        33.41 o                         
   1   3  12        452.71        425.87        38.42 o                         
   2   3  12         29.37        -41.07        99.21 o                         
   3   3  12         97.79         76.89        46.41 o                         
   4   3  12        484.03        309.99        83.75 o                         
   5   3  12         90.58         -3.41        34.21 o                         
   6   3  12         18.66         80.73        53.20 o                         
   7   3  12          7.37        -47.06        48.91 o                         
 -12   4  12        487.52        480.97       131.48 o                         
 -11   4  12         48.92        -89.09        89.09 o                         
 -10   4  12        204.96        154.38        80.59 o                         
  -9   4  12       2205.33       2430.37       238.73 o                         
  -8   4  12       1626.21       1416.03       182.76 o                         
  -7   4  12        226.54        206.88        85.62 o                         
  -6   4  12         86.47        109.49        50.15 o                         
  -5   4  12        757.95        751.46        80.98 o                         
  -4   4  12        453.10        414.55        61.40 o                         
  -3   4  12        412.61        342.46        53.39 o                         
  -2   4  12        553.93        520.82        57.46 o                         
  -1   4  12        835.49        843.90        62.81 o                         
   0   4  12          4.89         21.29        22.09 o                         
   1   4  12       4183.40       4186.21       109.92 o                         
   2   4  12       3408.14       3505.05       181.24 o                         
   3   4  12        906.40        751.08        91.67 o                         
   4   4  12         22.74         17.96        39.85 o                         
   5   4  12        325.98        302.06        86.60 o                         
   6   4  12         28.63         67.81        47.46 o                         
 -11   5  12        378.88        314.20       125.68 o                         
 -10   5  12          6.16       -100.95       100.95 o                         
  -9   5  12        304.03        161.30        95.00 o                         
  -8   5  12       1423.26       1490.37       193.19 o                         
  -7   5  12       2993.14       3338.11       261.72 o                         
  -6   5  12       1541.19       1784.63       187.22 o                         
  -5   5  12       1667.42       1431.11       164.65 o                         
  -4   5  12         67.60         41.50        56.58 o                         
  -3   5  12        501.48        501.16        63.23 o                         
  -2   5  12       1409.37       1408.16        93.25 o                         
  -1   5  12       1160.96       1104.75        71.84 o                         
   0   5  12        481.56        505.73        48.41 o                         
   1   5  12         47.52         63.66        21.10 o                         
   2   5  12        245.88        265.56        61.99 o                         
   3   5  12       2471.61       2297.89       301.45 o                         
   4   5  12        234.64        282.90        64.12 o                         
   5   5  12        992.76        935.83       105.99 o                         
 -11   6  12        139.44         74.27        73.27 o                         
 -10   6  12       2359.53       2119.41       243.21 o                         
  -9   6  12        880.54        797.61       146.11 o                         
  -8   6  12       1261.46       1347.04       184.93 o                         
  -7   6  12        568.58        371.15        95.78 o                         
  -6   6  12        101.80        114.35        79.51 o                         
  -5   6  12       3136.40       2833.48       228.64 o                         
  -4   6  12        737.01        736.02       120.76 o                         
  -3   6  12       3828.28       4274.62       268.26 o                         
  -2   6  12        392.51        394.04        48.28 o                         
  -1   6  12        293.44        223.41        35.12 o                         
   0   6  12        168.68        137.97        29.73 o                         
   1   6  12       5823.14       6439.77       682.18 o                         
   2   6  12         97.23        107.29        48.33 o                         
   3   6  12       1601.12       1806.92       133.82 o                         
   4   6  12        274.30        345.97       126.73 o                         
 -11   7  12       2366.23       2375.32       275.20 o                         
 -10   7  12       1629.78       2038.30       241.15 o                         
  -9   7  12         48.38        114.05        71.73 o                         
  -8   7  12       2694.11       2909.79       256.32 o                         
  -7   7  12       2924.74       3258.46       264.62 o                         
  -6   7  12       1678.53       1783.98       192.54 o                         
  -5   7  12       1969.06       1920.66       193.73 o                         
  -4   7  12        207.46        166.97        74.90 o                         
  -3   7  12        930.01        872.62       133.95 o                         
  -2   7  12         60.54         36.20        45.00 o                         
  -1   7  12      10197.00      10646.76       221.17 o                         
   0   7  12          9.29         -7.90        31.80 o                         
   1   7  12         81.85        111.20        39.79 o                         
   2   7  12        189.84         88.54        46.21 o                         
   3   7  12       4711.65       5187.77       375.42 o                         
   4   7  12        893.84       1071.13       173.52 o                         
 -10   8  12        660.55        727.44       149.27 o                         
  -9   8  12       3514.16       4147.40       327.40 o                         
  -8   8  12        319.56        353.65       106.98 o                         
  -7   8  12       2650.15       2450.28       237.14 o                         
  -6   8  12       1028.41       1179.86       166.95 o                         
  -5   8  12       1574.48       1652.99       187.05 o                         
  -4   8  12       1345.14       1433.75       175.01 o                         
  -3   8  12       2477.86       2358.08       156.17 o                         
  -2   8  12          4.84        -48.11        48.11 o                         
  -1   8  12        375.78        403.15       157.74 o                         
   0   8  12       1599.51       1834.18       137.15 o                         
   1   8  12       1396.19       1211.68       120.78 o                         
   2   8  12         19.95        -11.29       126.67 o                         
   3   8  12        437.60        578.61       140.04 o                         
  -9   9  12       1291.35       1127.48       184.22 o                         
  -8   9  12        602.58        607.29       144.37 o                         
  -7   9  12        102.55         30.31        67.45 o                         
  -6   9  12         23.99          6.72        72.14 o                         
  -5   9  12         62.67        -71.32        71.32 o                         
  -4   9  12        666.25        746.67        94.36 o                         
  -3   9  12         52.75        -10.24        70.20 o                         
  -2   9  12        509.43        367.45        68.75 o                         
  -1   9  12        567.49        443.34        79.17 o                         
   0   9  12       2586.37       2706.09       256.67 o                         
   1   9  12        401.08        227.46       107.32 o                         
   2   9  12        419.43        474.72       139.22 o                         
   3   9  12         82.95        193.04       100.89 o                         
  -8  10  12        103.48        -42.29        76.53 o                         
  -7  10  12        112.15        113.73        66.36 o                         
  -6  10  12       1760.23       1736.56       205.64 o                         
  -5  10  12       2353.80       2463.92       229.17 o                         
  -4  10  12       1636.21       1430.00       129.37 o                         
  -3  10  12        232.69        164.62        64.35 o                         
  -2  10  12       2609.15       2706.08       175.05 o                         
  -1  10  12        658.72        416.72       125.57 o                         
   0  10  12         12.48        -78.59        78.59 o                         
   1  10  12        176.98        295.18       126.59 o                         
   2  10  12       1487.08       1474.11       202.80 o                         
  -7  11  12         64.84        -65.71        65.71 o                         
  -6  11  12         38.55         60.79       125.87 o                         
  -5  11  12        130.52         42.73        47.64 o                         
  -4  11  12        390.45        461.85       117.09 o                         
  -3  11  12       1375.13       1604.44       140.26 o                         
  -2  11  12        129.40         38.68        74.09 o                         
  -1  11  12        139.20        329.45       111.20 o                         
   0  11  12        173.12        214.32        87.86 o                         
   1  11  12         15.98        105.91        83.13 o                         
  -7  12  12          1.06         -9.26        49.16 o                         
  -6  12  12         55.11         76.52        66.75 o                         
  -5  12  12        164.95        107.55       103.23 o                         
  -4  12  12        103.11         67.89        47.35 o                         
  -3  12  12        282.79        321.87       109.73 o                         
  -2  12  12        107.22        210.59        85.94 o                         
  -1  12  12         86.05        -38.53        73.14 o                         
   0  12  12       1086.46        971.08       167.28 o                         
  -6  13  12        253.18        331.85        79.66 o                         
  -5  13  12        948.88        902.48       142.41 o                         
  -4  13  12         26.68        -21.87        56.20 o                         
  -3  13  12        103.27         -0.40        65.62 o                         
  -2  13  12         36.86         93.83        66.68 o                         
  -1  13  12        399.49        661.53       138.81 o                         
  -4  14  12         22.03        -67.78        67.78 o                         
  -3  14  12         87.09         40.32        61.82 o                         
  -2  14  12         85.63        258.14        91.09 o                         
 -11   1  13        943.88        802.27       109.95 o                         
 -10   1  13        214.39        288.72        99.26 o                         
  -9   1  13       2270.56       2234.65       163.82 o                         
  -8   1  13       3642.92       3488.70       191.07 o                         
  -7   1  13       1568.80       1451.37       118.62 o                         
  -6   1  13        258.09        176.79        45.07 o                         
  -5   1  13        566.95        541.47       129.40 o                         
  -4   1  13        213.61        170.43        43.80 o                         
  -3   1  13        848.08        918.88       130.45 o                         
  -2   1  13        459.41        456.95        63.84 o                         
  -1   1  13        307.83        405.98        53.95 o                         
   0   1  13        597.18        620.31        53.88 o                         
   1   1  13          2.48         22.03        16.06 o                         
   2   1  13          9.92         -8.34        73.43 o                         
   3   1  13        169.45        234.24        81.77 o                         
   4   1  13        191.84        178.10        57.27 o                         
   5   1  13        180.51        114.99        49.14 o                         
   6   1  13        152.28        163.03        74.89 o                         
 -11   2  13         87.32        101.75        97.81 o                         
 -10   2  13        112.56         73.89        49.42 o                         
  -9   2  13       1531.25       1517.61       220.78 o                         
  -8   2  13        415.27        559.25       106.80 o                         
  -7   2  13        341.33        346.00        67.16 o                         
  -6   2  13        226.00        221.51        56.84 o                         
  -5   2  13        235.43        246.15        49.69 o                         
  -4   2  13       3370.73       3485.07       157.93 o                         
  -3   2  13       1410.48       1282.46        94.67 o                         
  -2   2  13        366.99        434.88        57.71 o                         
  -1   2  13       1017.92       1019.30        79.36 o                         
   0   2  13       4357.23       4496.31       136.78 o                         
   1   2  13       1044.57        983.48        57.35 o                         
   2   2  13       2970.87       3414.95       188.35 o                         
   3   2  13          5.35         -2.36        46.25 o                         
   4   2  13        112.58         91.27        58.89 o                         
   5   2  13         38.04        -76.06        76.06 o                         
   6   2  13       2553.96       2634.71       243.79 o                         
 -11   3  13       1883.78       2142.82       245.00 o                         
 -10   3  13        508.09        323.59        78.85 o                         
  -9   3  13         83.55         80.95        74.62 o                         
  -8   3  13        170.88        249.69        66.49 o                         
  -7   3  13       1014.99        788.69       110.55 o                         
  -6   3  13       4002.36       4376.00       254.73 o                         
  -5   3  13        924.70       1017.11        93.38 o                         
  -4   3  13       3965.14       3951.22       168.09 o                         
  -3   3  13         58.94         45.96        28.35 o                         
  -2   3  13       5481.16       5625.56       263.67 o                         
  -1   3  13       2661.92       2652.83       124.66 o                         
   0   3  13       1355.00       1532.43        82.05 o                         
   1   3  13        394.99        339.39        50.11 o                         
   2   3  13       1231.49       1343.36       123.42 o                         
   3   3  13         11.49         91.32        66.01 o                         
   4   3  13       3800.28       3993.15       212.75 o                         
   5   3  13        232.29         36.57        61.36 o                         
   6   3  13        105.19         48.00        69.39 o                         
 -11   4  13        810.58        761.32       310.17 o                         
 -10   4  13        146.55        116.37        87.77 o                         
  -9   4  13       1559.04       1233.97       127.67 o                         
  -8   4  13       1916.18       2060.69       153.85 o                         
  -7   4  13       1635.33       1601.19       198.26 o                         
  -6   4  13        175.45        181.25        70.83 o                         
  -5   4  13       4527.48       4768.08       194.70 o                         
  -4   4  13       3230.30       3162.11       152.87 o                         
  -3   4  13        520.26        425.43        58.77 o                         
  -2   4  13       2094.22       2289.71       121.88 o                         
  -1   4  13        386.65        336.55        42.81 o                         
   0   4  13       1472.23       1422.83        78.95 o                         
   1   4  13       1344.16       1401.72       131.34 o                         
   2   4  13       3804.48       3623.45       195.73 o                         
   3   4  13        817.51        804.02       103.42 o                         
   4   4  13         57.59         71.86        59.95 o                         
   5   4  13          3.29        -84.75        84.75 o                         
 -10   5  13       1515.10       1911.78       241.71 o                         
  -9   5  13        561.28        574.76       138.41 o                         
  -8   5  13         89.56        135.89        95.46 o                         
  -7   5  13       3305.82       3694.89       282.45 o                         
  -6   5  13       1642.71       1511.63       125.48 o                         
  -5   5  13        879.69        948.18        94.27 o                         
  -4   5  13        543.95        430.22       114.05 o                         
  -3   5  13       1026.40       1008.75        85.54 o                         
  -2   5  13        915.41        864.65        78.00 o                         
  -1   5  13        173.51        165.14        34.59 o                         
   0   5  13       1148.69       1336.26        95.40 o                         
   1   5  13        187.30        231.68        47.23 o                         
   2   5  13        504.00        524.56        84.99 o                         
   3   5  13        735.91        859.86       101.15 o                         
   4   5  13        293.86        391.47       101.48 o                         
 -10   6  13        509.41        630.36       153.63 o                         
  -9   6  13         51.75         65.15        73.53 o                         
  -8   6  13       1518.23       1287.49       177.20 o                         
  -7   6  13         25.73        -47.81        71.44 o                         
  -6   6  13       1775.15       1822.76       195.19 o                         
  -5   6  13        171.46        114.14        72.95 o                         
  -4   6  13         90.19         84.58        41.76 o                         
  -3   6  13         14.18         18.43        32.43 o                         
  -2   6  13       1651.97       1681.40       108.12 o                         
  -1   6  13         52.71        -29.01        30.51 o                         
   0   6  13          8.97         22.50        34.24 o                         
   1   6  13         14.80        -26.81        46.44 o                         
   2   6  13          3.54        -63.97        63.97 o                         
   3   6  13        407.94        544.68       135.40 o                         
 -10   7  13         60.69        141.89        86.53 o                         
  -9   7  13        438.72        430.69       119.21 o                         
  -8   7  13       1364.56       1398.93       195.49 o                         
  -7   7  13        529.69        683.76       134.00 o                         
  -6   7  13        228.81        241.44        83.32 o                         
  -5   7  13       2090.76       2197.64       214.04 o                         
  -4   7  13        160.07         68.48        61.18 o                         
  -3   7  13         93.04         88.62        42.51 o                         
  -2   7  13         60.20         22.59        30.55 o                         
  -1   7  13        114.37         60.36        43.08 o                         
   0   7  13        518.46        534.32       132.84 o                         
   1   7  13        262.84        243.97        66.09 o                         
   2   7  13        469.96        434.39        80.25 o                         
  -9   8  13        299.70        331.34       108.63 o                         
  -8   8  13        183.84        168.78        89.57 o                         
  -7   8  13         73.88        -16.15        82.93 o                         
  -6   8  13        317.00        345.39       104.97 o                         
  -5   8  13         13.23          0.34        78.45 o                         
  -4   8  13       3907.30       4004.22       284.56 o                         
  -3   8  13       1613.92       1520.53       131.99 o                         
  -2   8  13        187.71        162.71        38.86 o                         
  -1   8  13        525.00        523.77        63.32 o                         
   0   8  13        664.48        522.02       137.42 o                         
   1   8  13        220.93        145.77       101.96 o                         
   2   8  13        205.10        345.10       128.95 o                         
  -8   9  13        140.62        -83.33        83.33 o                         
  -7   9  13          2.62         16.63        65.78 o                         
  -6   9  13       1971.12       2132.29       224.63 o                         
  -5   9  13         97.33         69.25        86.92 o                         
  -4   9  13        870.97       1007.79       130.77 o                         
  -3   9  13         25.09        -70.75        82.06 o                         
  -2   9  13       1985.43       2033.23       154.76 o                         
  -1   9  13        221.70        292.45        67.81 o                         
   0   9  13       1914.00       1790.64       224.69 o                         
   1   9  13        587.73        441.77       127.85 o                         
  -7  10  13        433.15        325.39       114.17 o                         
  -6  10  13         10.21        117.85        96.14 o                         
  -5  10  13       1461.61       1534.04       138.50 o                         
  -4  10  13        102.64         17.63        46.70 o                         
  -3  10  13        378.52        267.51        67.97 o                         
  -2  10  13        129.29        105.87        52.91 o                         
  -1  10  13        180.38         26.54        71.75 o                         
   0  10  13        372.15        323.43       104.41 o                         
  -6  11  13        364.17        548.98       118.40 o                         
  -5  11  13        104.88        188.84        61.59 o                         
  -4  11  13         60.15         -0.73       110.00 o                         
  -3  11  13        519.91        470.41        83.43 o                         
  -2  11  13        312.85        415.23        80.39 o                         
  -1  11  13        832.83        817.33       159.63 o                         
  -7  12  13        645.22        361.15        94.66 o                         
  -6  12  13        775.13        749.29       133.97 o                         
  -5  12  13        408.84        181.55        85.55 o                         
  -4  12  13        830.92        883.97       149.44 o                         
  -3  12  13          1.58        -40.83        58.93 o                         
  -2  12  13       1250.32       1647.44       205.50 o                         
  -6  13  13        240.21        205.67        86.37 o                         
  -5  13  13        476.36        494.34       113.65 o                         
  -4  13  13        260.97        273.44        95.16 o                         
  -3  13  13          4.23         20.72        47.85 o                         
 -10   0  14        447.20        538.51       140.75 o                         
  -9   0  14         99.16        127.35        90.74 o                         
  -8   0  14        273.74        311.30        89.45 o                         
  -7   0  14       5083.62       5121.97       313.04 o                         
  -6   0  14       1873.00       2052.01       191.86 o                         
  -5   0  14        674.13        639.27       111.15 o                         
  -4   0  14        401.00        464.60        94.99 o                         
  -3   0  14      11331.69      11718.16       405.95 o                         
  -2   0  14       4724.75       5335.84       266.07 o                         
  -1   0  14        261.39        300.92        71.46 o                         
   0   0  14        990.43       1054.48        90.96 o                         
   1   0  14       7743.01       8505.33       425.52 o                         
   2   0  14        787.35        780.47       141.16 o                         
   3   0  14       2505.73       2735.24       257.75 o                         
   4   0  14        208.34        215.62        92.67 o                         
 -10   1  14        568.23        375.78       152.37 o                         
  -9   1  14          2.68        -77.97        77.97 o                         
  -8   1  14         21.40        -43.72        98.92 o                         
  -7   1  14        196.17        242.00        61.56 o                         
  -6   1  14       2520.55       2483.29       197.82 o                         
  -5   1  14       5678.97       5901.64       217.20 o                         
  -4   1  14        475.61        460.50        66.87 o                         
  -3   1  14         14.62         18.61        75.29 o                         
  -2   1  14       1039.98       1210.52       145.75 o                         
  -1   1  14       2171.57       2159.03       117.38 o                         
   0   1  14        799.31        806.51        78.38 o                         
   1   1  14       4162.80       3999.81       146.96 o                         
   2   1  14        266.80        231.46        64.66 o                         
   3   1  14        480.32        470.47        82.48 o                         
   4   1  14         31.04        -68.09        83.71 o                         
 -10   2  14         92.16        138.97        61.42 o                         
  -9   2  14       1039.20        987.33       117.69 o                         
  -8   2  14       2423.74       2548.42       268.18 o                         
  -7   2  14        137.78         88.10        63.19 o                         
  -6   2  14        453.36        345.85        64.83 o                         
  -5   2  14          1.00        -15.17        38.16 o                         
  -4   2  14       4468.43       4446.26       182.65 o                         
  -3   2  14          3.94         -4.10        35.24 o                         
  -2   2  14         34.70          6.94        28.41 o                         
  -1   2  14        208.41        255.35        46.88 o                         
   0   2  14       2640.25       2646.13        98.45 o                         
   1   2  14        204.91        134.87        36.87 o                         
   2   2  14        111.17        125.83        96.56 o                         
   3   2  14       1519.59       1549.76       324.23 o                         
   4   2  14        128.50        199.83        89.71 o                         
   5   2  14          5.25         42.36        57.00 o                         
 -10   3  14        163.23        184.41        70.18 o                         
  -9   3  14        836.50        886.92       151.37 o                         
  -8   3  14          6.09         43.05        65.95 o                         
  -7   3  14       1221.29       1217.97       112.55 o                         
  -6   3  14         55.85         56.01        45.04 o                         
  -5   3  14         96.93         14.44        69.58 o                         
  -4   3  14         25.84         25.11        32.34 o                         
  -3   3  14         10.06        -20.08        37.82 o                         
  -2   3  14         78.48         35.53        49.54 o                         
  -1   3  14         26.47         45.82        28.57 o                         
   0   3  14         52.75        -28.24        34.69 o                         
   1   3  14        318.21        278.29        48.07 o                         
   2   3  14       1692.60       1862.25       166.09 o                         
   3   3  14          0.05        -72.05       157.00 o                         
   4   3  14          3.31        -82.09        82.09 o                         
   5   3  14         14.77        -74.42        74.42 o                         
 -10   4  14         47.68         41.50       126.67 o                         
  -9   4  14        612.19        575.15       103.73 o                         
  -8   4  14        632.89        634.06       100.45 o                         
  -7   4  14        689.62        638.78        87.06 o                         
  -6   4  14        476.29        382.91        69.08 o                         
  -5   4  14       1849.57       1848.31       126.39 o                         
  -4   4  14       2344.37       2343.33       134.93 o                         
  -3   4  14        400.22        476.87        64.34 o                         
  -2   4  14         21.56         31.57        28.80 o                         
  -1   4  14         84.68         54.09        27.66 o                         
   0   4  14        231.47        262.98        58.87 o                         
   1   4  14        195.63         99.63        51.70 o                         
   2   4  14         24.90        -16.24       123.77 o                         
   3   4  14        631.79        751.59       139.57 o                         
   4   4  14        262.97        315.88       103.65 o                         
 -10   5  14       1250.56       1099.52       177.33 o                         
  -9   5  14         17.50         71.43        59.16 o                         
  -8   5  14          2.37         29.21        54.04 o                         
  -7   5  14         26.05         47.13        38.09 o                         
  -6   5  14        831.12        727.96        90.40 o                         
  -5   5  14        915.61        880.69        91.51 o                         
  -4   5  14       1455.46       1491.77       108.93 o                         
  -3   5  14        444.84        369.88        61.82 o                         
  -2   5  14        236.40        250.31        41.11 o                         
  -1   5  14       3239.24       3305.09       128.70 o                         
   0   5  14       1994.07       2060.50       141.28 o                         
   1   5  14         57.17          8.33        76.92 o                         
   2   5  14          1.02        -44.99        44.99 o                         
   3   5  14       1131.40       1086.90       152.69 o                         
  -9   6  14        111.28          7.50        88.22 o                         
  -8   6  14        502.89        625.69       136.00 o                         
  -7   6  14       1420.43       1584.45       137.02 o                         
  -6   6  14        108.83        111.33        87.68 o                         
  -5   6  14          1.83        -31.82        40.35 o                         
  -4   6  14       1351.87       1416.03       242.54 o                         
  -3   6  14       6079.56       6054.92       213.07 o                         
  -2   6  14       2970.12       2917.78       126.39 o                         
  -1   6  14        100.61         38.76        66.72 o                         
   0   6  14         14.82         -1.72        36.69 o                         
   1   6  14       2054.90       2343.29       160.79 o                         
   2   6  14       2483.22       2729.05       232.44 o                         
  -8   7  14        232.69        318.08       114.10 o                         
  -7   7  14        703.66        557.52       124.67 o                         
  -6   7  14       2543.06       2530.67       240.79 o                         
  -5   7  14        542.01        459.00        72.26 o                         
  -4   7  14         18.96         33.52        34.94 o                         
  -3   7  14         37.92         14.02        45.27 o                         
  -2   7  14       2496.16       2695.46       123.24 o                         
  -1   7  14        820.16        850.28       105.37 o                         
   0   7  14         65.41        -46.74        46.74 o                         
   1   7  14        326.89        346.89        72.96 o                         
  -7   8  14         11.23          8.38        75.14 o                         
  -6   8  14        179.62        175.98        87.43 o                         
  -5   8  14        459.29        331.14        96.98 o                         
  -4   8  14        949.00       1059.98       114.42 o                         
  -3   8  14        106.93         77.65        35.31 o                         
  -2   8  14         83.21         47.98        30.43 o                         
  -1   8  14        276.65        138.53        75.03 o                         
   0   8  14        617.78        588.15       142.15 o                         
  -6   9  14        466.17        391.89       110.93 o                         
  -5   9  14        359.11        362.64       109.63 o                         
  -4   9  14        148.22         93.69        55.82 o                         
  -3   9  14       1434.16       1428.86       266.41 o                         
  -2   9  14        735.66        742.64       109.49 o                         
  -1   9  14        433.69        325.91        74.84 o                         
  -5  10  14          4.91        -61.36        76.57 o                         
  -4  10  14          0.38        -23.33        64.52 o                         
  -3  10  14        307.15        280.93        73.98 o                         
  -2  10  14          4.48         54.85       127.04 o                         
  -6  11  14         21.58         75.92        63.81 o                         
  -5  11  14       2040.90       2474.10       246.27 o                         
  -4  11  14        474.25        259.46        97.42 o                         
  -3  11  14         13.70        -70.29        86.08 o                         
  -7  12  14        502.32        172.33        85.14 o                         
  -6  12  14        719.19        809.99       147.31 o                         
  -5  12  14        339.51        330.33       101.36 o                         
  -9   1  15          8.00        -46.97        54.14 o                         
  -8   1  15         14.82        100.81        55.28 o                         
  -7   1  15         69.83         11.45        47.76 o                         
  -6   1  15        997.48        989.56       101.93 o                         
  -5   1  15       1780.88       1903.04       130.00 o                         
  -4   1  15        427.74        383.84        63.90 o                         
  -3   1  15         36.08        -42.76        42.76 o                         
  -2   1  15        354.63        394.94        57.18 o                         
  -1   1  15        602.92        568.82        61.60 o                         
   0   1  15        879.06        794.30        74.32 o                         
   1   1  15          3.20        -32.41       112.07 o                         
   2   1  15       1292.23       1401.77       197.70 o                         
   3   1  15        383.60        423.48       105.66 o                         
  -9   2  15          5.28        -40.15        62.02 o                         
  -8   2  15        583.67        668.20       189.54 o                         
  -7   2  15       3554.36       3291.79       183.84 o                         
  -6   2  15        105.92         83.18        43.53 o                         
  -5   2  15        266.85        295.03        58.37 o                         
  -4   2  15        868.62        756.97        83.23 o                         
  -3   2  15       1194.59       1040.83       109.88 o                         
  -2   2  15       1719.12       1681.67       112.50 o                         
  -1   2  15        212.73        190.05        34.47 o                         
   0   2  15         31.25        -25.81        25.81 o                         
   1   2  15        999.27        960.98       140.41 o                         
   2   2  15       3609.39       3815.52       217.29 o                         
   3   2  15        743.70        878.04       152.85 o                         
  -9   3  15       1430.02       1594.72       145.66 o                         
  -8   3  15         18.09         22.33        47.66 o                         
  -7   3  15          1.51        -10.62        43.82 o                         
  -6   3  15        564.63        617.59        83.76 o                         
  -5   3  15       2406.03       2173.05       140.26 o                         
  -4   3  15       1062.10       1222.25       104.97 o                         
  -3   3  15        877.71        901.64        89.89 o                         
  -2   3  15       1963.59       2150.05       125.76 o                         
  -1   3  15       3989.44       4389.76       281.88 o                         
   0   3  15       5319.96       5564.16       186.60 o                         
   1   3  15       2321.48       2496.03       176.24 o                         
   2   3  15        225.52        207.38        85.68 o                         
   3   3  15       1186.88       1460.61       193.69 o                         
  -9   4  15        245.55        258.98        79.29 o                         
  -8   4  15       1018.12        996.50       118.02 o                         
  -7   4  15       2004.93       2206.74       155.30 o                         
  -6   4  15        616.00        682.29       117.36 o                         
  -5   4  15        303.95        274.93        64.50 o                         
  -4   4  15        276.94        310.56        65.86 o                         
  -3   4  15       4608.60       4987.00       196.46 o                         
  -2   4  15        329.83        280.49        52.10 o                         
  -1   4  15        129.75         67.95        84.75 o                         
   0   4  15        330.84        182.45        70.48 o                         
   1   4  15        542.14        432.80       223.40 o                         
   2   4  15        700.04        703.90       141.56 o                         
   3   4  15        266.69        347.67       103.46 o                         
  -9   5  15       1270.05       1552.72       203.74 o                         
  -8   5  15          2.27         -6.93        50.65 o                         
  -7   5  15        271.84        245.12        62.52 o                         
  -6   5  15         12.71        -22.43        40.03 o                         
  -5   5  15        810.07        666.70       189.64 o                         
  -4   5  15          3.00          9.77        78.71 o                         
  -3   5  15        177.46        218.33        47.35 o                         
  -2   5  15         18.96        -21.90        74.26 o                         
  -1   5  15        424.60        429.84        73.69 o                         
   0   5  15         74.24        109.57        37.93 o                         
   1   5  15        439.85        404.24       114.44 o                         
   2   5  15       1213.42       1526.91       184.30 o                         
  -8   6  15        225.88        321.32        77.73 o                         
  -7   6  15          0.28         -2.70        38.55 o                         
  -6   6  15        168.71         97.18        50.04 o                         
  -5   6  15         58.21         75.88        42.85 o                         
  -4   6  15          8.28         -3.68        27.62 o                         
  -3   6  15         13.58         48.39        29.78 o                         
  -2   6  15        806.23        758.68       110.98 o                         
  -1   6  15        144.17         97.21       135.65 o                         
   0   6  15        297.85        272.45        57.19 o                         
   1   6  15        315.98        406.65       113.25 o                         
  -8   7  15        282.20        264.06        84.38 o                         
  -7   7  15         65.30         42.43        49.50 o                         
  -6   7  15         23.70         -1.38        47.91 o                         
  -5   7  15         72.13        141.81        72.92 o                         
  -4   7  15        742.61        895.77       163.98 o                         
  -3   7  15        121.86        121.00        35.93 o                         
  -2   7  15        103.23          2.19        54.35 o                         
  -1   7  15        107.71        160.46        69.04 o                         
   0   7  15        387.68        363.59        98.19 o                         
  -6   8  15        780.98        696.28       123.97 o                         
  -5   8  15        389.28        259.45        82.73 o                         
  -4   8  15        416.75        400.70        56.33 o                         
  -3   8  15         48.81         -6.89        34.32 o                         
  -2   8  15       1335.39       1309.02       162.53 o                         
  -1   8  15       1996.20       2356.31       218.26 o                         
  -5   9  15       1782.81       1795.47       222.04 o                         
  -4   9  15        659.02        836.03       130.40 o                         
  -3   9  15        523.41        481.95       115.35 o                         
  -2   9  15        865.20       1036.72       158.76 o                         
  -8   0  16       4970.37       5118.31       339.16 o                         
  -7   0  16          6.82        -82.17        82.17 o                         
  -6   0  16       1972.70       2088.78       202.19 o                         
  -5   0  16          1.52        -70.37        70.37 o                         
  -4   0  16        439.40        554.64       111.86 o                         
  -3   0  16        722.11        625.57       106.94 o                         
  -2   0  16       3155.61       3555.70       230.41 o                         
  -1   0  16       5924.54       6193.80       381.80 o                         
   0   0  16        139.29        109.96        83.01 o                         
  -8   1  16       1283.42       1401.99       128.56 o                         
  -7   1  16        358.11        285.56        67.84 o                         
  -6   1  16        640.38        615.70        86.89 o                         
  -5   1  16        757.45        803.22        92.06 o                         
  -4   1  16       2341.47       2185.30       139.81 o                         
  -3   1  16        215.38        212.70        53.13 o                         
  -2   1  16        376.65        320.85        87.02 o                         
  -1   1  16         15.20        -34.78        34.78 o                         
   0   1  16       2852.89       2808.81       287.20 o                         
   1   1  16       2820.86       2558.98       259.60 o                         
  -8   2  16        243.45        210.32        72.23 o                         
  -7   2  16        709.44        611.76        87.92 o                         
  -6   2  16        440.71        385.11        74.89 o                         
  -5   2  16        358.67        470.67        72.58 o                         
  -4   2  16          1.29          4.80        34.38 o                         
  -3   2  16        318.08        215.17        48.57 o                         
  -2   2  16       2173.76       2140.35       128.52 o                         
  -1   2  16        685.39        630.61        81.45 o                         
   0   2  16         96.24         72.74        75.16 o                         
   1   2  16         90.51        -91.59        91.59 o                         
  -8   3  16         30.77         -2.17        66.56 o                         
  -7   3  16         54.02         91.46        92.64 o                         
  -6   3  16          0.95          5.12        35.36 o                         
  -5   3  16         17.47         -3.19       112.61 o                         
  -4   3  16          1.44         34.64        37.19 o                         
  -3   3  16          1.00         -2.26        30.56 o                         
  -2   3  16        227.38        138.97        46.58 o                         
  -1   3  16          3.31         29.89        50.35 o                         
   0   3  16        108.74        217.15       102.38 o                         
   1   3  16        979.42        929.78       159.50 o                         
  -8   4  16        135.70        228.37        85.05 o                         
  -7   4  16         46.63         17.64        41.73 o                         
  -6   4  16         45.23         -3.85        33.94 o                         
  -5   4  16         16.65         74.60       112.42 o                         
  -4   4  16         15.37         40.29        52.09 o                         
  -3   4  16          4.55         -1.23        44.07 o                         
  -2   4  16         68.38        101.08        90.01 o                         
  -1   4  16        174.12        107.58        51.15 o                         
   0   4  16        359.50        184.44        94.91 o                         
   1   4  16         54.80        -38.39        70.81 o                         
   2   4  16          5.07        -90.19        96.04 o                         
  -8   5  16       1295.56       1380.29       177.16 o                         
  -7   5  16        666.04        644.70       104.19 o                         
  -6   5  16        111.46         69.45        42.69 o                         
  -5   5  16          1.87        -44.89        44.89 o                         
  -4   5  16         77.45         98.46        44.01 o                         
  -3   5  16         32.37        -34.12        34.12 o                         
  -2   5  16          9.11        -36.35        44.24 o                         
  -1   5  16        834.54        492.67       100.48 o                         
   0   5  16        881.09        737.18       136.44 o                         
   1   5  16        360.04        396.52       111.73 o                         
  -7   6  16        345.85        274.21        82.84 o                         
  -6   6  16       1604.06       1557.60       126.77 o                         
  -5   6  16        180.23        157.94        49.40 o                         
  -4   6  16        102.50        107.95        60.94 o                         
  -3   6  16        309.92        389.08        96.83 o                         
  -2   6  16       1422.56       1445.57       174.70 o                         
  -1   6  16          8.39        -68.58        68.58 o                         
   0   6  16         92.71        -65.22        65.22 o                         
   1   6  16        334.82        464.40       104.09 o                         
  -7   7  16         26.43        -29.52        69.26 o                         
  -6   7  16         53.25        207.57        73.75 o                         
  -5   7  16        281.72        384.32        87.92 o                         
  -4   7  16       1237.81       1308.16       111.47 o                         
  -3   7  16         35.89        -44.28        59.22 o                         
  -2   7  16         44.36        -16.99        32.56 o                         
  -1   7  16         34.08         22.45        29.91 o                         
  -6   8  16         11.92        126.53        68.43 o                         
  -5   8  16        166.33        186.95        62.40 o                         
  -2   8  16         49.79       -103.69       103.69 o                         
  -1   8  16        162.95        201.74        80.15 o                         
  -6   9  16        409.23        570.15       112.35 o                         
  -5   9  16         89.63        197.04        66.44 o                         
  -7   1  17        259.14        122.27        54.78 o                         
  -6   1  17        298.13        362.27        68.17 o                         
  -5   1  17         77.51         21.26        34.90 o                         
  -4   1  17        520.38        550.80        77.19 o                         
  -3   1  17       1195.67       1264.78       105.39 o                         
  -7   2  17       1334.46       1307.85       123.92 o                         
  -6   2  17          5.68         65.65       113.60 o                         
  -5   2  17         25.44        -39.87        39.87 o                         
  -4   2  17          1.59         -8.79        90.94 o                         
  -3   2  17        756.93        471.93       100.74 o                         
  -2   2  17        256.15        308.59        73.83 o                         
  -7   3  17         30.04         68.04        54.07 o                         
  -6   3  17        273.66        242.52        56.89 o                         
  -5   3  17       2569.40       2810.15       174.23 o                         
  -4   3  17        336.51        260.38       113.98 o                         
  -3   3  17        234.79        264.14        83.29 o                         
  -2   3  17         80.26        -13.40        40.35 o                         
  -7   4  17       1367.50       1350.25       170.61 o                         
  -6   4  17         21.66          6.54        48.99 o                         
  -5   4  17        962.05       1149.89       106.52 o                         
  -4   4  17        493.26        405.20        94.39 o                         
  -3   4  17        597.10        472.25        96.94 o                         
  -2   4  17        190.98        256.29        74.85 o                         
  -7   5  17         67.74         77.41        62.69 o                         
  -6   5  17         36.42        -53.68        53.68 o                         
  -5   5  17         87.44         24.36        69.23 o                         
  -4   5  17        841.32        580.58       123.61 o                         
  -3   5  17       1023.53       1306.34       160.69 o                         
  -2   5  17        113.16        121.96        56.46 o                         
  -6   6  17        256.55        207.01        73.49 o                         
  -5   6  17        134.35         50.06        41.90 o                         
  -3   6  17        266.62        299.06        82.93 o                         
  -2   6  17        175.54         75.50        63.79 o                         
  -6   7  17        431.18        375.62        92.99 o                         
  -6   0  18       1166.85       1267.62       168.19 o                         
  -5   0  18         65.97        220.53        77.96 o                         
  -4   0  18         88.11         96.25        66.53 o                         
  -6   1  18         23.65        -56.93        56.93 o                         
  -5   1  18         74.99         33.72       165.71 o                         
  -4   1  18       1147.61       1197.60       105.09 o                         
  -6   2  18         30.73         -4.28        43.04 o                         
  -5   2  18         33.69         -9.09        81.34 o                         
  -4   2  18        691.28        628.31       113.63 o                         
  -6   3  18        106.17         35.78        60.69 o                         
  -5   3  18         34.85        194.20        63.05 o                         
  -4   3  18        429.64        429.48       100.98 o                         
  -3   3  18          0.20        -30.80        41.34 o                         
  -6   4  18        284.29        243.76        78.73 o                         
                                                                                
